# Supplementary material for: Synthesis, crystal structure and thermal properties of poly[di-μ-bromido-(μ-2,5-di­methyl­pyrazine)cadmium(II)]
Source: Acta Crystallogr E Crystallogr Commun. 2025 Jan 1;81(Pt 1):29–33. doi: 10.1107/S2056989024011824 (PMC11701770; doi:10.1107/S2056989024011824)
Supplement: Supplementary file 1 [file e-81-00029-sup1.cif]

##############################################################################
#                                                                            #
# This CIF contains the data in a paper accepted for publication in          #
# Acta Crystallographica Section E. It conforms to the requirements of       #
# Notes for Authors for Acta Crystallographica Section E, and has been       #
# peer reviewed under the auspices of the IUCr Commission on Journals.       #
#                                                                            #
# Full details of the Crystallographic Information File format               #
# are given in the paper "The Crystallographic Information File (CIF):       #
# a New Standard Archive File for Crystallography" by S. R. Hall, F. H.      #
# Allen and I. D. Brown [Acta Cryst. (1991), A47, 655-685].                  #
#                                                                            #
# The current version of the core CIF dictionary is obtainable from          #
# ftp://ftp.iucr.org/pub/cif_core.dic.                                       #
#                                                                            #
# Software is freely available for graphical display of the structure(s)     #
# in this CIF. For information consult the CIF software page                 #
# http://www.iucr.org/resources/cif/software.                                #
#                                                                            #
# This file may be used for bona fide research purposes within the           #
# scientific community so long as proper attribution is given to the journal # 
# article from which it was obtained.                                        #
#                                                                            #
##############################################################################
data_I
_audit_creation_method
;
Olex2 1.3-ac4
(compiled 2020.03.28 svn.rd84adfe8 for Rigaku Oxford Diffraction, GUI svn.r6032)
;
_chemical_name_systematic
;
Poly[di-\m-bromido-(\m-2,5-dimethylpyrazine)cadmium(II)]
;
_chemical_name_common     ?
_chemical_formula_moiety     'C6 H8 Br2 Cd N2'
_chemical_formula_sum     'C6 H8 Br2 Cd N2'
_chemical_formula_iupac     '[Cd Br2 (C6 H8 N2)]'
_chemical_formula_weight     380.36
_chemical_melting_point     ?
_space_group_crystal_system     orthorhombic
_space_group_name_H-M_alt     'C m c e'
_space_group_name_Hall     '-C 2bc 2'
loop_
    _space_group_symop_operation_xyz
    'x, y, z'
    '-x, -y+1/2, z+1/2'
    '-x, y+1/2, -z+1/2'
    'x, -y, -z'
    'x+1/2, y+1/2, z'
    '-x+1/2, -y+1, z+1/2'
    '-x+1/2, y+1, -z+1/2'
    'x+1/2, -y+1/2, -z'
    '-x, -y, -z'
    'x, y-1/2, -z-1/2'
    'x, -y-1/2, z-1/2'
    '-x, y, z'
    '-x+1/2, -y+1/2, -z'
    'x+1/2, y, -z-1/2'
    'x+1/2, -y, z-1/2'
    '-x+1/2, y+1/2, z'
_cell_length_a     7.9334(2)
_cell_length_b     15.4735(6)
_cell_length_c     15.4898(6)
_cell_angle_alpha     90
_cell_angle_beta     90
_cell_angle_gamma     90
_cell_volume     1901.49(11)
_cell_formula_units_Z     8
_cell_measurement_reflns_used     15283
_cell_measurement_theta_min     5.26
_cell_measurement_theta_max     57.76
_cell_measurement_temperature     170.15
_exptl_crystal_description     block
_exptl_crystal_colour     colorless
_exptl_crystal_size_max     0.14
_exptl_crystal_size_mid     0.11
_exptl_crystal_size_min     0.07
_exptl_crystal_density_diffrn     2.657
_exptl_crystal_density_meas     ?
_exptl_crystal_density_method     ?
_exptl_crystal_F_000     1408
_exptl_absorpt_coefficient_mu     10.641
_exptl_absorpt_correction_type     numerical
_exptl_absorpt_process_details     ?
_exptl_absorpt_correction_T_min     0.1932
_exptl_absorpt_correction_T_max     0.2757
_diffrn_ambient_temperature     170.15
_diffrn_source     ?
_diffrn_radiation_type     MoK\a
_diffrn_radiation_wavelength     0.71073
_diffrn_measurement_device_type     'Stoe IPDS-2'
_diffrn_measurement_method     'Omega scans'
_diffrn_detector_area_resol_mean     ?
_diffrn_reflns_number     14714
_diffrn_reflns_av_R_equivalents     0.0385
_diffrn_reflns_av_unetI/netI     0.0142
_diffrn_reflns_theta_min     2.630
_diffrn_reflns_theta_max     28.001
_diffrn_reflns_theta_full     25.242
_diffrn_measured_fraction_theta_max     0.999
_diffrn_measured_fraction_theta_full     0.999
_diffrn_reflns_limit_h_min     -10
_diffrn_reflns_limit_h_max     10
_diffrn_reflns_limit_k_min     -20
_diffrn_reflns_limit_k_max     20
_diffrn_reflns_limit_l_min     -20
_diffrn_reflns_limit_l_max     20
_refine_special_details     ?
_reflns_number_total     1238
_reflns_number_gt     1082
_reflns_threshold_expression     'I > 2\s(I)'
_refine_ls_structure_factor_coef     Fsqd
_refine_ls_matrix_type     full
_refine_ls_R_factor_all     0.0394
_refine_ls_R_factor_gt     0.0326
_refine_ls_wR_factor_gt     0.0835
_refine_ls_wR_factor_ref     0.0875
_refine_ls_goodness_of_fit_ref     1.132
_refine_ls_restrained_S_all     1.132
_refine_ls_number_reflns     1238
_refine_ls_number_parameters     64
_refine_ls_number_restraints     0
_refine_ls_hydrogen_treatment     constr
_refine_ls_weighting_scheme     calc
_refine_ls_weighting_details
                      'w=1/[\s^2^(Fo^2^)+(0.0592P)^2^] where P=(Fo^2^+2Fc^2^)/3'
_atom_sites_solution_hydrogens     geom
_atom_sites_solution_primary     ?
_atom_sites_solution_secondary     ?
_refine_ls_shift/su_max     0.001
_refine_ls_shift/su_mean     0.000
_refine_diff_density_max     1.985
_refine_diff_density_min     -0.838
_refine_ls_extinction_method     none
_refine_ls_extinction_coef     .
loop_
    _atom_type_symbol
    _atom_type_description
    _atom_type_scat_dispersion_real
    _atom_type_scat_dispersion_imag
    _atom_type_scat_source
    'C' 'C' 0.0033 0.0016
                         'International Tables Vol C Tables 4.2.6.8 and 6.1.1.4'
    'H' 'H' 0.0000 0.0000
                         'International Tables Vol C Tables 4.2.6.8 and 6.1.1.4'
    'Br' 'Br' -0.2901 2.4595
                         'International Tables Vol C Tables 4.2.6.8 and 6.1.1.4'
    'Cd' 'Cd' -0.8075 1.2024
                         'International Tables Vol C Tables 4.2.6.8 and 6.1.1.4'
    'N' 'N' 0.0061 0.0033
                         'International Tables Vol C Tables 4.2.6.8 and 6.1.1.4'
_computing_data_collection
;
X-AREA (Stoe, 2008)
;
_computing_cell_refinement
;
X-AREA (Stoe, 2008)
;
_computing_data_reduction
;
X-AREA (Stoe, 2008)
;
_computing_structure_solution
;
<i>SHELXT2014/4</i> (Sheldrick, 2015a)
;
_computing_structure_refinement
;
<i>SHELXL2016/6</i> (Sheldrick, 2015b)
;
_computing_molecular_graphics
;
DIAMOND (Brandenburg, 1999) and XP in <i>SHELXTL-PC</i> (Sheldrick,
2008)
;
_computing_publication_material
;
Publcif (Westrip, 2010)
;
loop_
    _atom_site_type_symbol
    _atom_site_label
    _atom_site_fract_x
    _atom_site_fract_y
    _atom_site_fract_z
    _atom_site_U_iso_or_equiv
    _atom_site_adp_type
    _atom_site_calc_flag
    _atom_site_occupancy
    _atom_site_disorder_assembly
    _atom_site_disorder_group
    Cd Cd1 0.500000 0.60333(2) 0.76619(2) 0.02282(15) Uani d 1 . .
    Br Br1 0.77081(5) 0.60437(3) 0.87036(2) 0.02692(15) Uani d 1 . .
    N N1 0.500000 0.4430(3) 0.7622(3) 0.0250(9) Uani d 1 . .
    C C1 0.500000 0.3874(3) 0.8292(4) 0.0275(11) Uani d 1 . .
    C C2 0.500000 0.2984(4) 0.8119(4) 0.0294(12) Uani d 1 . .
    H H2 0.500000 0.259776 0.859575 0.035 Uiso calc 1 . .
    N N2 0.500000 0.2645(3) 0.7328(3) 0.0263(10) Uani d 1 . .
    C C3 0.500000 0.3214(4) 0.6659(3) 0.0267(11) Uani d 1 . .
    C C4 0.500000 0.4088(4) 0.6818(4) 0.0264(11) Uani d 1 . .
    H H4 0.500000 0.447104 0.633895 0.032 Uiso calc 1 . .
    C C5 0.500000 0.4195(4) 0.9195(3) 0.0350(14) Uani d 1 . .
    H H5A 0.500000 0.370280 0.959327 0.052 Uiso calc 1 . .
    H H5B 0.600860 0.454687 0.929396 0.052 Uiso calc 0.5 . .
    H H5C 0.399140 0.454687 0.929396 0.052 Uiso calc 0.5 . .
    C C6 0.500000 0.2890(4) 0.5746(4) 0.0350(14) Uani d 1 . .
    H H6A 0.500000 0.338159 0.534803 0.052 Uiso calc 1 . .
    H H6B 0.600860 0.253755 0.564744 0.052 Uiso calc 0.5 . .
    H H6C 0.399140 0.253755 0.564744 0.052 Uiso calc 0.5 . .
loop_
    _atom_site_aniso_label
    _atom_site_aniso_U_11
    _atom_site_aniso_U_22
    _atom_site_aniso_U_33
    _atom_site_aniso_U_12
    _atom_site_aniso_U_13
    _atom_site_aniso_U_23
    Cd1 0.0223(2) 0.0213(2) 0.0248(2) 0.000 0.000 0.00021(14)
    Br1 0.0231(2) 0.0340(3) 0.0237(2) -0.00048(15) 0.00010(13) -0.00062(14)
    N1 0.031(2) 0.022(2) 0.022(2) 0.000 0.000 0.0015(16)
    C1 0.031(3) 0.025(3) 0.026(3) 0.000 0.000 0.0040(19)
    C2 0.036(3) 0.026(3) 0.026(2) 0.000 0.000 0.003(2)
    N2 0.030(2) 0.021(2) 0.028(2) 0.000 0.000 -0.0030(17)
    C3 0.029(3) 0.025(3) 0.026(2) 0.000 0.000 0.002(2)
    C4 0.028(3) 0.028(3) 0.023(2) 0.000 0.000 0.0009(19)
    C5 0.057(4) 0.026(3) 0.022(2) 0.000 0.000 -0.001(2)
    C6 0.056(4) 0.023(3) 0.026(2) 0.000 0.000 -0.004(2)
_geom_special_details
;
 All esds (except the esd in the dihedral angle between two l.s. planes)
 are estimated using the full covariance matrix.  The cell esds are taken
 into account individually in the estimation of esds in distances, angles
 and torsion angles; correlations between esds in cell parameters are only
 used when they are defined by crystal symmetry.  An approximate (isotropic)
 treatment of cell esds is used for estimating esds involving l.s. planes.
;
loop_
    _geom_bond_atom_site_label_1
    _geom_bond_atom_site_label_2
    _geom_bond_site_symmetry_2
    _geom_bond_distance
    _geom_bond_publ_flag
    Cd1 Br1 . 2.6869(4) y
    Cd1 Br1 14_457 2.7893(4) y
    Cd1 Br1 12_655 2.6869(4) n
    Cd1 Br1 7_646 2.7893(4) ?
    Cd1 N1 . 2.482(5) y
    Cd1 N2 10_567 2.494(5) y
    N1 C1 . 1.347(7) ?
    N1 C4 . 1.353(7) ?
    C1 C2 . 1.404(8) ?
    C1 C5 . 1.484(8) ?
    C2 H2 . 0.9500 ?
    C2 N2 . 1.332(7) ?
    N2 C3 . 1.360(7) ?
    C3 C4 . 1.374(8) ?
    C3 C6 . 1.500(7) ?
    C4 H4 . 0.9500 ?
    C5 H5A . 0.9800 ?
    C5 H5B . 0.9800 ?
    C5 H5C . 0.9800 ?
    C6 H6A . 0.9800 ?
    C6 H6B . 0.9800 ?
    C6 H6C . 0.9800 ?
loop_
    _geom_angle_atom_site_label_1
    _geom_angle_atom_site_label_2
    _geom_angle_atom_site_label_3
    _geom_angle_site_symmetry_1
    _geom_angle_site_symmetry_3
    _geom_angle
    _geom_angle_publ_flag
    Br1 Cd1 Br1 . 12_655 106.18(2) y
    Br1 Cd1 Br1 . 7_646 86.222(11) y
    Br1 Cd1 Br1 12_655 14_457 86.222(11) ?
    Br1 Cd1 Br1 14_457 7_646 81.37(2) y
    Br1 Cd1 Br1 12_655 7_646 167.574(18) y
    Br1 Cd1 Br1 . 14_457 167.574(18) ?
    N1 Cd1 Br1 . 7_646 89.25(8) y
    N1 Cd1 Br1 . 12_655 91.20(6) ?
    N1 Cd1 Br1 . . 91.20(6) y
    N1 Cd1 Br1 . 14_457 89.25(8) ?
    N1 Cd1 N2 . 10_567 178.93(15) y
    N2 Cd1 Br1 10_567 12_655 89.45(6) y
    N2 Cd1 Br1 10_567 . 89.45(6) ?
    N2 Cd1 Br1 10_567 14_457 89.94(8) ?
    N2 Cd1 Br1 10_567 7_646 89.94(8) y
    Cd1 Br1 Cd1 . 14_557 93.774(11) y
    C1 N1 Cd1 . . 128.2(4) ?
    C1 N1 C4 . . 117.3(5) ?
    C4 N1 Cd1 . . 114.4(4) ?
    N1 C1 C2 . . 118.6(5) ?
    N1 C1 C5 . . 120.8(5) ?
    C2 C1 C5 . . 120.6(5) ?
    C1 C2 H2 . . 117.9 ?
    N2 C2 C1 . . 124.2(5) ?
    N2 C2 H2 . . 117.9 ?
    C2 N2 Cd1 . 10_557 112.8(4) ?
    C2 N2 C3 . . 116.5(5) ?
    C3 N2 Cd1 . 10_557 130.7(3) ?
    N2 C3 C4 . . 120.0(5) ?
    N2 C3 C6 . . 120.1(5) ?
    C4 C3 C6 . . 119.9(5) ?
    N1 C4 C3 . . 123.4(5) ?
    N1 C4 H4 . . 118.3 ?
    C3 C4 H4 . . 118.3 ?
    C1 C5 H5A . . 109.5 ?
    C1 C5 H5B . . 109.5 ?
    C1 C5 H5C . . 109.5 ?
    H5A C5 H5B . . 109.5 ?
    H5A C5 H5C . . 109.5 ?
    H5B C5 H5C . . 109.5 ?
    C3 C6 H6A . . 109.5 ?
    C3 C6 H6B . . 109.5 ?
    C3 C6 H6C . . 109.5 ?
    H6A C6 H6B . . 109.5 ?
    H6A C6 H6C . . 109.5 ?
    H6B C6 H6C . . 109.5 ?
loop_
    _geom_torsion_atom_site_label_1
    _geom_torsion_atom_site_label_2
    _geom_torsion_atom_site_label_3
    _geom_torsion_atom_site_label_4
    _geom_torsion_site_symmetry_1
    _geom_torsion_site_symmetry_2
    _geom_torsion_site_symmetry_3
    _geom_torsion_site_symmetry_4
    _geom_torsion
    _geom_torsion_publ_flag
    Cd1 N1 C1 C2 . . . . 180.0 ?
    Cd1 N1 C1 C5 . . . . 0.0 ?
    Cd1 N1 C4 C3 . . . . 180.0 ?
    Cd1 N2 C3 C4 10_557 . . . 180.0 ?
    Cd1 N2 C3 C6 10_557 . . . 0.0 ?
    N1 C1 C2 N2 . . . . 0.0 ?
    C1 N1 C4 C3 . . . . 0.0 ?
    C1 C2 N2 Cd1 . . . 10_557 180.0 ?
    C1 C2 N2 C3 . . . . 0.0 ?
    C2 N2 C3 C4 . . . . 0.0 ?
    C2 N2 C3 C6 . . . . 180.0 ?
    N2 C3 C4 N1 . . . . 0.0 ?
    C4 N1 C1 C2 . . . . 0.0 ?
    C4 N1 C1 C5 . . . . 180.0 ?
    C5 C1 C2 N2 . . . . 180.0 ?
    C6 C3 C4 N1 . . . . 180.0 ?
loop_
    _geom_hbond_atom_site_label_D
    _geom_hbond_atom_site_label_H
    _geom_hbond_atom_site_label_A
    _geom_hbond_site_symmetry_A
    _geom_hbond_distance_DH
    _geom_hbond_distance_HA
    _geom_hbond_distance_DA
    _geom_hbond_angle_DHA
    C2 H2 Br1 5_445 0.95 3.02 3.624(5) 123
    C2 H2 Br1 16_645 0.95 3.02 3.624(5) 123
    C4 H4 Br1 14_457 0.95 3.04 3.622(5) 121
    C4 H4 Br1 7_646 0.95 3.04 3.622(5) 121
    C5 H5B Br1 . 0.98 2.83 3.658(5) 142
    C5 H5C Br1 12_655 0.98 2.83 3.658(5) 142
    C6 H6B Br1 10_557 0.98 2.86 3.674(5) 141
    C6 H6C Br1 3_646 0.98 2.86 3.674(5) 141
_shelx_space_group_comment
;
The symmetry employed for this shelxl refinement is uniquely defined
by the following loop, which should always be used as a source of
symmetry information in preference to the above space-group names.
They are only intended as comments.
;
_shelx_estimated_absorpt_T_min     ?
_shelx_estimated_absorpt_T_max     ?
_shelx_hkl_file
;
  -2   0   0  865.94   15.29   0
   2   0   0  868.09   15.26   0
  -6   0   0  167.74    7.32   0
  -6   0   0  160.40    8.09   0
  -6   0   0  169.97    6.75   0
  -8   0   0 1620.89   13.93   0
  -8   0   0 1660.71   13.73   0
  -8   0   0 1638.05   17.95   0
  -8   0   0 1560.77   17.81   0
 -10   0   0  167.02    9.33   0
 -10   0   0  143.62   13.05   0
 -10   0   0  153.00    8.96   0
 -10   0   0  152.35   13.36   0
  -1   1   0    1.66   11.13   0
   1   1   0    2.58   14.20   0
   1   1   0    0.28    7.45   0
  -1  -1   0   -0.61    7.61   0
   1  -1   0    0.68   11.16   0
  -3  -1   0    1.54    7.87   0
  -3  -1   0    5.25    5.95   0
   3   1   0    1.26    6.48   0
  -3   1   0    1.87    5.97   0
  -5   1   0    0.26    5.13   0
  -5   1   0   -0.26    5.32   0
  -5  -1   0    1.58    6.34   0
  -5  -1   0    0.85    4.65   0
  -5  -1   0    2.45    6.53   0
  -5   1   0    2.25    5.27   0
   5   1   0    6.48    5.73   0
  -5   1   0    3.47    5.33   0
  -7  -1   0    4.75    6.15   0
  -7   1   0    1.19    6.69   0
  -7   1   0    3.53    5.89   0
  -7   1   0    3.10    6.04   0
  -7   1   0    0.90    6.03   0
  -7  -1   0    0.52    7.41   0
  -7  -1   0    5.79    7.06   0
  -9   1   0    0.94    8.02   0
  -9  -1   0    3.29    5.77   0
  -9   1   0    0.31    7.30   0
  -9  -1   0   -1.31    6.89   0
  -9   1   0    2.29    6.85   0
  -9  -1   0   -0.31   10.61   0
  -9   1   0    4.32    9.09   0
  -9  -1   0    3.89   10.40   0
   0  -2   0  441.31   14.87   0
   0   2   0  490.04   16.21   0
   0   2   0  409.47   13.48   0
   0  -2   0  405.11   13.54   0
   2   2   0  150.94   12.55   0
  -2   2   0  118.94    6.86   0
  -2   2   0  155.81   11.08   0
  -2  -2   0  130.88    6.77   0
  -2  -2   0  138.82   12.47   0
   2   2   0  141.04    7.68   0
  -4  -2   0  237.59    6.66   0
  -4  -2   0  232.34   11.40   0
  -4   2   0  237.06    7.91   0
  -4   2   0  258.97    8.31   0
  -4   2   0  235.92    7.46   0
   4   2   0  251.56    6.93   0
  -6   2   0    7.59    5.80   0
  -6   2   0    5.41    5.84   0
   6   2   0    8.78    4.99   0
  -6   2   0    4.66    5.75   0
  -6  -2   0    8.26    8.07   0
  -6  -2   0    3.63    4.55   0
  -6   2   0    5.55    6.04   0
  -6  -2   0    9.79    7.90   0
  -8   2   0   49.47    6.96   0
  -8   2   0   46.00    7.27   0
  -8  -2   0   48.05    6.80   0
  -8   2   0   46.73    6.81   0
  -8  -2   0   47.60   12.09   0
  -8  -2   0   50.52   11.21   0
  -8   2   0   43.23    6.78   0
 -10   2   0    0.31    9.44   0
 -10   2   0    8.28    9.43   0
 -10  -2   0    2.89    8.00   0
 -10  -2   0    3.48    7.82   0
 -10   2   0    3.05    9.39   0
 -10   2   0    5.29    9.17   0
   1   3   0    0.87    8.20   0
   1  -3   0    2.56    7.04   0
   1   3   0   -2.07    5.96   0
  -1   3   0    1.16    8.09   0
   1  -3   0    1.69   10.37   0
  -1  -3   0    1.71    6.10   0
  -1  -3   0    2.09    7.75   0
  -1   3   0   -4.87    5.81   0
  -3   3   0   -0.50    5.44   0
  -3   3   0   -0.13    6.88   0
  -3   3   0   -0.09    7.30   0
  -3  -3   0    0.35    7.84   0
   3   3   0    1.34    5.81   0
   3   3   0    1.15    8.28   0
  -3  -3   0    5.80    5.59   0
  -5  -3   0    6.77    5.70   0
  -5   3   0    1.73    5.44   0
  -5   3   0    6.30    5.80   0
  -5  -3   0    2.30    9.50   0
  -5   3   0   -0.03    5.54   0
   5   3   0   -3.78    6.02   0
  -7   3   0    5.50    7.26   0
  -7   3   0   -1.20    6.00   0
  -7   3   0    1.68    6.09   0
  -7   3   0    1.55    6.16   0
  -7  -3   0    2.73   11.90   0
   7   3   0    6.12    6.20   0
  -7  -3   0    1.33   11.65   0
  -7  -3   0    6.12    6.06   0
  -9   3   0    2.09    7.11   0
  -9   3   0    3.65    7.29   0
  -9  -3   0    5.37    5.74   0
  -9   3   0    3.08    8.29   0
  -9   3   0    1.25    8.10   0
   0  -4   0 9999.99   43.68   0
   0   4   0 9714.77   38.94   0
   0  -4   0 9448.12   37.50   0
   2   4   0  253.35   11.92   0
  -2  -4   0  232.07    6.80   0
   2  -4   0  252.16   13.51   0
   2   4   0  244.19    7.55   0
  -2  -4   0  230.54   10.55   0
  -2   4   0  230.95    6.80   0
  -2   4   0  242.23   11.44   0
  -4   4   0 3919.19   18.87   0
  -4   4   0 3977.64   28.48   0
   4   4   0 4087.49   18.66   0
  -4   4   0 4039.45   30.86   0
  -4  -4   0 4080.58   18.62   0
   6   4   0    6.06    4.75   0
  -6  -4   0   10.33    5.72   0
  -6   4   0    9.97    6.45   0
  -6   4   0    4.34    4.94   0
  -6   4   0    4.15    6.99   0
  -8   4   0  679.34   13.38   0
  -8  -4   0  699.85    9.54   0
  -8   4   0  694.17   10.38   0
  -8   4   0  705.13   12.48   0
  -8   4   0  686.76   10.12   0
   8   4   0  693.82    9.83   0
 -10  -4   0   29.57    8.53   0
 -10   4   0   35.84   10.31   0
 -10   4   0   33.30    8.13   0
 -10   4   0   42.81    9.97   0
 -10  -4   0   31.43    8.94   0
 -10   4   0   46.19    9.08   0
   1  -5   0   -1.44    4.57   0
   1   5   0    3.68    4.86   0
  -1   5   0   -0.59    4.55   0
   1  -5   0    3.69    7.36   0
   1   5   0    1.42    7.24   0
  -1  -5   0    0.04    6.78   0
  -1  -5   0    2.46    5.13   0
  -1   5   0    1.03    6.89   0
  -3  -5   0    1.90    6.92   0
   3   5   0    2.69    7.04   0
  -3   5   0    1.90    7.17   0
  -3   5   0    5.34    5.32   0
  -3  -5   0    3.88    5.46   0
   3   5   0    5.06    4.32   0
   3  -5   0    1.62    7.42   0
   5   5   0    5.50    4.65   0
  -5  -5   0   -2.50    4.41   0
  -5   5   0    0.42    6.93   0
  -5   5   0    5.33    7.98   0
  -5   5   0   -1.16    4.47   0
  -5  -5   0    1.05   11.72   0
  -7   5   0    3.67    5.03   0
  -7   5   0    4.43    6.05   0
   7   5   0    3.06    4.78   0
  -7  -5   0   11.71    5.96   0
  -7   5   0    5.87    7.23   0
  -7   5   0    0.71    7.64   0
  -9   5   0    1.49    6.99   0
  -9   5   0    4.78    7.10   0
  -9  -5   0    1.33    5.90   0
   9   5   0    1.65    6.13   0
  -9   5   0    1.09    9.90   0
  -9   5   0    1.14    8.51   0
   0  -6   0 7210.22   31.13   0
   0  -6   0 6800.73   27.03   0
   0   6   0 7002.56   29.33   0
   0   6   0 6995.88   28.14   0
  -2   6   0   14.58    7.11   0
  -2   6   0   13.04    4.58   0
  -2  -6   0   11.57    5.87   0
   2   6   0   14.06    4.59   0
  -2  -6   0   14.42    5.68   0
   2  -6   0   12.25    8.05   0
   2   6   0   10.42    6.69   0
  -4  -6   0 2934.50   14.95   0
  -4   6   0 2971.40   28.14   0
  -4   6   0 2868.00   14.99   0
  -4  -6   0 2653.26   26.11   0
   4   6   0 3071.98   15.42   0
   4   6   0 2835.44   30.94   0
   6   6   0   21.45    5.31   0
  -6   6   0   22.07    8.18   0
  -6  -6   0   23.65    5.15   0
  -6   6   0   20.69    8.51   0
  -6   6   0   23.04    5.73   0
  -8   6   0  457.75    9.03   0
   8   6   0  497.55    9.04   0
  -8   6   0  503.10    8.40   0
  -8  -6   0  506.14    7.96   0
  -8   6   0  505.36   14.31   0
  -8   6   0  474.25   14.14   0
 -10   6   0   34.99    8.47   0
 -10  -6   0   41.98    6.99   0
 -10   6   0   35.27   14.17   0
 -10   6   0   34.68   13.53   0
 -10   6   0   29.60    8.31   0
  -1   7   0   -0.37    4.48   0
   1  -7   0    1.53    5.36   0
   1   7   0    2.73    4.48   0
  -1   7   0   -0.33    5.91   0
   1  -7   0    3.12    4.42   0
   1   7   0    2.89    5.04   0
  -1  -7   0    2.13    4.73   0
  -1  -7   0    0.50    4.87   0
   3   7   0    4.10    7.31   0
   3   7   0    1.96    4.53   0
  -3  -7   0    3.86    4.38   0
  -3  -7   0    0.94    5.45   0
   3  -7   0   -0.04    7.97   0
  -3   7   0    0.32    7.61   0
  -3   7   0   -0.08    4.20   0
   5   7   0   -2.26    4.82   0
  -5   7   0    1.58    8.20   0
  -5  -7   0    1.06    8.45   0
   5   7   0    3.31    9.56   0
  -5   7   0    1.47    8.39   0
  -5  -7   0    5.28    4.66   0
  -5   7   0   -0.35    4.64   0
  -7   7   0    0.96   10.30   0
  -7  -7   0   -1.83    6.54   0
  -7   7   0   -2.31    6.18   0
  -7   7   0    1.33   10.07   0
   7   7   0    4.63    6.97   0
  -9   7   0   -1.00    7.73   0
  -9  -7   0    0.11    5.96   0
   9   7   0    6.69    6.27   0
  -9   7   0    0.64   15.71   0
  -9   7   0    0.85   15.21   0
  -9   7   0   -0.63    7.47   0
   0  -8   0 1084.38   10.44   0
   0   8   0 1175.54   12.24   0
   0   8   0 1135.08   10.99   0
   0  -8   0 1181.07   12.14   0
   2  -8   0  136.61    7.73   0
   2   8   0  140.41    6.44   0
  -2  -8   0  131.01    5.43   0
  -2   8   0  147.72    5.51   0
  -2  -8   0  130.87    5.89   0
   2   8   0  156.02    6.31   0
  -2   8   0  140.58    7.03   0
   4   8   0  610.83   14.24   0
   4   8   0  632.75    7.63   0
  -4   8   0  624.01   14.12   0
  -4  -8   0  570.00   11.46   0
   4  -8   0  583.18   14.99   0
  -4  -8   0  592.95    7.47   0
  -4   8   0  601.67    7.59   0
  -6   8   0   13.90   10.34   0
  -6   8   0   11.80   10.28   0
   6   8   0   13.38    5.17   0
  -6  -8   0   16.64    4.99   0
  -6   8   0   18.16    6.00   0
  -8   8   0  107.88    7.41   0
  -8   8   0  109.68    7.57   0
   8   8   0  119.85    6.47   0
  -8  -8   0  118.11    6.19   0
  -1  -9   0    1.48    6.53   0
   1  -9   0    3.90    6.35   0
  -1  -9   0    1.73    4.72   0
  -1   9   0    2.39    5.17   0
   1   9   0   -2.88    6.11   0
   1   9   0    2.40    5.11   0
  -1   9   0   -0.19    5.81   0
  -3  -9   0    2.67    4.50   0
   3   9   0   -1.28    6.53   0
   3   9   0    2.24    5.41   0
  -3  -9   0   -0.12    5.37   0
   3  -9   0    1.15    8.24   0
  -3   9   0    7.28    4.46   0
  -3   9   0    1.20    7.03   0
   5   9   0    0.87    4.52   0
  -5   9   0    2.03    9.69   0
  -5   9   0    1.21    9.99   0
  -5   9   0    0.07    5.00   0
   5   9   0    0.99    9.42   0
  -5  -9   0   -2.06    4.55   0
  -7   9   0    1.54    5.45   0
   7   9   0    3.82    5.36   0
  -7  -9   0    1.20    6.42   0
   9   9   0   -3.69    7.83   0
  -9   9   0   -0.83    6.05   0
  -9   9   0    1.33    6.26   0
  -9  -9   0    3.68    5.86   0
   0  10   0 5241.77   20.14   0
   0  10   0 5453.56   21.84   0
   0 -10   0 5347.89   22.24   0
   0 -10   0 5169.56   19.32   0
   2  10   0   24.56    6.30   0
  -2  10   0   20.60    4.47   0
  -2 -10   0   22.25    5.51   0
  -2  10   0   20.92    5.85   0
  -2 -10   0   21.28    4.80   0
   2  10   0   27.57    4.81   0
   2 -10   0   23.75    6.63   0
   4  10   0 2653.25   21.07   0
  -4  10   0 2795.51   13.48   0
   4  10   0 2964.10   13.58   0
  -4  10   0 3033.91   24.58   0
  -4 -10   0 2909.71   13.61   0
   4 -10   0 2530.76   25.80   0
  -4 -10   0 2684.89   18.87   0
  -6  10   0   17.11    4.52   0
   6  10   0   11.06   12.52   0
   6  10   0   16.96    5.23   0
  -6 -10   0   17.02    5.24   0
  -8 -10   0  518.03    8.47   0
  -8  10   0  512.75    9.70   0
   8  10   0  474.31    9.65   0
  -1  11   0   -1.80    5.55   0
  -1 -11   0    2.55    5.61   0
   1 -11   0    2.42    5.07   0
   1  11   0    3.01    4.96   0
   1  11   0    2.46    4.51   0
  -1 -11   0    2.27    5.86   0
  -1  11   0    6.08    4.58   0
  -3 -11   0    0.85    5.87   0
  -3  11   0   -1.05    5.64   0
   3  11   0   -4.30    4.72   0
  -3  11   0    3.08    4.44   0
   3  11   0    7.69    6.88   0
  -3 -11   0    1.63    4.96   0
   3 -11   0    3.28    7.84   0
  -5 -11   0   -5.71    4.75   0
   5  11   0    4.68    4.82   0
   5  11   0    5.83    8.74   0
  -5  11   0    0.08    6.22   0
  -5  11   0    1.52    9.24   0
   5 -11   0    4.60   10.06   0
   7  11   0   -2.33    5.80   0
  -7 -11   0   -0.46    5.65   0
  -7  11   0    2.60    6.71   0
   0  12   0    2.92    4.54   0
   0 -12   0    3.51    6.14   0
   0  12   0    6.90    5.08   0
   2  12   0    0.48    6.18   0
   2  12   0    5.69    4.85   0
  -2  12   0    6.08    6.00   0
  -2  12   0   -3.14    4.40   0
   2 -12   0    5.22    6.90   0
  -2 -12   0    9.76    6.24   0
  -4 -12   0    5.76    5.22   0
   4  12   0    2.42    6.96   0
   4 -12   0   -0.17   10.07   0
   4  12   0    8.39    5.22   0
  -4  12   0    4.69    5.11   0
  -4  12   0    0.04    7.22   0
  -6  12   0   -0.49    5.17   0
  -6 -12   0    2.28    5.38   0
   6  12   0   -1.68    5.23   0
   6  12   0    2.69   10.50   0
  -8 -12   0    0.77    6.15   0
  -8  12   0    3.59    6.15   0
   8  12   0   -3.99    6.42   0
   1  13   0   -0.09    6.18   0
  -1 -13   0    0.07    6.26   0
  -1  13   0    0.94    5.81   0
   1 -13   0    1.18    6.93   0
   1  13   0    5.67    5.79   0
  -1  13   0    7.25    6.03   0
   3  13   0    2.99    5.90   0
   3  13   0    3.84    6.82   0
  -3 -13   0    0.50    5.08   0
  -3  13   0    0.79    6.02   0
  -3  13   0    8.33    4.69   0
   3 -13   0    0.15    8.25   0
  -5  13   0    3.58    5.12   0
   5 -13   0    0.85   10.41   0
   5  13   0   -3.69    4.94   0
  -5 -13   0    1.15    6.16   0
   5  13   0    7.18    8.65   0
  -5  13   0    0.65    9.13   0
  -7 -13   0    3.88    5.89   0
  -7  13   0    0.21    5.66   0
   7  13   0    2.16    6.03   0
   0  14   0 2270.02   13.83   0
   0 -14   0 2218.69   13.88   0
   0  14   0 2105.49   12.59   0
   2  14   0   24.11    6.18   0
  -2  14   0   32.29    6.22   0
  -2  14   0   22.61    5.41   0
  -2 -14   0   18.72    6.69   0
   2 -14   0   20.82    7.10   0
   2  14   0   23.95    5.52   0
  -4 -14   0 1272.59   10.20   0
  -4  14   0 1301.06    9.65   0
   4 -14   0  787.61   14.87   0
   4  14   0 1205.70   14.16   0
  -4  14   0 1324.77   15.91   0
   4  14   0 1282.51   10.62   0
   6  14   0    6.73    5.59   0
   6  14   0    3.00   10.58   0
  -6  14   0    4.63    5.39   0
  -6 -14   0    9.34    5.53   0
   1  15   0   -2.07    5.12   0
  -1  15   0    4.86    5.52   0
   1  15   0    1.72    5.69   0
  -1  15   0    3.86    4.79   0
  -1 -15   0    5.00    6.43   0
   1 -15   0    4.22    5.90   0
  -3 -15   0    2.32    5.48   0
   3  15   0    4.71    5.19   0
   3  15   0    1.95    7.51   0
  -3  15   0    0.35    5.08   0
   3 -15   0    0.71    7.50   0
  -3  15   0    2.24    6.64   0
  -5  15   0    3.22    5.39   0
   5 -15   0    2.98   11.24   0
   5  15   0    4.84    6.76   0
  -5 -15   0   -0.29    5.60   0
   5  15   0    0.79    9.24   0
  -5  15   0    0.33    9.91   0
  -7 -15   0    2.36    7.63   0
   7  15   0    1.99    6.57   0
  -7  15   0    0.70    5.97   0
   0 -16   0  388.78    8.94   0
   0  16   0  387.95    8.27   0
   0  16   0  413.11    7.53   0
  -2  16   0    3.15    6.33   0
   2  16   0    2.44    5.64   0
  -2 -16   0    4.82    6.84   0
  -2  16   0    1.48    5.13   0
   2 -16   0   -3.12    7.37   0
   2  16   0   -1.63    5.18   0
   4  16   0  237.88    6.88   0
  -4  16   0  220.98    6.62   0
   4 -16   0   99.50   10.81   0
  -4 -16   0  209.35    6.87   0
  -4  16   0  240.94   10.24   0
   4  16   0  221.13    9.05   0
  -6 -16   0    5.56    6.09   0
   6  16   0   11.28    6.01   0
   6  16   0    3.67   11.48   0
  -6  16   0    5.11    6.16   0
  -1  17   0   -2.89    5.62   0
   1  17   0    7.25    6.56   0
   1  17   0   13.03    5.64   0
  -1  17   0    0.71    5.44   0
   1 -17   0   -0.33    7.86   0
  -1 -17   0   10.38    7.22   0
  -3 -17   0   -0.99    5.81   0
   3  17   0   -2.33    6.06   0
  -3  17   0    1.87    6.81   0
   3  17   0    1.45    5.59   0
  -3  17   0   -2.48    5.39   0
   3 -17   0    5.49    7.93   0
   5  17   0    4.66    5.90   0
  -5  17   0    1.40    5.77   0
   5  17   0    6.22    8.45   0
  -5  17   0    2.60   10.81   0
   5 -17   0   -3.36   11.97   0
  -5 -17   0    1.14    5.97   0
   0 -18   0  414.03   10.08   0
   0  18   0  425.51    9.21   0
   0  18   0  451.73    8.44   0
  -2  18   0    1.61    5.86   0
   2 -18   0    5.55    7.97   0
  -2  18   0    7.59    6.78   0
   2  18   0    4.11    5.31   0
   2  18   0    7.64    7.64   0
  -2 -18   0    0.26    6.10   0
  -4 -18   0  224.33    7.26   0
   4 -18   0  124.01   11.96   0
  -4  18   0  223.20    7.40   0
   4  18   0  231.86    7.28   0
  -4  18   0  249.81   10.99   0
   4  18   0  244.57    9.09   0
  -1  19   0   -5.87    6.99   0
   1  19   0    3.52    5.64   0
   1 -19   0    3.36    8.15   0
  -1  19   0   -1.92    7.55   0
   1  19   0    4.89    6.21   0
  -1 -19   0   12.16    7.63   0
  -3  19   0    0.18    6.20   0
   3  19   0   -0.91    6.57   0
  -3 -19   0    7.95    6.33   0
   3 -19   0   11.45    8.59   0
   3  19   0    8.48    6.00   0
  -3  19   0    3.27    7.27   0
   0 -20   0  348.51    9.54   0
   0  20   0  339.53    9.95   0
   0  20   0  432.68    8.68   0
  -2  20   0    2.28    6.48   0
  -2 -20   0    5.18    6.64   0
   2  20   0    0.96    6.02   0
  -2  20   0    6.03    7.52   0
   2  20   0   11.25    8.27   0
   2 -20   0   -0.04    8.76   0
  -2   0   1    1.31    7.85   0
  -2   0  -1    5.01    5.90   0
  -2   0  -1    3.66    6.97   0
  -2   0   1    1.70    7.04   0
   2   0  -1    3.18    7.62   0
  -4   0   1    0.11    5.52   0
  -4   0  -1   12.74    6.76   0
   4   0  -1    0.68    5.76   0
  -4   0   1    4.26    6.10   0
  -4   0  -1    9.40    4.95   0
   6   0  -1    2.80    6.05   0
  -6   0   1    4.80    6.43   0
  -6   0  -1    1.06    5.70   0
  -6   0   1   -0.42    6.48   0
  -6   0  -1    2.27    4.62   0
  -6   0   1   -0.96    4.76   0
  -6   0  -1    6.60    5.84   0
  -8   0   1   -0.38    8.46   0
  -8   0  -1   21.28    6.70   0
  -8   0   1    5.03    8.82   0
  -8   0  -1   22.07    7.55   0
  -8   0  -1    6.29    7.62   0
  -8   0  -1   11.32    5.66   0
  -8   0   1   -2.36    6.59   0
  -8   0   1    2.58    6.79   0
 -10   0  -1    1.48    8.05   0
 -10   0   1    0.66   15.69   0
 -10   0   1    6.01    7.56   0
 -10   0  -1    3.42   10.46   0
 -10   0  -1    3.81   10.49   0
 -10   0   1   -0.62    8.18   0
 -10   0   1    1.38   14.94   0
 -10   0  -1    3.92    7.53   0
   1   1   1    8.98    8.86   0
   1   1   1   10.81    9.68   0
   1  -1  -1    7.72    7.47   0
   1  -1   1   11.94    8.24   0
  -1  -1   1    8.60    7.88   0
  -1  -1  -1    8.78    7.38   0
  -1  -1  -1   12.92    9.32   0
  -1   1  -1    9.32    7.25   0
  -1   1   1    8.86    7.15   0
  -1   1  -1   13.48    8.06   0
   1   1  -1   10.74    7.61   0
  -3   1  -1  287.61    8.70   0
  -3  -1   1  289.79   13.31   0
  -3   1  -1  277.56    8.06   0
   3   1   1  283.62    9.60   0
   3  -1  -1  277.11    9.60   0
   3   1   1  288.87    8.17   0
   3   1  -1  289.70    8.28   0
  -3  -1  -1  288.28    9.78   0
  -3  -1  -1  278.96    7.43   0
  -3  -1   1  261.35   12.68   0
  -3   1   1  261.79    8.93   0
  -3   1   1  271.90    9.31   0
  -3   1  -1  290.84    9.03   0
  -3  -1   1  275.62    7.91   0
  -5  -1  -1  125.75    6.57   0
  -5  -1  -1  124.06    6.96   0
   5  -1  -1  133.56    6.72   0
  -5  -1   1  119.22    9.03   0
  -5   1  -1  138.37    5.73   0
  -5   1  -1  135.88    6.43   0
  -5  -1   1  129.59    5.62   0
  -5   1   1  123.14    6.61   0
  -5   1   1  126.11    6.49   0
   5   1   1  133.15    6.70   0
  -5  -1   1  127.35    9.25   0
   5   1  -1  138.46    6.68   0
  -5   1  -1  129.11    6.54   0
   7   1  -1  260.07    7.86   0
  -7   1   1  260.27    9.19   0
  -7   1  -1  254.05    7.70   0
  -7   1  -1  259.70    7.91   0
  -7   1   1  247.62    7.95   0
  -7  -1   1  245.45   11.04   0
  -7  -1  -1  255.30    6.68   0
  -7   1   1  254.83    7.70   0
  -7   1  -1  247.13    7.81   0
  -7  -1  -1  246.88    9.49   0
  -7  -1   1  255.71   11.69   0
  -7  -1  -1  243.10    9.18   0
  -7  -1   1  236.79    6.74   0
  -7   1   1  233.33    8.32   0
  -7   1  -1  251.60    7.87   0
  -7  -1  -1  261.96    7.77   0
  -9  -1  -1   88.12   10.07   0
  -9   1  -1   96.65    8.01   0
  -9   1  -1   94.83    7.78   0
  -9  -1   1   95.69   17.04   0
  -9  -1  -1   90.62   10.40   0
  -9   1   1   85.49    9.96   0
  -9   1  -1   91.50    7.83   0
  -9  -1   1   92.03   17.20   0
  -9  -1  -1   94.13    6.39   0
  -9  -1   1   92.03    6.71   0
  -9   1  -1   87.42    8.90   0
  -9   1   1   84.62   10.23   0
  -9   1   1   91.67    7.75   0
  -9  -1   1   89.27    7.58   0
  -9  -1  -1  100.07    7.79   0
  -9   1   1   91.81    8.03   0
   0   2  -1 5896.49   42.05   0
   0  -2  -1 5930.22   45.41   0
   0   2   1 5847.24   44.77   0
   0   2   1 5762.15   41.29   0
   0  -2   1 5557.85   41.55   0
   0  -2  -1 5868.51   41.37   0
   2   2   1  611.73   10.03   0
  -2  -2  -1  646.57   15.15   0
   2   2  -1  632.64   11.89   0
  -2   2   1  601.40   11.50   0
  -2  -2  -1  607.11   10.10   0
  -2  -2   1  606.67   10.88   0
   2   2   1  640.98   15.05   0
  -2   2   1  607.34   21.13   0
   2  -2  -1  611.38   12.65   0
  -2   2   1  649.37   21.70   0
   2  -2   1  637.02   14.12   0
  -2   2  -1  661.88   14.34   0
  -4  -2   1 2582.94   38.86   0
  -4  -2  -1 2563.05   15.66   0
  -4   2  -1 2674.75   17.49   0
  -4   2   1 2430.63   17.75   0
   4   2   1 2649.46   16.02   0
  -4   2   1 2497.50   20.85   0
  -4   2   1 2604.32   21.81   0
  -4   2  -1 2525.39   18.80   0
  -4  -2   1 2549.90   16.52   0
   4   2  -1 2668.77   17.34   0
  -4  -2   1 2469.47   36.66   0
  -4   2  -1 2605.22   19.22   0
  -4  -2  -1 2580.97   23.34   0
  -6   2  -1    4.74    5.84   0
  -6   2   1    5.25    5.61   0
  -6   2  -1    8.80    5.85   0
  -6   2   1    4.97    5.79   0
  -6   2  -1    9.06    6.15   0
  -6  -2   1    5.20    9.58   0
   6   2   1    5.04    4.63   0
  -6  -2  -1    9.75    6.91   0
  -6  -2   1    3.97    5.48   0
  -6   2   1    7.20    5.87   0
   6   2  -1    7.84    4.95   0
  -6  -2  -1    3.07    4.57   0
  -6  -2   1    5.99    9.72   0
  -6   2  -1    6.75    5.91   0
  -6   2   1    5.67    5.84   0
   8   2  -1  533.01    8.52   0
  -8  -2  -1  493.08    8.80   0
  -8   2   1  465.79   10.10   0
  -8   2  -1  543.19   10.51   0
  -8  -2  -1  500.95    8.17   0
  -8  -2  -1  485.90   12.97   0
  -8   2  -1  539.44   10.43   0
  -8   2  -1  533.09    9.49   0
  -8  -2   1  502.60    9.04   0
  -8   2   1  517.63   10.71   0
  -8   2  -1  459.50    9.67   0
  -8   2   1  494.62    9.71   0
  -8   2   1  512.65   10.32   0
  -8  -2  -1  534.38   13.76   0
 -10  -2   1   26.51    8.33   0
 -10   2   1   35.09    8.60   0
 -10   2  -1   26.28    9.24   0
 -10   2   1   37.03    9.22   0
 -10  -2   1   35.17    7.95   0
 -10   2  -1   34.64    9.49   0
 -10   2   1   34.50    9.53   0
 -10   2  -1   39.71    8.64   0
 -10  -2  -1   36.20    6.41   0
 -10  -2  -1   26.98    7.99   0
 -10   2   1   28.21    8.28   0
 -10   2  -1   25.52    8.21   0
  -1  -3  -1   26.83    5.94   0
  -1   3   1   21.48    6.02   0
   1   3  -1   25.77    7.57   0
   1   3  -1   21.24    8.02   0
  -1   3  -1   25.97    8.87   0
   1  -3   1   28.94    9.47   0
  -1   3   1   21.03    9.89   0
  -1  -3  -1   26.00    8.42   0
   1   3   1   22.67    5.92   0
   1  -3  -1   23.90   10.97   0
  -1  -3   1   26.46    7.74   0
   1   3   1   28.20    8.90   0
   1  -3  -1   23.74    7.49   0
   3   3   1   19.76    4.82   0
  -3  -3  -1   22.27    7.37   0
   3  -3   1   22.51    7.36   0
  -3  -3   1   20.17    6.03   0
  -3   3   1   20.66    8.54   0
  -3   3   1   22.27    5.79   0
   3   3  -1   22.55    5.08   0
  -3   3   1   23.75    9.46   0
  -3   3  -1   19.97    7.56   0
  -3  -3  -1   20.63    4.83   0
   3   3   1   22.46    7.39   0
  -5   3  -1   44.69    5.66   0
  -5   3  -1   48.17    5.87   0
  -5  -3   1   42.41    5.17   0
  -5   3  -1   44.06    6.24   0
   5   3  -1   45.06    5.39   0
   5   3   1   46.09    4.96   0
  -5   3   1   42.20    5.74   0
  -5   3   1   41.93    7.53   0
  -5  -3  -1   48.09    4.90   0
  -5   3  -1   41.30    6.03   0
  -5   3   1   47.33    7.07   0
  -5  -3  -1   37.58    7.75   0
  -7   3   1   42.71    6.47   0
  -7  -3  -1   42.58    9.26   0
  -7   3  -1   40.68    6.80   0
  -7   3   1   47.61    7.58   0
  -7   3  -1   39.78    6.10   0
  -7   3  -1   43.00    6.47   0
  -7   3  -1   37.52    6.13   0
   7   3  -1   41.15    6.67   0
   7   3   1   45.15    6.63   0
  -7   3   1   48.07    6.45   0
  -7  -3  -1   39.25    9.75   0
  -7   3   1   40.09    8.01   0
  -7  -3  -1   45.07    6.30   0
  -7  -3   1   48.37    6.38   0
  -9   3   1   25.49    8.98   0
  -9   3   1   26.02    8.46   0
  -9  -3  -1   28.79    7.19   0
  -9   3  -1   25.70    8.20   0
  -9   3  -1   25.24    7.10   0
  -9   3  -1   21.69    8.43   0
  -9  -3   1   24.71    6.85   0
  -9   3   1   22.35    8.74   0
  -9  -3  -1   22.77    6.12   0
  -9   3   1   26.92    7.38   0
  -9   3  -1   18.65    8.91   0
   0   4   1 1968.50   19.67   0
   0   4  -1 2104.57   19.58   0
   0  -4   1 2125.51   20.61   0
   0   4   1 1923.72   17.87   0
   0  -4  -1 1988.30   17.87   0
   0  -4  -1 2137.93   21.51   0
   0   4  -1 1992.80   18.22   0
  -2  -4  -1    6.89    6.95   0
   2   4   1    1.87    4.67   0
   2  -4   1    1.04    9.42   0
   2   4  -1    2.83    8.01   0
   2   4   1    3.67    7.40   0
  -2  -4  -1    2.77    4.78   0
  -2   4  -1    3.15    7.72   0
   2  -4  -1    6.52   11.93   0
   2   4  -1    2.20    5.01   0
  -2   4   1    2.50    5.82   0
  -2   4   1    1.18   10.50   0
  -2  -4   1    2.40    4.83   0
   2  -4  -1    0.82    4.75   0
  -2   4  -1    5.97    4.68   0
  -4   4   1  858.27   17.13   0
  -4  -4   1  932.62   10.24   0
  -4  -4  -1  911.38   15.86   0
   4   4   1  953.95    9.83   0
  -4   4  -1  950.42   10.54   0
   4   4   1  946.04   16.54   0
  -4   4  -1  894.05   14.90   0
  -4  -4  -1  915.17    9.32   0
  -4   4  -1  930.02   13.81   0
  -4   4   1  914.20   20.05   0
   4   4  -1  969.09   10.66   0
  -4   4   1  885.13   10.57   0
   6   4  -1   13.92    6.21   0
   6   4   1   11.80    5.96   0
  -6  -4   1   14.05    4.67   0
  -6   4  -1   12.21    5.24   0
  -6   4   1   13.01    5.12   0
  -6   4   1   12.07    7.15   0
  -6   4  -1   15.22    6.17   0
  -6   4   1   10.27    6.63   0
  -6  -4  -1   10.41    8.96   0
  -6   4  -1    9.54    6.77   0
  -6  -4  -1   18.09    5.81   0
  -6   4  -1    9.32    5.69   0
   8   4   1  185.10    6.63   0
  -8  -4  -1  173.54    7.49   0
  -8   4  -1  182.32    7.75   0
  -8   4  -1  168.44    8.06   0
  -8  -4   1  162.71    6.40   0
  -8   4  -1  179.29    7.69   0
  -8   4   1  183.53    8.00   0
  -8   4   1  160.81   11.01   0
  -8   4   1  180.81    8.87   0
   8   4  -1  194.25    7.86   0
  -8   4  -1  160.71    8.70   0
  -8   4   1  178.83    9.71   0
 -10   4  -1   17.86    8.33   0
 -10   4   1   10.42   10.49   0
 -10   4   1   10.12    8.33   0
 -10  -4  -1    9.31    7.79   0
 -10   4  -1   18.56    9.47   0
 -10  -4   1   14.30    7.94   0
 -10   4   1   13.21    8.26   0
 -10   4  -1   17.85    8.30   0
 -10  -4  -1   19.66    6.71   0
 -10   4   1   19.28   10.91   0
 -10   4  -1   15.47   10.00   0
  -1   5   1   47.90    6.85   0
  -1  -5  -1   46.97    7.55   0
  -1  -5  -1   49.50    6.41   0
   1  -5  -1   50.06    8.76   0
   1  -5   1   50.74    8.18   0
  -1   5   1   41.00    5.12   0
   1   5   1   49.13    5.33   0
  -1  -5   1   48.30    5.65   0
   1   5  -1   55.37    5.55   0
   1   5  -1   48.72    7.29   0
  -1   5  -1   49.64    5.07   0
  -1   5  -1   49.52    6.30   0
   1  -5  -1   48.07    5.12   0
   1   5   1   51.21    7.90   0
   3  -5   1  474.03   11.92   0
   3   5   1  452.77    7.18   0
  -3  -5   1  447.29    7.39   0
  -3   5  -1  454.74   10.60   0
  -3   5   1  467.77   18.49   0
  -3  -5  -1  441.10   11.04   0
  -3   5  -1  447.64    7.35   0
  -3  -5  -1  470.89    8.18   0
   3   5  -1  474.40    8.20   0
   3   5  -1  475.84   15.83   0
   3   5   1  465.37   12.17   0
  -3   5   1  438.41    7.65   0
  -5   5  -1  111.49    6.19   0
  -5   5   1  123.17   10.79   0
  -5   5  -1  127.66    8.46   0
   5   5   1  121.26    5.32   0
  -5  -5  -1  118.99    9.41   0
  -5   5  -1  119.45    7.75   0
  -5  -5   1  117.69    6.14   0
  -5  -5  -1  119.40    6.06   0
  -5   5   1  121.50    6.23   0
   5   5  -1  133.75    5.60   0
   5   5   1  123.70    9.05   0
  -5   5   1  118.65   10.03   0
  -7   5   1  407.82   12.44   0
  -7   5   1  357.37    7.89   0
  -7  -5  -1  393.21    6.90   0
  -7   5  -1  402.29   10.64   0
  -7   5  -1  384.87    9.45   0
  -7  -5  -1  369.54   19.55   0
  -7   5  -1  414.44    7.49   0
  -7   5  -1  379.43    6.94   0
  -7   5   1  393.60   12.46   0
   7   5   1  386.58    7.91   0
  -7  -5   1  360.49    7.07   0
   7   5  -1  388.46    7.47   0
  -7  -5  -1  374.60   20.02   0
  -9   5  -1  127.29    6.69   0
  -9   5   1  112.52   11.62   0
  -9   5  -1   92.77    7.88   0
  -9   5   1  111.57   12.18   0
  -9   5  -1   95.51    9.98   0
  -9  -5  -1  121.51    6.70   0
  -9  -5   1  120.70    7.83   0
  -9   5   1  102.12    7.78   0
  -9   5  -1  101.64    9.33   0
  -9   5   1  107.30    7.94   0
   9   5  -1  102.18    8.00   0
   0  -6  -1 4586.52   24.89   0
   0  -6   1 4486.64   24.10   0
   0  -6  -1 4489.52   21.89   0
   0   6   1 4392.54   22.30   0
   0   6  -1 4436.74   22.11   0
   0   6  -1 4648.81   23.78   0
   0   6   1 4530.71   24.19   0
   2  -6  -1   68.89    5.18   0
  -2   6  -1   65.24    5.02   0
  -2   6   1   59.57    5.01   0
   2  -6   1   67.20    7.90   0
  -2  -6   1   70.46    5.17   0
  -2   6  -1   65.05    6.86   0
   2  -6  -1   64.61    9.52   0
   2   6   1   65.85    5.04   0
  -2   6   1   67.58    8.24   0
   2   6  -1   69.07    5.16   0
  -2  -6  -1   67.72    6.63   0
   2   6  -1   63.60    7.92   0
   2   6   1   74.25    7.27   0
  -2  -6  -1   73.42    5.23   0
  -4  -6   1 2010.97   12.43   0
   4   6  -1 2094.30   12.85   0
  -4  -6  -1 2011.84   12.27   0
   4   6   1 1935.78   22.23   0
  -4  -6  -1 1913.24   19.70   0
  -4   6   1 1883.30   12.50   0
   4   6   1 2072.56   12.53   0
  -4   6   1 2037.92   34.20   0
  -4   6   1 1932.81   32.79   0
  -4   6  -1 1996.52   20.23   0
  -4   6  -1 1987.82   12.73   0
   4   6  -1 2009.80   33.21   0
   4  -6   1 1932.57   20.09   0
  -6  -6   1   42.56    5.22   0
  -6   6   1   47.27   11.30   0
   6   6  -1   51.93    5.49   0
  -6   6  -1   45.17    4.82   0
  -6   6  -1   48.57    8.53   0
   6   6   1   51.40    5.34   0
  -6   6  -1   48.89    7.52   0
  -6  -6  -1   49.26   10.28   0
  -6  -6  -1   49.10    6.37   0
  -6   6   1   40.83    5.10   0
  -6   6   1   48.18   11.31   0
   8   6   1  356.53    7.55   0
  -8  -6  -1  361.63    7.37   0
  -8   6  -1  347.08   12.72   0
   8   6  -1  355.13    8.60   0
  -8   6   1  357.09    7.65   0
  -8   6  -1  372.12   12.35   0
  -8  -6   1  365.78    7.29   0
  -8   6  -1  371.89    7.61   0
  -8   6   1  371.96   16.12   0
  -8   6   1  355.06   16.71   0
  -8   6   1  359.72    7.45   0
  -8   6  -1  385.82    7.73   0
 -10  -6   1   39.54    7.97   0
 -10   6  -1   23.48   11.27   0
  10   6  -1   26.66    8.48   0
 -10   6   1   35.66    8.92   0
 -10  -6  -1   23.84    8.18   0
 -10   6   1   37.69    8.64   0
 -10   6  -1   39.42    8.54   0
 -10  -6  -1   29.15    7.11   0
 -10   6  -1   30.23    8.47   0
 -10   6  -1   36.11   12.16   0
  -1   7  -1    2.75    4.37   0
  -1  -7  -1    2.51    4.80   0
  -1  -7  -1    1.71    5.84   0
  -1   7  -1    3.54    5.92   0
   1   7   1    0.64    4.58   0
   1   7  -1    1.37    4.90   0
  -1  -7   1   -0.64    6.00   0
   1  -7  -1    0.75    6.37   0
  -1   7   1    7.39    5.54   0
   1  -7   1    1.24    5.30   0
   1  -7  -1    2.55    4.54   0
   1   7  -1    4.07    4.81   0
   1   7   1    0.66    6.47   0
  -1   7   1    2.73    5.52   0
  -3   7  -1    3.83    5.74   0
  -3   7   1    3.97    4.15   0
  -3  -7   1    1.88    4.50   0
  -3  -7  -1    5.45    4.35   0
   3   7   1    2.57    5.38   0
   3   7   1    4.10    6.44   0
   3  -7   1    5.60    6.85   0
   3  -7  -1    3.89   10.24   0
  -3   7   1    2.98    8.46   0
  -3   7  -1   -0.88    4.14   0
   3   7  -1    1.85    7.27   0
  -3  -7  -1    3.67    5.84   0
   3   7  -1    1.44    4.57   0
  -5  -7   1    2.85    4.76   0
   5   7   1    3.00    4.89   0
   5   7  -1    1.71    5.02   0
  -5   7  -1    3.43    6.92   0
  -5   7   1    2.26    5.85   0
  -5  -7  -1    8.95    4.81   0
  -5   7  -1    5.03    7.74   0
  -5  -7  -1    5.93    7.52   0
   5   7   1    5.99    7.96   0
  -5   7  -1    4.84    4.78   0
   7   7  -1    6.01    5.31   0
  -7   7   1    6.23    6.26   0
   7   7   1    4.01    5.39   0
  -7   7  -1    3.10    8.68   0
  -7   7  -1    4.07    8.51   0
  -7   7  -1    4.97    4.95   0
  -7   7  -1    8.22    6.37   0
  -7  -7   1   12.28    6.03   0
  -7  -7  -1   11.04    6.33   0
  -9   7   1    3.11    7.66   0
  -9   7  -1    3.40   10.33   0
  -9   7  -1    4.99   10.03   0
  -9   7   1    5.61    5.82   0
  -9   7  -1    6.95    6.20   0
  -9   7  -1    5.73    7.22   0
  -9  -7  -1    1.53    7.45   0
   9   7   1    3.52    7.61   0
  -9  -7   1    5.96    7.42   0
   9   7  -1    2.58    6.32   0
   0   8   1 2709.10   16.25   0
   0  -8  -1 2864.15   18.45   0
   0   8  -1 2825.65   16.18   0
   0   8  -1 2943.61   17.61   0
   0  -8   1 2800.18   17.35   0
   0   8   1 2791.76   17.00   0
   0  -8  -1 2717.95   15.69   0
   2  -8  -1   36.28    5.69   0
   2  -8  -1   31.07    7.61   0
   2   8  -1   34.14    5.53   0
   2  -8   1   29.56    6.74   0
  -2  -8   1   33.48    4.83   0
   2   8   1   28.87    4.49   0
  -2  -8  -1   30.94    5.93   0
   2   8   1   44.26    6.79   0
  -2  -8  -1   30.83    4.73   0
  -2   8   1   32.52    4.68   0
  -2   8  -1   32.27    4.53   0
  -2   8   1   32.26    6.65   0
  -2   8  -1   34.43    6.19   0
   2   8  -1   35.36    6.38   0
  -4   8   1 1481.91   10.52   0
   4   8  -1 1527.92   21.07   0
  -4   8  -1 1504.84   17.02   0
   4  -8  -1 1492.82   27.14   0
   4   8   1 1522.36   17.96   0
  -4   8  -1 1492.78   10.57   0
  -4   8   1 1527.88   26.04   0
   4   8  -1 1559.09   10.93   0
   4  -8   1 1436.78   18.28   0
  -4  -8   1 1514.18   10.65   0
   4   8   1 1548.16   10.61   0
  -4  -8  -1 1420.36   14.98   0
  -4  -8  -1 1551.15   10.58   0
  -6   8  -1    5.81    4.78   0
  -6  -8   1    4.30    4.98   0
   6   8   1   -1.05    5.04   0
  -6  -8  -1    5.59    9.35   0
  -6   8  -1    3.71    8.22   0
  -6  -8  -1    7.23    4.90   0
   6   8  -1    6.94    5.14   0
   6   8   1    4.96    9.41   0
  -6   8  -1    5.46    8.34   0
  -6   8   1    2.89    4.93   0
  -8   8  -1  327.26    7.39   0
  -8   8  -1  302.16    8.28   0
  -8   8   1  330.21    7.52   0
  -8  -8  -1  317.84    8.23   0
  -8   8  -1  315.73   14.32   0
  -8   8  -1  305.35   14.65   0
  -8  -8   1  304.01    8.40   0
   8   8  -1  332.09    7.52   0
   8   8   1  330.84    7.40   0
  -1  -9   1   -0.52    5.06   0
   1  -9  -1   10.88    5.16   0
  -1   9   1    1.39    5.46   0
   1  -9   1    4.34    6.60   0
   1   9  -1    7.06    4.69   0
  -1  -9  -1    1.68    6.30   0
  -1   9   1    0.08    4.29   0
   1   9   1    3.13    5.18   0
   1   9   1    1.80    4.66   0
   1  -9  -1   -2.06    6.04   0
  -1   9  -1    3.60    4.35   0
  -1   9  -1   -0.65    5.98   0
  -1  -9  -1   -0.11    5.84   0
   1   9  -1    4.41    6.11   0
  -3   9  -1  147.46    5.44   0
   3   9   1  154.02    6.35   0
  -3   9   1  153.35    8.62   0
   3  -9   1  131.38    8.35   0
  -3  -9   1  153.01    5.42   0
  -3   9  -1  153.97    8.27   0
   3   9  -1  165.58    6.32   0
  -3  -9  -1  139.19    6.57   0
  -3  -9  -1  154.52    6.35   0
   3   9  -1  155.77    7.81   0
   3  -9  -1  134.47   10.90   0
  -3   9   1  160.61    5.55   0
   3   9   1  151.42    7.82   0
  -5   9  -1   92.88    9.19   0
  -5  -9  -1   96.54    7.88   0
   5   9   1   96.10   10.06   0
  -5   9   1   85.75    5.42   0
  -5   9  -1  101.06    5.40   0
   5  -9   1   88.79    8.72   0
  -5  -9  -1   88.03    4.90   0
   5   9  -1   91.95   12.27   0
   5   9  -1  101.24    5.39   0
  -5  -9   1   95.44    5.14   0
   5   9   1  109.10    5.21   0
  -7   9  -1  182.96   12.36   0
  -7   9   1  182.74    6.28   0
   7   9  -1  194.03    7.45   0
  -7   9  -1  189.24    6.29   0
  -7   9  -1  186.11   12.39   0
  -7  -9  -1  191.52    6.27   0
  -7  -9   1  194.85    6.33   0
   7   9   1  189.90    6.17   0
  -9   9  -1   53.94    7.91   0
  -9   9  -1   63.43    6.65   0
   9   9  -1   52.83    6.77   0
  -9   9   1   48.50    6.84   0
  -9   9   1   58.82    6.90   0
  -9  -9   1   45.25    7.78   0
   9   9   1   58.57    6.87   0
  -9  -9  -1   59.32    6.42   0
   0 -10  -1  219.19    7.70   0
   0  10  -1  222.98    7.03   0
   0 -10  -1  205.84    6.05   0
   0  10   1  203.04    6.38   0
   0  10   1  208.07    6.16   0
   0 -10   1  207.35    6.71   0
   0  10  -1  232.38    6.38   0
   2  10   1    2.26    4.50   0
  -2 -10  -1    5.34    5.53   0
  -2  10   1    2.18    5.53   0
  -2  10   1    4.18    4.31   0
  -2  10  -1    0.75    5.84   0
   2  10  -1   -0.48    5.41   0
   2 -10   1    1.79    6.24   0
   2  10  -1    3.64    4.87   0
  -2  10  -1    7.66    4.34   0
   2  10   1    1.36    6.24   0
  -2 -10  -1    8.67    4.60   0
   2 -10  -1   -0.63    6.37   0
  -2 -10   1    7.15    4.94   0
  -4  10   1  117.13    5.34   0
   4  10  -1  108.79    9.05   0
   4 -10  -1  100.29   12.32   0
   4  10   1  111.38    8.63   0
  -4  10  -1  110.62    5.59   0
  -4 -10  -1  122.79    5.14   0
   4 -10   1   92.50    9.64   0
  -4 -10  -1  108.87    6.83   0
  -4  10  -1  127.55    8.27   0
   4  10  -1  124.43    5.29   0
  -4  10   1  115.39   10.01   0
  -4 -10   1  117.47    6.17   0
   4  10   1  115.73    5.20   0
  -6  10  -1    3.97    9.43   0
   6  10   1   12.02    6.42   0
  -6 -10  -1   -1.16    5.16   0
   6  10   1    1.77    9.69   0
  -6  10  -1    4.47    9.78   0
   6  10  -1    2.14    5.25   0
  -6  10   1    3.68    5.01   0
  -6 -10   1    2.42    5.05   0
  -6  10  -1   -1.75    5.51   0
  -8  10  -1   19.00    5.65   0
  -8 -10  -1   21.75    7.15   0
   8  10   1   27.89    5.87   0
  -8 -10   1   18.86    5.99   0
  -8  10  -1   26.12    6.10   0
  -8  10   1   25.13    7.45   0
   8  10  -1   28.64    6.23   0
   1 -11   1    3.49    5.55   0
   1  11  -1    5.12    4.93   0
  -1  11   1   -0.45    4.84   0
  -1  11  -1    6.14    4.48   0
  -1  11  -1    0.25    5.92   0
  -1 -11  -1    2.65    5.67   0
   1  11   1   -1.95    5.46   0
   1  11   1    7.66    6.11   0
   1 -11  -1    0.44    4.74   0
  -1 -11  -1    8.16    6.05   0
  -1  11   1   -0.12    5.79   0
  -1 -11   1    7.69    5.87   0
   1  11  -1   -2.93    5.70   0
   1 -11  -1    3.43    6.61   0
   3 -11  -1   36.02    8.57   0
   3  11   1   51.79    4.86   0
   3  11   1   47.76    5.79   0
  -3  11   1   49.75    4.76   0
  -3 -11  -1   52.97    6.03   0
  -3  11  -1   52.26    6.24   0
   3  11  -1   52.22    7.15   0
   3 -11   1   38.25    7.93   0
   3  11  -1   46.55    4.77   0
  -3  11  -1   51.21    4.64   0
  -3 -11  -1   50.55    6.43   0
  -3  11   1   45.58    6.96   0
  -3 -11   1   50.59    5.03   0
   5  11  -1   30.24    9.70   0
   5  11   1   28.74    6.10   0
   5  11   1   25.69    7.75   0
  -5 -11  -1   28.76    5.02   0
  -5  11  -1   28.54    7.49   0
  -5 -11  -1   23.09    7.27   0
  -5  11  -1   26.20    6.11   0
   5 -11   1   23.31    8.19   0
  -5  11   1   28.60    6.35   0
  -5 -11   1   27.51    6.17   0
   5  11  -1   28.53    5.16   0
   7  11   1   58.96    6.06   0
  -7  11  -1   52.97    5.86   0
  -7 -11  -1   53.83    5.81   0
  -7  11   1   60.23    5.87   0
   7  11  -1   57.34    6.33   0
  -7 -11   1   59.33    6.06   0
   0 -12  -1 2486.66   13.19   0
   0 -12  -1 2535.03   15.24   0
   0  12  -1 2631.42   14.93   0
   0 -12   1 2465.00   14.55   0
   0  12   1 2609.15   14.55   0
   0  12   1 2587.82   13.94   0
   0  12  -1 2512.22   14.38   0
  -2  12  -1   17.05    6.34   0
  -2  12  -1    4.44    4.53   0
   2  12   1    8.44    4.96   0
   2 -12   1   13.60    5.87   0
  -2 -12  -1   12.74    4.99   0
   2  12  -1   11.45    4.97   0
   2 -12  -1   12.43    6.96   0
  -2 -12   1    4.96    5.02   0
  -2 -12  -1    9.29    5.39   0
   2  12  -1   12.38    5.54   0
   2  12   1   13.45    5.35   0
  -2  12   1   13.25    5.58   0
  -2  12   1   10.91    4.59   0
   4 -12  -1 1116.08   19.29   0
   4 -12   1 1101.10   16.14   0
  -4 -12  -1 1412.14   10.20   0
  -4  12  -1 1536.28   15.50   0
  -4  12  -1 1411.49    9.98   0
   4  12   1 1282.60   14.19   0
  -4 -12   1 1459.87   10.40   0
   4  12   1 1476.68   10.18   0
  -4  12   1 1484.91   18.79   0
  -4 -12  -1 1351.36   12.84   0
   4  12  -1 1380.43   15.56   0
   4  12  -1 1483.09   10.42   0
  -4  12   1 1372.51    9.86   0
  -6  12  -1   36.35   10.62   0
  -6  12   1   22.66    5.53   0
   6  12  -1   29.17   12.86   0
  -6  12  -1   36.49    6.51   0
  -6 -12   1   47.97    5.55   0
  -6 -12  -1   32.08    6.54   0
   6  12  -1   32.80    5.81   0
   6  12   1   30.62   10.07   0
   6  12   1   36.22    5.69   0
  -6  12  -1   30.62   11.21   0
  -8  12  -1  260.99    7.86   0
   8  12   1  233.35    7.92   0
  -8 -12  -1  251.70    7.72   0
  -8 -12   1  228.64    7.57   0
   8  12  -1  330.47    7.84   0
  -8  12  -1  231.69    8.84   0
  -8  12   1  241.83    7.85   0
  -1  13  -1    1.17    4.91   0
  -1  13   1    1.59    4.94   0
   1 -13  -1    2.18    5.35   0
  -1  13  -1    2.84    5.02   0
   1 -13   1    2.46    6.77   0
   1  13  -1    4.46    5.01   0
   1  13   1    5.60    5.25   0
  -1 -13  -1    7.45    6.31   0
   1  13   1    1.24    5.79   0
   1  13  -1    4.38    4.92   0
  -1 -13   1    1.51    5.42   0
  -1  13   1   -0.58    4.81   0
  -1 -13  -1   -0.81    4.69   0
  -3 -13  -1   30.89    6.18   0
  -3  13   1   28.92    6.28   0
   3  13  -1   36.08    5.20   0
  -3 -13   1   26.48    5.29   0
  -3 -13  -1   29.78    5.29   0
   3  13   1   26.54    5.58   0
   3  13   1   25.09    6.22   0
  -3  13  -1   30.47    4.86   0
  -3  13   1   26.23    4.94   0
  -3  13  -1   29.25    6.53   0
   3 -13   1   27.35    7.27   0
   3  13  -1   27.94    5.73   0
   3 -13  -1   24.11    8.41   0
   5  13   1   28.50    5.27   0
  -5 -13   1   20.98    5.13   0
   5  13   1   18.89    9.00   0
   5  13  -1   15.35    8.91   0
  -5  13  -1   17.97    8.73   0
  -5  13   1   24.17    5.30   0
   5  13  -1   20.25    5.29   0
   5 -13   1   20.41    9.79   0
  -5 -13  -1   20.21    5.20   0
  -5  13  -1   21.93    5.30   0
   7  13  -1   46.08    6.39   0
  -7  13   1   29.58    6.42   0
   7  13   1   32.81   16.25   0
   7  13   1   36.26    7.55   0
  -7 -13  -1   46.68    6.04   0
  -7 -13   1   34.96    6.25   0
  -7  13  -1   40.12    6.14   0
   0 -14  -1  145.72    6.37   0
   0 -14   1  129.50    6.37   0
   0  14   1  134.83    5.77   0
   0  14  -1  145.53    6.81   0
   0  14  -1  133.56    5.84   0
   0  14   1  137.72    6.90   0
   2  14   1    5.13    5.77   0
  -2  14   1    4.42    5.24   0
   2 -14   1    4.11    6.88   0
  -2  14   1    4.66    6.00   0
   2  14  -1    8.15    6.15   0
  -2 -14  -1    6.14    5.43   0
  -2 -14  -1    7.86    6.07   0
   2  14   1    9.10    4.86   0
  -2 -14   1    5.78    5.33   0
  -2  14  -1   12.51    6.09   0
   2  14  -1    8.96    6.79   0
   2 -14  -1    4.34    7.25   0
  -2  14  -1   10.73    4.86   0
   4 -14  -1   44.33    9.89   0
  -4  14  -1   80.38    5.43   0
   4 -14   1   52.52    8.80   0
  -4  14   1   88.12    9.28   0
  -4  14   1   84.37    5.41   0
   4  14   1   93.88    5.64   0
  -4 -14   1   87.78    6.60   0
   4  14  -1   78.54    7.77   0
  -4  14  -1   84.39    7.23   0
   4  14  -1   89.21    5.62   0
  -4 -14  -1   87.12    5.62   0
   4  14   1   70.30    7.85   0
  -6 -14  -1   13.15    6.79   0
   6  14   1    6.89    5.49   0
   6  14  -1    8.44    5.70   0
  -6  14   1   15.18    5.71   0
  -6  14  -1    9.84   11.64   0
   6  14  -1    6.58   11.89   0
  -6 -14   1    9.29    5.51   0
   6  14   1    5.69   11.11   0
  -6  14  -1    4.66    5.65   0
  -1 -15  -1    7.22    5.28   0
   1  15  -1    0.89    4.76   0
   1 -15  -1    1.50    6.76   0
  -1  15  -1    2.32    5.16   0
   1 -15   1   -0.27    7.17   0
  -1  15   1   -2.26    5.84   0
  -1  15  -1   -1.62    6.33   0
   1  15   1    5.97    4.85   0
  -1 -15   1   -3.05    5.23   0
   1  15  -1    5.78    6.37   0
  -1  15   1   16.77    6.40   0
   1  15   1    1.15    5.21   0
  -3  15  -1   44.67    6.77   0
  -3 -15  -1   46.65    5.68   0
  -3  15   1   40.61    5.22   0
   3  15   1   41.80    6.13   0
  -3  15   1   46.97    7.72   0
   3 -15  -1   33.77    9.07   0
   3  15   1   45.51    5.41   0
  -3 -15   1   45.22    5.64   0
   3  15  -1   36.46    5.44   0
  -3  15  -1   39.82    5.11   0
   3  15  -1   45.26    7.24   0
   3 -15   1   31.66    7.74   0
  -5  15   1   37.39   15.00   0
  -5  15  -1   37.76    9.47   0
   5 -15  -1   33.27   16.20   0
   5  15   1   38.00    6.75   0
   5  15  -1   33.13    6.87   0
  -5  15   1   25.71    5.78   0
   5  15  -1   29.84    9.43   0
  -5 -15   1   36.13    5.68   0
   5  15   1   30.22    9.37   0
  -5 -15  -1   33.00    6.74   0
  -5  15  -1   39.30    5.42   0
   5 -15   1   22.61   10.79   0
  -7 -15  -1   42.18    6.37   0
   7  15  -1   41.96    6.81   0
  -7 -15   1   36.56    6.37   0
  -7  15   1   36.66    6.82   0
  -7  15  -1   47.17    6.53   0
   7  15   1    1.45   13.52   0
   7  15   1   45.09    6.61   0
   0 -16  -1  716.30   10.48   0
   0  16  -1  739.72    8.53   0
   0  16   1  717.44    8.87   0
   0 -16   1  725.64    9.28   0
   0  16   1  715.49    8.51   0
   0  16  -1  745.03    8.84   0
  -2  16  -1   -0.61    6.77   0
   2 -16  -1    4.17    7.14   0
  -2  16   1    6.38    6.40   0
  -2 -16  -1    1.55    6.71   0
   2  16  -1   -1.51    6.51   0
  -2  16  -1   -1.70    5.31   0
   2 -16   1    4.58    7.86   0
   2  16   1    7.54    5.12   0
   2  16  -1   -0.49    6.87   0
  -2 -16   1    1.35    5.57   0
  -2  16   1    9.18    5.40   0
   2  16   1    9.44    6.97   0
  -4 -16   1  415.44    7.69   0
  -4  16   1  398.46    8.21   0
  -4  16  -1  388.21    7.20   0
   4  16  -1  352.68   10.49   0
  -4  16  -1  437.12   10.87   0
   4 -16  -1  190.27   11.65   0
  -4 -16  -1  428.41    7.79   0
   4  16   1  417.09    8.65   0
   4  16  -1  448.59    7.52   0
   4 -16   1  223.90   11.12   0
  -4  16   1  456.03   12.73   0
   4  16   1  392.14   10.14   0
   6  16   1    6.43    5.99   0
   6  16  -1    6.07   11.70   0
   6  16  -1    4.31    6.00   0
  -6 -16  -1    8.41    6.17   0
  -6 -16   1    0.84    5.98   0
  -6  16  -1    9.21    5.96   0
  -6  16   1   10.13    6.13   0
   6  16   1    4.48   11.76   0
  -6  16  -1    7.04   15.04   0
   1  17  -1    0.86    6.49   0
   1 -17  -1    6.14    7.42   0
  -1 -17  -1    3.94    5.78   0
  -1  17  -1    1.15    5.52   0
  -1  17   1    4.79    5.37   0
  -1  17   1    3.32    5.78   0
  -1  17  -1    1.46    6.55   0
   1 -17   1    0.38    7.60   0
   1  17   1    0.85    6.96   0
   1  17   1   -3.26    6.51   0
  -1 -17   1    3.63    6.90   0
   1  17  -1    4.77    6.80   0
  -3 -17  -1    1.76    5.71   0
  -3  17   1    1.82    5.38   0
   3  17  -1    4.23    6.79   0
   3 -17   1   -0.73    8.04   0
   3  17   1    0.20    6.06   0
  -3 -17   1    2.51    5.75   0
  -3  17  -1    0.69    6.69   0
   3  17   1   -2.10    5.39   0
   3  17  -1   -1.23    7.17   0
   3 -17  -1    1.03    7.96   0
  -3  17   1    4.61    7.92   0
  -3  17  -1   -0.36    5.43   0
   5  17  -1    2.67    8.55   0
   5  17   1   -1.38    8.76   0
   5 -17   1    2.26   11.30   0
  -5  17   1    1.00    5.93   0
  -5  17  -1    6.26    5.87   0
  -5 -17   1   -3.24    6.09   0
   5 -17  -1    1.67   16.86   0
   5  17   1   -0.90    5.89   0
  -5 -17  -1   -2.86    7.52   0
  -5  17  -1    0.14    9.72   0
  -5  17   1   -0.09   14.38   0
   5  17  -1    3.22    5.95   0
   0 -18   1  375.47    9.82   0
   0  18  -1  390.50    7.99   0
   0  18   1  407.71    7.94   0
   0  18   1  394.71    8.18   0
   0 -18  -1  379.10    9.93   0
   0  18  -1  377.46    8.96   0
   2 -18   1   18.89    6.61   0
   2  18   1   20.49    7.71   0
  -2  18  -1   18.95    7.08   0
  -2  18   1   12.96    5.98   0
   2 -18  -1   17.36    8.02   0
  -2  18   1   15.95    6.99   0
   2  18  -1   17.51    6.96   0
   2  18  -1   13.25    7.86   0
  -2  18  -1   17.19    5.98   0
  -2 -18  -1   16.83    6.11   0
   2  18   1   22.47    5.63   0
  -2 -18   1   18.18    7.53   0
   4  18  -1  183.81    7.20   0
   4  18  -1  229.45    9.98   0
  -4  18   1  218.34   11.51   0
  -4 -18  -1  193.40    8.67   0
  -4  18  -1  240.32    7.15   0
   4 -18   1  100.51   10.40   0
   4 -18  -1   80.19   12.78   0
   4  18   1  176.08    9.79   0
  -4  18   1  196.60    7.02   0
  -4 -18   1  211.09    7.19   0
  -4  18  -1  236.67   10.63   0
   4  18   1  200.01    7.32   0
  -1  19  -1    7.33    7.27   0
  -1 -19  -1    2.48    7.68   0
   1 -19  -1   -0.45    6.65   0
   1  19  -1   -0.38    5.89   0
   1  19   1   -5.48    5.91   0
  -1 -19   1   -0.21    6.41   0
   1  19  -1    0.06    5.63   0
  -1  19   1    0.94    5.98   0
  -1  19   1    7.07    7.06   0
   1  19   1   -2.01    7.16   0
   1 -19   1   -4.46    8.31   0
  -1  19  -1    6.75    5.96   0
   3  19   1   23.24    6.17   0
   3  19  -1   16.78    6.87   0
  -3 -19  -1   17.34    7.63   0
  -3  19  -1   16.55    8.79   0
  -3 -19   1   14.19    6.48   0
  -3  19   1   14.10    6.29   0
  -3  19  -1   20.10    6.51   0
   3 -19  -1   11.21    9.27   0
   3  19   1   16.99    6.43   0
  -3  19   1   13.56    7.99   0
   3  19  -1   25.12    6.25   0
   3 -19   1   11.29    8.76   0
   0  20   1   67.81    8.23   0
   0 -20  -1   67.28    9.15   0
   0  20   1   67.90    6.97   0
   0 -20   1   60.20    7.49   0
   0  20  -1   79.59    7.19   0
   0  20  -1   80.94    6.72   0
  -2 -20   1    7.09    6.83   0
  -2  20  -1    3.00    7.75   0
   2  20   1   -0.90    6.36   0
   2  20   1    1.94    6.28   0
  -2  20   1    1.57    7.46   0
   2 -20   1    1.32    8.96   0
  -2 -20  -1    5.80    6.42   0
   2  20  -1    9.35    6.21   0
  -2  20  -1    1.93    7.75   0
   2 -20  -1   -2.70    8.74   0
  -2  20   1    3.92    6.30   0
   2  20  -1    4.48    8.09   0
   0   0   2 5769.18   43.59   0
   0   0  -2 5910.85   45.82   0
   0   0   2 5849.32   45.38   0
   0   0  -2 5768.26   42.99   0
   2   0  -2 3338.06   33.52   0
  -2   0  -2 3416.89   24.73   0
  -2   0  -2 3426.38   22.94   0
  -2   0  -2 3306.33   22.60   0
   2   0  -2 3441.64   28.93   0
  -2   0   2 3413.05   28.98   0
  -2   0   2 3356.80   33.52   0
   2   0   2 3370.49   24.00   0
  -4   0  -2 2376.76   15.72   0
  -4   0   2 2216.87   21.93   0
   4   0  -2 2436.62   18.83   0
  -4   0  -2 2331.29   17.37   0
  -4   0  -2 2356.46   16.05   0
  -4   0   2 2307.23   18.08   0
   6   0  -2  941.63   11.38   0
  -6   0   2  912.85   11.17   0
  -6   0   2  946.05   13.97   0
  -6   0  -2  930.59   11.19   0
  -6   0   2  876.34   14.05   0
  -6   0  -2  929.00   10.43   0
  -6   0  -2  918.40   10.22   0
  -8   0  -2  497.73   10.72   0
  -8   0  -2  511.12   10.24   0
  -8   0   2  513.71   13.58   0
  -8   0   2  505.39    9.62   0
  -8   0  -2  531.12    8.15   0
  -8   0  -2  550.63    8.30   0
  -8   0   2  550.43   13.42   0
 -10   0  -2  145.21    8.98   0
 -10   0  -2  161.09   11.84   0
 -10   0  -2  174.85   12.41   0
 -10   0   2  224.11   10.07   0
 -10   0  -2  168.33    9.26   0
 -10   0   2  149.77    9.63   0
  -1  -1   2   15.87    8.87   0
   1  -1   2   12.29    7.55   0
  -1  -1   2   12.48    8.65   0
  -1  -1  -2   13.82    6.94   0
  -1   1  -2   14.47    7.34   0
   1   1   2   15.50    6.97   0
   1  -1  -2   15.89   11.49   0
  -1  -1  -2   18.05    7.19   0
   1   1  -2   15.25    9.50   0
  -1  -1  -2   14.33    8.30   0
   1  -1  -2   15.00    9.14   0
   1  -1   2   13.88    6.23   0
  -1   1  -2   14.17    6.32   0
   1   1  -2   13.81    7.07   0
  -1   1   2   17.41    8.82   0
  -1   1   2   14.32   10.94   0
  -3   1   2  356.89    9.84   0
   3  -1  -2  375.26   10.30   0
  -3  -1   2  375.24   16.16   0
  -3  -1  -2  378.53    7.86   0
  -3   1  -2  398.62    9.33   0
  -3   1  -2  374.22    8.48   0
   3   1  -2  387.58    9.73   0
   3   1   2  389.56    9.82   0
  -3   1  -2  389.69    8.94   0
  -3  -1  -2  381.20   10.03   0
  -3  -1   2  383.49    9.62   0
   3   1   2  387.02    7.85   0
  -3   1   2  380.72   11.29   0
   3  -1  -2  388.56   11.65   0
  -5  -1   2  121.37   10.41   0
   5   1  -2  134.43    6.96   0
  -5  -1  -2  127.91    6.68   0
   5  -1  -2  133.77    6.87   0
  -5  -1   2  123.64   10.04   0
  -5  -1  -2  128.22    5.62   0
  -5   1   2  116.33    6.87   0
  -5   1   2  127.37    7.44   0
  -5   1  -2  127.21    6.29   0
  -5   1  -2  128.04    5.68   0
  -5   1  -2  128.64    6.57   0
  -5  -1   2  124.35    6.45   0
  -7  -1   2  331.68   14.81   0
  -7   1   2  331.33    9.82   0
  -7   1  -2  332.42    8.17   0
  -7  -1   2  324.58    8.18   0
  -7   1  -2  328.80    8.28   0
  -7   1  -2  333.87    9.10   0
  -7   1   2  314.76    9.98   0
  -7   1   2  335.08    8.52   0
  -7  -1  -2  325.55    7.00   0
   7   1  -2  343.89    8.57   0
  -7   1  -2  319.99    8.38   0
  -7  -1   2  327.50   13.73   0
  -7  -1  -2  330.51    9.75   0
  -7  -1  -2  330.60    8.14   0
  -9   1   2  106.62    9.04   0
  -9   1  -2   90.95    9.00   0
  -9  -1   2  101.48    7.69   0
  -9   1   2   99.96    9.59   0
  -9   1   2   93.02    9.34   0
  -9  -1  -2   96.52    7.55   0
  -9  -1   2   96.15    7.68   0
  -9  -1  -2   84.76    7.69   0
  -9   1  -2   99.58    7.67   0
  -9   1   2   96.41   10.23   0
  -9  -1  -2   85.09    9.64   0
  -9   1  -2   84.55    7.95   0
  -9   1  -2  101.71    7.91   0
  -9  -1  -2   91.95   10.16   0
   0   2  -2  116.11    7.89   0
   0   2  -2  131.40    9.25   0
   0  -2  -2  123.98    9.76   0
   0  -2  -2  141.12   11.08   0
   0   2   2  124.56    9.22   0
   0  -2   2  118.23    9.43   0
  -2   2   2   64.18   13.93   0
  -2  -2  -2   63.91    8.51   0
  -2  -2  -2   69.55    6.66   0
  -2   2  -2   64.98    6.00   0
  -2   2   2   56.17    6.63   0
   2  -2   2   65.81    8.74   0
   2   2   2   67.57    8.66   0
  -2   2  -2   65.79    8.60   0
  -2  -2   2   68.24    7.46   0
   2   2   2   62.78    5.51   0
   2  -2  -2   61.33    6.88   0
   2   2  -2   66.86    6.92   0
   2  -2  -2   58.01   12.86   0
   4   2  -2   61.27    5.64   0
  -4  -2  -2   57.69    6.49   0
  -4   2  -2   55.16    5.49   0
  -4   2  -2   60.26    6.58   0
  -4  -2   2   59.26    6.34   0
  -4   2   2   53.80    6.21   0
   4  -2  -2   61.03    7.08   0
  -4   2  -2   60.72    5.89   0
  -4   2   2   54.32    7.00   0
   4   2   2   57.23    5.92   0
   4   2   2   60.44    6.31   0
  -4  -2  -2   59.58    5.30   0
   6   2  -2   25.77    5.49   0
  -6   2  -2   27.02    4.89   0
  -6   2  -2   25.27    6.29   0
  -6   2   2   26.93    6.00   0
  -6   2  -2   21.02    6.48   0
  -6  -2  -2   24.74    7.05   0
  -6   2   2   24.05    6.17   0
  -6   2   2   24.92    6.89   0
  -6  -2   2   24.47    4.60   0
  -6  -2  -2   23.84    5.49   0
  -8  -2  -2   17.53    8.94   0
  -8  -2  -2   19.36    5.53   0
  -8   2   2   20.40    7.55   0
  -8   2  -2   16.06    6.61   0
  -8  -2  -2   19.35    5.46   0
  -8   2  -2   20.85    6.76   0
  -8   2   2   17.97    6.96   0
  -8   2  -2   23.16    6.69   0
  -8   2   2   18.69    7.81   0
  -8  -2   2   21.53    5.63   0
   8   2  -2   18.32    7.05   0
  -8   2   2   13.14    7.61   0
  -8  -2  -2   19.31    7.70   0
  -8   2  -2   16.53    6.89   0
 -10  -2   2    4.71    7.56   0
 -10  -2  -2    6.98   12.52   0
 -10   2   2   11.85   10.89   0
 -10  -2   2    4.36    7.84   0
 -10   2   2    3.23    8.12   0
 -10   2  -2    4.47    9.27   0
 -10   2  -2    9.15    7.88   0
 -10   2  -2    7.41    9.48   0
 -10   2   2    5.39   10.57   0
 -10   2   2    5.46    9.69   0
 -10  -2  -2    5.92    6.38   0
 -10   2  -2    1.65    8.51   0
 -10  -2  -2   12.53    6.35   0
 -10  -2  -2    5.07   13.15   0
   1  -3  -2   65.57    6.63   0
   1  -3  -2   69.68    9.86   0
   1   3  -2   69.22    6.60   0
   1   3   2   75.44    8.69   0
   1   3   2   70.13    6.10   0
  -1  -3   2   62.43    6.79   0
  -1   3   2   68.69    6.53   0
  -1  -3  -2   66.62    7.21   0
  -1   3  -2   76.46    8.06   0
  -1  -3  -2   74.95    7.61   0
   1  -3   2   73.10    9.77   0
   3  -3  -2  485.62    9.68   0
  -3  -3  -2  494.44    7.90   0
  -3   3   2  483.19   22.03   0
   3  -3   2  491.61   10.08   0
   3   3  -2  485.64    8.50   0
  -3   3   2  462.03    9.30   0
  -3   3   2  506.19   22.49   0
  -3  -3   2  475.96    8.35   0
   3   3   2  493.41    7.92   0
   3   3   2  482.23   11.20   0
  -3   3  -2  502.65   10.80   0
  -3  -3  -2  488.06   11.20   0
  -5  -3   2  408.73    7.32   0
  -5   3  -2  407.07    8.58   0
  -5   3   2  409.31   11.71   0
   5   3   2  423.20    7.83   0
  -5   3  -2  424.33    7.30   0
  -5   3   2  384.83    8.20   0
   5   3   2  401.89    9.51   0
  -5  -3  -2  408.49   10.56   0
   5   3  -2  407.70    8.52   0
  -5  -3  -2  398.58    7.05   0
  -5   3  -2  425.13    8.94   0
  -5   3   2  419.91   11.71   0
  -7   3   2  656.79   12.48   0
  -7   3   2  593.02    9.87   0
   7   3  -2  671.68    9.73   0
  -7   3  -2  641.25    9.46   0
  -7  -3  -2  628.79    8.23   0
  -7  -3  -2  656.27   13.58   0
  -7   3   2  665.33   12.84   0
  -7   3  -2  627.96    9.45   0
  -7   3  -2  649.17   10.22   0
  -7  -3   2  640.91    8.45   0
  -7   3  -2  618.32   10.08   0
  -9  -3  -2  253.60   14.61   0
  -9  -3   2  259.45    8.40   0
  -9  -3  -2  245.21   13.39   0
  -9   3   2  280.96   10.39   0
  -9   3   2  230.15    9.54   0
  -9   3  -2  238.15    9.54   0
   9   3  -2  281.91    7.71   0
  -9   3  -2  280.96    8.70   0
  -9   3   2  269.61   10.29   0
  -9   3  -2  263.90    9.93   0
  -9   3  -2  229.25    8.63   0
  -9  -3  -2  276.16    7.49   0
  -9  -3  -2  291.74    7.64   0
  -9   3   2  264.63   11.65   0
   0  -4   2 1555.64   16.20   0
   0  -4  -2 1604.73   15.92   0
   0  -4  -2 1607.02   18.40   0
   0   4  -2 1640.06   16.36   0
   0   4   2 1569.87   18.06   0
   0   4   2 1580.21   16.01   0
   2   4   2  872.25   10.26   0
  -2   4  -2  879.35   14.23   0
  -2  -4   2  845.94   10.49   0
  -2   4   2  835.03   10.66   0
   2   4   2  914.26   14.90   0
   2   4  -2  837.44   17.70   0
   2  -4  -2  856.79   11.07   0
  -2  -4  -2  892.97   10.92   0
   2  -4   2  915.07   15.74   0
  -2  -4  -2  892.08   14.04   0
   2   4  -2  888.30   10.79   0
  -4   4   2  710.54    9.34   0
  -4   4   2  777.34   25.70   0
   4   4   2  761.24    8.62   0
   4   4   2  756.06   13.11   0
  -4  -4  -2  752.45    8.44   0
  -4   4   2  743.87   24.86   0
  -4  -4  -2  755.31   12.66   0
  -4  -4   2  798.18    9.98   0
   4   4  -2  784.06    9.55   0
  -4   4  -2  781.27   12.26   0
   6   4  -2  341.95    7.24   0
  -6   4  -2  335.39    7.55   0
  -6   4  -2  322.24    7.66   0
  -6   4  -2  346.87    8.97   0
   6   4   2  360.08    6.94   0
  -6  -4  -2  335.48   10.91   0
  -6   4   2  338.54   12.12   0
  -6  -4  -2  323.48    6.53   0
  -6   4   2  335.14   12.10   0
  -6   4   2  314.74    7.15   0
  -6  -4   2  315.72    7.50   0
  -6   4  -2  324.65    8.56   0
  -8   4  -2  225.85    6.59   0
  -8   4   2  223.24    8.28   0
  -8  -4  -2  213.52   12.44   0
  -8   4   2  199.97    8.16   0
  -8  -4  -2  213.96    7.93   0
   8   4  -2  218.74    7.06   0
  -8   4  -2  215.95    8.37   0
  -8   4  -2  216.33    7.81   0
  -8  -4   2  225.83    6.61   0
  -8   4  -2  223.15    8.74   0
  -8   4   2  230.70   11.13   0
  -8  -4  -2  218.22   12.29   0
  -8   4   2  232.53   12.33   0
 -10   4   2   60.11    9.27   0
 -10   4  -2   89.92    8.60   0
 -10   4  -2   87.28    9.77   0
 -10   4  -2   82.99   10.63   0
 -10   4   2   71.18   12.13   0
 -10   4   2   91.85   10.27   0
 -10  -4  -2   65.70    8.74   0
 -10   4  -2   81.19    9.89   0
 -10  -4   2   63.11    8.11   0
 -10  -4  -2   97.56    7.13   0
 -10   4   2   74.14   12.19   0
  -1   5   2    0.24    7.34   0
   1  -5   2   -0.36    7.56   0
   1   5   2    8.47    7.05   0
   1  -5  -2    3.24    6.03   0
   1   5  -2    3.89    6.39   0
  -1   5   2    1.89    4.81   0
   1  -5  -2    4.12    6.85   0
  -1  -5   2    4.89    5.14   0
  -1   5  -2    1.60    6.89   0
   1   5   2    3.49    5.93   0
  -1  -5  -2    3.63    4.92   0
  -1  -5  -2    2.36    5.63   0
   1   5  -2    3.22    4.91   0
  -3  -5  -2   17.60    4.71   0
   3  -5  -2   11.23    4.81   0
   3   5  -2   13.92   10.05   0
  -3   5   2   11.04    4.74   0
   3   5   2   11.44    6.72   0
   3   5  -2   11.85    4.84   0
  -3  -5   2   12.10    4.60   0
  -3  -5  -2   11.48    6.20   0
  -3   5  -2   12.67    6.02   0
   3   5   2   16.51    4.51   0
   3  -5   2   13.73    6.64   0
  -5   5  -2   10.52    6.84   0
  -5   5   2    3.59    5.71   0
  -5  -5  -2    8.44    7.04   0
   5   5   2    7.32    4.66   0
  -5   5  -2    9.42    7.22   0
  -5   5  -2    9.77    5.63   0
   5   5   2    7.58    6.93   0
  -5  -5  -2    2.81    5.56   0
  -5  -5   2    6.43    4.56   0
   5   5  -2    8.37    4.71   0
  -7   5  -2   13.51    5.24   0
  -7  -5  -2   11.38    9.33   0
   7   5  -2   14.82    5.26   0
  -7   5  -2   12.93    8.06   0
  -7  -5   2   10.33    6.40   0
  -7   5   2   11.58   10.64   0
  -7   5  -2   14.02    5.31   0
  -7  -5  -2   11.25    4.99   0
  -7   5   2   14.24    6.36   0
  -7   5  -2   16.42    6.76   0
   7   5   2   15.61    5.39   0
  -7   5   2   11.35   10.28   0
  -9   5  -2    3.29    5.86   0
  -9   5  -2    8.94    5.85   0
  -9   5   2    5.48   13.01   0
  -9  -5  -2   14.32    6.37   0
  -9   5   2    4.88   12.71   0
  -9   5  -2    5.83    8.06   0
  -9   5   2    7.75    7.03   0
  -9  -5  -2   10.83    7.25   0
  -9   5   2    4.83    7.12   0
  -9   5  -2    8.59    8.65   0
  -9  -5   2    3.39    5.63   0
   9   5  -2    0.19    7.56   0
   0  -6  -2 1322.92   14.63   0
   0   6   2 1238.21   12.44   0
   0  -6  -2 1265.42   12.28   0
   0  -6   2 1270.26   13.63   0
   0   6   2 1200.85   13.17   0
   0   6  -2 1282.67   12.41   0
   0   6  -2 1319.83   12.90   0
  -2  -6  -2  826.55   11.64   0
  -2  -6  -2  838.06    9.32   0
  -2   6  -2  842.28    9.21   0
  -2   6  -2  834.58   12.30   0
  -2   6   2  771.38    9.16   0
   2  -6  -2  849.88   10.01   0
   2  -6  -2  776.23   18.08   0
  -2   6   2  796.79   16.57   0
   2   6   2  824.96   11.83   0
   2   6  -2  834.58   13.81   0
   2   6  -2  841.27    9.68   0
   2  -6   2  826.88   13.66   0
  -2  -6   2  814.60    9.56   0
   2   6   2  821.83    9.16   0
   4   6   2  684.66    7.93   0
   4  -6   2  657.75   11.94   0
  -4   6  -2  677.77    8.27   0
  -4  -6  -2  650.26   11.60   0
   4   6   2  666.47   12.81   0
  -4   6  -2  672.65   12.05   0
  -4  -6  -2  687.89    7.82   0
  -4   6   2  653.80    9.00   0
   4   6  -2  706.61    8.41   0
  -4  -6   2  698.15    8.20   0
   6   6  -2  322.20    6.91   0
  -6   6  -2  291.80    6.45   0
  -6  -6  -2  295.90    7.31   0
  -6   6   2  278.92    6.42   0
  -6   6  -2  303.53    7.32   0
  -6   6  -2  286.44    9.50   0
  -6  -6   2  305.38    7.54   0
   6   6   2  302.99    7.52   0
   6   6   2  287.52   11.14   0
  -6  -6  -2  272.54   11.35   0
  -6   6  -2  280.04    9.88   0
   8   6  -2  168.52    6.78   0
  -8   6   2  178.76    7.91   0
  -8  -6  -2  194.18    6.45   0
  -8   6  -2  167.12    9.66   0
   8   6   2  184.64    6.58   0
  -8   6  -2  173.35    7.67   0
  -8  -6   2  169.35    6.45   0
  -8   6  -2  184.21    7.80   0
  -8   6  -2  181.78    9.99   0
   1  -7  -2    7.89    6.30   0
  -1   7  -2   12.30    4.54   0
  -1  -7  -2    9.51    4.79   0
   1   7  -2    3.59    5.67   0
   1   7  -2    6.81    4.81   0
  -1  -7   2    7.12    4.73   0
  -1  -7  -2    6.29    4.92   0
  -1   7  -2    9.20    5.10   0
  -1   7   2    9.64    4.82   0
   1  -7   2    7.67    5.66   0
   1  -7  -2    8.91    4.50   0
   1   7   2    5.44    5.69   0
   1   7   2    7.78    6.52   0
  -1   7   2    7.86    5.49   0
  -3   7  -2  424.77    6.69   0
  -3   7   2  417.26   19.27   0
   3  -7  -2  422.56   21.77   0
   3  -7   2  413.16   10.42   0
  -3   7   2  397.17    7.01   0
  -3   7  -2  419.88    9.91   0
  -3  -7   2  395.08    6.75   0
  -3  -7  -2  399.53    8.85   0
   3   7   2  435.26    9.97   0
   3   7   2  414.96    7.42   0
   3   7  -2  424.11    6.92   0
  -3  -7  -2  411.59    7.39   0
   3  -7  -2  392.61    7.23   0
   3   7  -2  398.41   11.55   0
  -5   7  -2  302.73    6.37   0
   5   7  -2  320.52    6.77   0
  -5   7   2  323.11    6.55   0
  -5  -7  -2  308.34    9.44   0
  -5  -7   2  318.82    6.56   0
   5  -7   2  318.26    9.29   0
   5   7   2  324.71   10.09   0
   5   7   2  327.52    6.44   0
  -5  -7  -2  336.30    6.26   0
  -5   7  -2  339.38    9.78   0
   7   7  -2  565.95    7.87   0
  -7   7  -2  573.56   11.85   0
  -7   7  -2  550.21    8.97   0
  -7   7   2  522.63    8.96   0
   7   7   2  538.14    8.89   0
  -7   7  -2  571.89    8.12   0
  -7  -7  -2  550.59   16.26   0
  -7  -7   2  574.47    7.57   0
  -7  -7  -2  565.35    7.82   0
  -7   7  -2  560.57   12.07   0
  -9   7  -2  233.03    7.34   0
  -9  -7   2  187.33    7.09   0
  -9   7   2  190.55    8.60   0
  -9  -7  -2  181.25    6.99   0
  -9   7  -2  223.79   11.59   0
   9   7  -2  179.11    8.66   0
  -9   7   2  218.97    8.54   0
  -9   7  -2  213.87   11.95   0
  -9   7  -2  192.92    8.74   0
   0  -8   2  224.71    6.95   0
   0  -8  -2  235.94    6.39   0
   0   8  -2  243.39    6.62   0
   0   8  -2  254.31    7.82   0
   0   8   2  237.32    7.35   0
   0   8   2  246.28    7.55   0
   0  -8  -2  251.62    7.91   0
   2  -8  -2  135.10    5.32   0
   2   8   2  144.00    6.62   0
  -2  -8  -2  130.18    6.08   0
  -2   8   2  136.44    7.80   0
  -2  -8   2  135.56    5.44   0
  -2   8   2  130.87    5.21   0
   2  -8  -2  136.35    9.07   0
   2   8  -2  147.90    5.30   0
  -2  -8  -2  141.50    5.57   0
   2   8   2  143.60    5.44   0
  -2   8  -2  146.70    7.28   0
  -2   8  -2  140.41    5.38   0
   2  -8   2  135.88    7.61   0
   2   8  -2  143.24    7.01   0
  -4   8  -2  135.04    5.42   0
  -4   8   2  139.71    5.35   0
   4  -8   2  128.41    8.20   0
  -4  -8  -2  154.61    5.32   0
  -4   8  -2  134.62    7.39   0
   4   8   2  138.83    8.30   0
  -4  -8  -2  141.31    8.03   0
   4   8  -2  142.54   11.85   0
  -4  -8   2  156.72    5.63   0
   4   8  -2  157.64    5.77   0
   4   8   2  144.43    5.24   0
  -6   8  -2   60.85    8.24   0
  -6   8   2   62.63    5.38   0
  -6  -8  -2   59.79    8.59   0
  -6   8  -2   55.65    7.91   0
  -6  -8   2   66.41    5.36   0
   6   8   2   66.86    5.37   0
  -6   8  -2   61.65    6.23   0
   6   8   2   55.33    8.84   0
   6   8  -2   59.54    5.67   0
  -6  -8  -2   66.98    5.49   0
   8   8  -2   41.38    6.26   0
  -8  -8   2   42.24    5.69   0
  -8  -8  -2   37.08    5.86   0
  -8   8  -2   53.01    6.14   0
  -8   8   2   43.39    7.12   0
  -8   8  -2   41.99    7.14   0
  -8   8  -2   40.71    8.72   0
  -8   8  -2   42.88    8.88   0
   8   8   2   37.22    6.01   0
   1   9   2    1.64    5.29   0
   1  -9  -2    2.74    4.19   0
  -1  -9   2   -1.20    5.03   0
   1  -9  -2    5.09    5.83   0
  -1   9  -2    0.95    5.05   0
   1   9   2    0.92    4.67   0
  -1   9   2    4.81    4.31   0
  -1  -9  -2    2.92    4.91   0
  -1   9  -2   -1.98    4.21   0
   1  -9   2    3.74    6.55   0
  -1  -9  -2    2.46    6.13   0
   1   9  -2   -2.37    5.82   0
   1   9  -2   -0.87    5.94   0
  -1   9   2    5.21    4.44   0
  -3  -9  -2   69.05    6.39   0
  -3   9   2   68.05    9.05   0
  -3   9   2   65.28    5.77   0
   3   9   2   68.49    7.20   0
  -3  -9  -2   70.70    5.09   0
   3   9  -2   75.12    5.00   0
   3  -9  -2   58.38   10.30   0
  -3   9  -2   69.43    4.74   0
   3  -9   2   62.00    7.49   0
  -3   9  -2   67.53    6.73   0
  -3  -9   2   69.87    4.95   0
   3   9  -2   62.85    6.97   0
   3  -9  -2   71.54    5.02   0
   3   9   2   65.41    4.99   0
   5   9   2   18.28    7.90   0
  -5  -9  -2   21.72    6.09   0
  -5   9  -2   20.03    7.26   0
  -5   9   2   24.37    5.06   0
  -5  -9  -2   26.03    4.53   0
   5  -9   2   16.23    7.93   0
   5   9  -2   18.40   14.50   0
   5   9  -2   23.67   13.37   0
  -5  -9   2   20.44    5.01   0
  -5   9  -2   17.32    6.17   0
   5   9  -2   22.91    5.14   0
   5   9   2   20.47    4.60   0
  -7   9  -2   58.86    9.59   0
  -7   9  -2   82.68    5.86   0
  -7  -9  -2   64.92   11.76   0
  -7   9   2   85.58    6.96   0
   7   9  -2   61.32    7.03   0
  -7  -9   2   78.07    5.71   0
  -7  -9  -2   68.29    5.69   0
  -7   9  -2   65.31    9.78   0
  -7   9  -2   74.11    5.76   0
   7   9   2   77.34    5.75   0
   9   9   2    8.98    6.48   0
  -9   9  -2   10.79   13.09   0
  -9   9  -2   14.04   12.22   0
   9   9  -2   19.80    8.04   0
  -9   9  -2   13.08    7.67   0
  -9   9   2   16.72    6.61   0
  -9  -9  -2    9.13    6.26   0
  -9  -9   2   16.07    6.23   0
  -9   9  -2   18.38    7.59   0
   0  10   2  870.37   10.09   0
   0 -10  -2  929.53   11.05   0
   0 -10   2  892.28   10.08   0
   0  10  -2  951.79    9.63   0
   0  10   2  872.76    9.32   0
   0 -10  -2  863.20    8.82   0
   0  10  -2  918.29    9.52   0
   2 -10  -2  569.21    7.32   0
   2  10  -2  581.71    9.59   0
  -2  10   2  530.87    7.29   0
   2  10  -2  591.95    7.71   0
   2 -10   2  534.36   10.15   0
  -2  10  -2  568.05    7.43   0
  -2  10  -2  599.40    9.65   0
  -2 -10  -2  549.00    8.24   0
  -2 -10   2  558.66    7.60   0
   2  10   2  567.76    8.92   0
   2 -10  -2  543.56   10.87   0
  -2  10   2  564.08   10.09   0
   2  10   2  572.31    7.58   0
  -2 -10  -2  562.15    7.75   0
  -4 -10  -2  555.91    7.19   0
   4  10   2  545.23   11.31   0
  -4  10   2  533.45    7.35   0
   4  10   2  554.72    7.14   0
  -4  10  -2  535.40    7.30   0
  -4 -10  -2  517.32    9.32   0
  -4  10  -2  538.50   10.01   0
  -4 -10   2  551.11    7.23   0
   4  10  -2  512.17   12.71   0
   4 -10   2  501.11   11.77   0
   4  10  -2  568.50    7.25   0
  -6 -10  -2  259.22    9.82   0
  -6 -10   2  259.31    6.47   0
   6  10   2  251.42   11.23   0
  -6  10  -2  259.03    7.12   0
  -6 -10  -2  267.86    6.17   0
  -6  10   2  271.88    7.48   0
   6  10   2  295.43    6.41   0
   6  10  -2  269.00    6.84   0
  -6  10  -2  271.64   10.03   0
  -8  10  -2  160.68    7.98   0
  -8 -10   2  173.87    6.69   0
  -8  10   2  174.75    8.16   0
  -8  10  -2  165.68   14.14   0
  -8  10  -2  179.69   13.39   0
  -8 -10  -2  167.05    7.88   0
   8  10   2  172.95    6.67   0
  -8  10  -2  156.65    7.72   0
   8  10  -2  172.05    7.09   0
   1  11   2    2.69    5.01   0
   1 -11   2    1.35    5.16   0
  -1  11   2   -1.29    4.72   0
  -1  11  -2    7.16    4.69   0
   1 -11  -2    0.42    6.59   0
  -1 -11  -2    1.96    4.70   0
   1  11  -2    5.78    5.79   0
  -1 -11  -2   -1.83    4.95   0
   1  11  -2    6.48    4.75   0
   1  11   2   -3.52    5.64   0
  -1  11  -2    4.59    5.81   0
  -1  11   2    5.11    5.58   0
   1 -11  -2    2.04    4.46   0
  -1 -11   2    2.64    4.90   0
   3  11   2  162.48    5.47   0
  -3  11   2  143.37    6.26   0
   3  11  -2  166.83    5.49   0
  -3  11  -2  147.55    5.29   0
   3  11  -2  148.67    7.42   0
  -3 -11   2  165.39    5.53   0
  -3 -11  -2  156.88    5.89   0
   3 -11   2  135.33    7.99   0
  -3 -11  -2  152.69    6.85   0
  -3  11  -2  162.16    7.34   0
   3  11   2  153.95    7.72   0
  -3  11   2  151.65    9.05   0
   3 -11  -2  124.82   10.37   0
  -5  11   2   98.84    5.58   0
   5  11   2  118.15    5.28   0
   5 -11   2   90.49    9.05   0
  -5 -11  -2  114.69    7.11   0
   5  11  -2   98.27   10.81   0
   5  11   2   96.37    8.47   0
  -5  11  -2  122.67    5.66   0
  -5 -11  -2  112.57    5.38   0
  -5  11  -2  118.04    8.43   0
  -5 -11   2  111.90    5.79   0
   5  11  -2  118.58    5.92   0
  -7 -11   2  201.01    7.83   0
  -7  11  -2  197.17   12.26   0
   7  11   2  218.53    6.97   0
   7  11   2  172.54   12.62   0
  -7  11  -2  178.31    6.69   0
  -7 -11  -2  188.15    6.62   0
  -7  11   2  200.07    6.33   0
   7  11  -2  216.25    7.03   0
  -7  11  -2  190.54   12.64   0
   0 -12  -2    6.34    5.35   0
   0  12  -2    0.81    5.83   0
   0 -12  -2    2.36    4.75   0
   0  12   2    3.98    5.31   0
   0  12  -2    5.21    4.88   0
   0  12   2    7.22    5.66   0
   0 -12   2    8.77    4.93   0
   2  12   2    7.63    5.20   0
  -2 -12  -2    2.88    5.64   0
  -2  12   2    3.29    5.74   0
   2  12  -2    6.36    5.36   0
   2 -12  -2    3.41    4.51   0
  -2  12  -2    5.00    4.46   0
  -2 -12   2    4.63    5.08   0
   2 -12  -2   10.56    6.54   0
   2  12   2    9.44    4.75   0
  -2  12   2   -1.68    4.51   0
  -2  12  -2    4.74    5.08   0
   2  12  -2    2.68    6.25   0
  -2 -12  -2    5.51    5.04   0
   2 -12   2    2.13    7.12   0
   4  12   2    2.64    4.91   0
   4 -12  -2    4.41   11.93   0
   4  12  -2    4.11    8.28   0
  -4 -12  -2    3.54    6.04   0
  -4 -12  -2    4.81    5.25   0
  -4  12   2    1.03    9.83   0
  -4 -12   2    3.15    4.90   0
   4  12   2    2.52    6.87   0
  -4  12   2   12.61    4.55   0
  -4  12  -2   -0.93    4.70   0
   4  12  -2    6.79    4.96   0
   4 -12   2    1.16    7.86   0
  -4  12  -2    4.40    6.66   0
  -6 -12  -2    2.52    7.73   0
   6  12   2    9.39    5.32   0
  -6  12   2    6.53    6.65   0
   6  12   2    2.51    9.08   0
  -6  12  -2    4.01    8.90   0
  -6 -12  -2   10.78    6.41   0
  -6  12  -2    3.20    5.36   0
   6  12  -2    5.60    5.38   0
  -6 -12   2   10.35    5.27   0
  -8 -12   2   -0.84    6.23   0
   8  12  -2    8.21    7.93   0
   8  12   2    4.00    6.37   0
  -8 -12  -2   -2.57    6.14   0
  -8  12  -2   -2.78    7.47   0
  -8  12  -2    2.64    6.10   0
  -8  12   2    2.72    6.18   0
  -1  13   2    7.91    5.65   0
   1 -13  -2    9.41    4.56   0
   1  13   2    6.65    6.39   0
   1 -13  -2    5.54    6.64   0
  -1  13  -2    6.17    5.00   0
  -1 -13  -2    3.76    5.20   0
  -1 -13  -2    8.99    5.78   0
   1 -13   2    7.95    6.62   0
  -1  13  -2    6.30    5.89   0
   1  13   2    4.97    5.65   0
   1  13  -2    5.96    5.01   0
  -1 -13   2    3.83    5.36   0
  -1  13   2    4.54    5.03   0
   1  13  -2    8.73    5.89   0
  -3  13   2  161.26    8.49   0
   3  13   2  160.55    6.55   0
   3  13   2  155.62    5.72   0
   3  13  -2  173.78    5.70   0
  -3  13  -2  166.92    7.20   0
  -3  13  -2  160.66    5.73   0
  -3  13   2  149.73    5.54   0
  -3 -13  -2  152.63    5.92   0
   3  13  -2  155.84    7.68   0
  -3 -13   2  146.54    5.94   0
   3 -13  -2  120.03    9.18   0
  -3 -13  -2  153.48    5.93   0
   3 -13   2  127.68    8.01   0
   5  13  -2   33.48   10.27   0
  -5  13  -2   39.15    5.40   0
  -5  13   2   44.00    5.31   0
  -5  13  -2   43.89    8.17   0
   5  13   2   35.53    8.36   0
   5 -13   2   33.58    9.34   0
   5  13   2   44.39    5.29   0
  -5 -13  -2   49.21    5.28   0
  -5 -13   2   42.49    5.22   0
  -5 -13  -2   41.89    7.80   0
   5  13  -2   42.72    5.32   0
   7  13  -2  155.20    7.11   0
  -7  13  -2  158.50   15.79   0
  -7 -13   2  167.54    7.01   0
  -7  13   2  160.77    6.94   0
  -7  13  -2  152.67    6.72   0
  -7  13  -2  164.03   15.65   0
   7  13   2  158.95    6.68   0
  -7 -13  -2  148.16    7.74   0
   7  13   2  138.90   12.64   0
   0  14   2  554.91    8.63   0
   0 -14  -2  583.39    8.59   0
   0  14   2  534.54    8.63   0
   0 -14   2  558.80    8.53   0
   0  14  -2  565.14    7.69   0
   0 -14  -2  536.04    8.11   0
   0  14  -2  592.00    8.01   0
   2  14  -2  376.81    8.37   0
  -2  14  -2  382.67    7.58   0
   2  14  -2  407.08    7.00   0
  -2 -14  -2  360.19    7.29   0
  -2 -14   2  383.97    7.19   0
  -2  14   2  387.53    9.43   0
   2 -14   2  322.01    9.10   0
   2 -14  -2  371.95    9.75   0
  -2 -14  -2  391.77    7.42   0
  -2  14   2  373.10    7.71   0
  -2  14  -2  404.58    7.59   0
   2  14   2  397.92    6.99   0
   2  14   2  400.22    8.18   0
  -4  14  -2  357.06    6.66   0
  -4 -14   2  376.81    7.02   0
  -4  14   2  367.20    6.75   0
   4 -14  -2  222.20   13.77   0
   4  14  -2  369.89    6.86   0
  -4  14  -2  408.26    9.47   0
   4 -14   2  242.72    9.97   0
   4  14   2  366.95    6.82   0
  -4 -14  -2  370.29    6.93   0
  -4 -14  -2  351.00    8.61   0
  -4  14   2  390.03   12.99   0
   4  14   2  347.39    8.37   0
   4  14  -2  355.18   10.91   0
   6  14   2  175.73    6.42   0
  -6  14   2  168.36    6.47   0
  -6 -14   2  172.35    6.40   0
  -6  14  -2  181.48    6.54   0
   6 -14   2  147.88   12.04   0
   6  14  -2  184.98   14.12   0
  -6  14  -2  180.27   11.37   0
   6  14  -2  183.94    6.64   0
  -6 -14  -2  173.72    6.38   0
   6  14  -2  128.07   15.54   0
   6  14   2  156.14   11.21   0
  -1 -15  -2    4.45    4.92   0
   1  15   2    4.61    5.70   0
  -1 -15  -2   -0.05    6.44   0
  -1  15  -2    4.90    6.59   0
  -1  15   2    2.23    5.19   0
   1 -15   2    7.34    5.60   0
  -1  15   2    1.26    5.82   0
   1  15   2    1.91    6.02   0
  -1  15  -2   -2.58    5.35   0
   1  15  -2    6.52    6.26   0
   1  15  -2   -0.04    4.91   0
   1 -15  -2    6.63    6.89   0
  -1 -15   2    4.25    6.46   0
   3  15   2   15.71    7.40   0
  -3 -15  -2   13.15    6.65   0
  -3 -15   2   20.92    6.57   0
  -3  15   2   14.21    5.23   0
  -3 -15  -2   18.26    6.75   0
   3 -15   2    9.17    7.27   0
   3 -15  -2   13.32    9.12   0
  -3  15  -2   20.61    5.38   0
   3  15   2   15.18    5.14   0
   3  15  -2   11.48    7.18   0
  -3  15  -2   14.74    6.32   0
   3  15  -2   23.81    6.29   0
  -3  15   2   14.42    8.00   0
   5  15  -2   12.71    5.42   0
   5  15   2    9.73    5.54   0
  -5 -15   2   13.29    5.45   0
   5  15  -2    8.74    9.46   0
  -5  15   2   16.59    5.77   0
   5  15   2    8.58    8.20   0
  -5  15  -2   12.89    8.27   0
  -5 -15  -2   19.77    5.55   0
   5 -15   2    5.51    9.70   0
  -5  15  -2    8.95    5.35   0
   7  15   2    2.84   12.19   0
  -7  15  -2   18.04    6.32   0
  -7 -15   2   18.06    6.59   0
  -7  15   2   13.52    6.49   0
   7  15  -2   14.79    6.55   0
   7  15   2   12.18    6.46   0
  -7 -15  -2   10.36    6.23   0
   0 -16  -2   73.50    6.41   0
   0 -16   2   70.60    7.52   0
   0  16  -2   65.48    6.95   0
   0  16   2   64.20    6.81   0
   0  16   2   78.44    6.93   0
   0  16  -2   83.16    6.81   0
  -2 -16  -2   47.92    5.98   0
  -2 -16  -2   50.46    5.44   0
  -2  16  -2   51.86    5.48   0
  -2  16   2   58.82    7.64   0
   2 -16  -2   47.75    7.98   0
  -2 -16   2   47.20    5.79   0
   2  16   2   53.92    5.63   0
  -2  16   2   61.20    5.60   0
   2  16  -2   51.32    7.14   0
   2  16   2   54.47    6.22   0
   2 -16   2   41.76    7.51   0
   2  16  -2   55.60    5.47   0
  -2  16  -2   50.00    5.62   0
   4  16  -2   32.64    8.12   0
  -4 -16   2   47.36    6.05   0
   4  16  -2   53.15    5.87   0
   4 -16   2   27.44    9.88   0
   4  16   2   40.56    8.07   0
  -4 -16  -2   47.95    7.11   0
  -4  16  -2   51.89    5.46   0
   4 -16  -2   27.37   10.90   0
  -4  16  -2   42.78    7.45   0
   4  16   2   48.75    5.87   0
  -4  16   2   54.19   10.44   0
  -4  16   2   50.13    5.58   0
   6  16  -2   24.22    6.33   0
  -6  16  -2   24.74    7.50   0
   6  16  -2   13.69   12.70   0
  -6 -16   2   18.86    7.53   0
  -6  16   2   37.27    6.25   0
   6  16   2   15.60   10.32   0
   6  16   2   17.19    6.21   0
  -6 -16  -2   19.86    6.17   0
   6  16  -2   25.85   11.45   0
  -6  16  -2   23.49   10.99   0
   6 -16   2   14.55   11.22   0
  -1  17   2    8.81    6.66   0
  -1 -17  -2    1.25    5.83   0
   1  17   2    8.85    6.47   0
  -1  17  -2    0.45    5.34   0
  -1  17   2    4.34    5.76   0
   1  17  -2    0.46    5.44   0
  -1 -17   2    4.87    7.34   0
   1  17   2    8.46    5.36   0
   1 -17   2   10.35    7.61   0
   1  17  -2    3.93    6.94   0
  -1  17  -2    4.21    5.55   0
   1 -17  -2    2.96    6.03   0
  -3  17   2  109.88    5.96   0
   3 -17   2   67.38    8.59   0
  -3 -17  -2  105.00    6.43   0
  -3  17   2  113.19    8.82   0
  -3  17  -2   96.34    6.00   0
   3  17  -2  102.15    8.32   0
   3 -17  -2   76.77   10.15   0
  -3  17  -2   97.86    7.58   0
  -3 -17   2   97.86    6.25   0
   3  17  -2  101.03    6.03   0
   3  17   2   81.08    7.10   0
   3  17   2   98.42    8.12   0
   5  17   2   21.51    6.13   0
   5  17  -2   23.12   10.55   0
   5  17   2   24.80    8.69   0
  -5 -17   2   19.79    6.15   0
  -5 -17  -2   25.33    6.09   0
  -5  17  -2   26.47    7.24   0
   5  17  -2   20.97    7.42   0
   5 -17   2   13.50   10.47   0
  -5  17   2   28.51    6.20   0
  -5  17  -2   30.95    9.12   0
   0  18   2  116.27    7.25   0
   0  18  -2  135.80    6.49   0
   0 -18  -2  108.31    8.18   0
   0  18   2  121.37    6.92   0
   0  18  -2  111.28    7.91   0
   0 -18   2  124.10    7.18   0
   2 -18   2   62.27    8.41   0
  -2  18  -2   84.52    7.64   0
  -2  18  -2   87.77    6.30   0
  -2 -18   2   67.72    8.03   0
   2 -18  -2   78.10    8.62   0
   2  18   2   90.64    6.25   0
   2  18  -2   78.77    6.67   0
  -2 -18  -2   91.44    6.37   0
  -2  18   2   78.39    6.34   0
  -2  18   2   82.44    7.38   0
   2  18   2   82.99    6.65   0
   2  18  -2   74.52    6.26   0
   4  18  -2   61.93    6.36   0
  -4  18  -2   75.17    9.38   0
   4  18   2   73.14    6.47   0
  -4 -18   2   72.81    7.90   0
   4  18  -2   70.68    9.20   0
  -4  18  -2   72.82    6.29   0
  -4  18   2   71.42    7.69   0
   4  18   2   55.36    8.78   0
  -4 -18  -2   68.20    6.58   0
   4 -18   2   56.83   11.02   0
   4 -18  -2   34.85   12.10   0
  -4  18   2   62.86   10.83   0
   1  19  -2   -1.02    5.70   0
   1  19  -2    0.01    5.90   0
  -1  19  -2    3.45    6.00   0
   1 -19   2    1.01    6.74   0
   1 -19  -2   -4.23    8.27   0
  -1 -19  -2    2.69    6.80   0
   1  19   2    3.70    5.73   0
   1  19   2   -0.18    6.08   0
  -1  19   2    6.63    6.22   0
  -1  19  -2    1.58    6.10   0
  -1 -19   2    0.87    6.33   0
  -1  19   2   -0.52    7.03   0
  -3  19   2    8.62    6.14   0
   3  19  -2    2.08    8.29   0
  -3  19   2   -2.00    8.39   0
   3 -19  -2    3.28   10.56   0
  -3  19  -2   -2.04    8.53   0
  -3 -19   2    0.86    5.99   0
   3 -19   2    5.29    8.71   0
   3  19   2    3.97    8.34   0
   3  19   2    7.22    7.15   0
  -3 -19  -2    1.89    5.99   0
   3  19  -2    3.31    5.66   0
  -3  19  -2    2.09    6.11   0
   0 -20  -2  144.66    7.89   0
   0  20  -2   95.29    8.53   0
   0  20   2  106.16    8.02   0
   0 -20   2   87.20    9.42   0
   0  20   2  101.63    8.35   0
   0  20  -2  103.51    8.52   0
   0   0  -3   -0.71    7.30   0
   0   0   3   -1.26    7.26   0
   0   0  -3    2.89    6.86   0
   0   0   3    1.85    6.71   0
  -2   0   3    0.05    7.29   0
   2   0   3   -0.42    5.52   0
  -2   0  -3    0.92    5.33   0
   2   0   3    2.19    5.56   0
   2   0  -3    1.75    7.64   0
   2   0  -3    3.46    7.28   0
  -2   0   3   -1.35    7.97   0
  -2   0  -3   -0.45    5.27   0
  -4   0   3    3.81    5.68   0
  -4   0  -3    1.55    4.84   0
  -4   0  -3    1.65    4.81   0
  -4   0  -3   -0.41    5.55   0
  -4   0   3    0.85    6.28   0
   4   0  -3    3.28    6.08   0
  -6   0  -3   -1.98    4.51   0
  -6   0   3    3.21    6.12   0
  -6   0  -3    2.80    5.79   0
  -6   0   3    0.90    7.36   0
  -6   0   3    0.90    7.79   0
  -6   0  -3   -4.91    5.92   0
   6   0  -3    4.61    6.54   0
  -8   0  -3   -1.58    5.59   0
  -8   0   3    3.62   10.62   0
  -8   0   3    3.57    6.61   0
  -8   0   3    2.07   10.37   0
   8   0  -3   -1.13    7.93   0
  -8   0  -3   -1.03    6.32   0
  -8   0  -3    5.78    6.76   0
 -10   0   3   -0.73    9.26   0
 -10   0  -3   -0.16    9.81   0
 -10   0  -3    2.62    7.97   0
 -10   0  -3   -2.22    8.19   0
 -10   0  -3   -0.09    9.45   0
 -10   0   3   -1.40    8.32   0
  -1  -1  -3   28.03    6.20   0
   1   1   3   24.05    6.23   0
   1  -1   3   27.27    6.84   0
   1  -1  -3   25.59    9.41   0
   1  -1  -3   24.47    7.22   0
  -1  -1   3   27.37    6.84   0
  -1   1  -3   28.71    7.06   0
  -1   1   3   24.01    6.70   0
   1   1  -3   26.07    8.56   0
  -1  -1  -3   28.15    6.44   0
  -1   1   3   23.05    8.92   0
  -1  -1   3   27.49    6.92   0
   1   1   3   25.32    7.63   0
   1  -1   3   25.56    6.96   0
   1   1  -3   23.36    8.46   0
  -1   1  -3   26.89    6.62   0
  -3   1  -3  484.20    8.83   0
  -3  -1  -3  475.94    8.07   0
   3   1  -3  467.36   15.45   0
  -3   1   3  473.76   12.37   0
  -3  -1   3  471.13   10.10   0
   3  -1  -3  469.52   11.05   0
  -3  -1   3  485.75   15.13   0
   3   1  -3  495.51   10.52   0
  -3  -1  -3  474.63    9.99   0
  -3   1  -3  473.12    8.34   0
  -3  -1  -3  482.96    8.11   0
  -3   1   3  472.49   10.90   0
   3  -1  -3  493.26   12.56   0
   3   1   3  465.43    9.84   0
   5  -1  -3   80.76    6.60   0
  -5  -1  -3   73.93    6.10   0
  -5   1   3   75.08    7.35   0
  -5   1  -3   78.14    5.10   0
  -5  -1   3   68.38    6.06   0
  -5   1  -3   77.62    6.10   0
  -5  -1  -3   83.47    6.33   0
  -5  -1  -3   72.72    5.50   0
  -5  -1   3   78.28   10.10   0
  -5   1   3   72.91    7.69   0
  -5   1  -3   73.70    5.27   0
   5   1  -3   75.43    5.51   0
  -7   1   3  404.58   10.66   0
   7  -1  -3  406.64    9.78   0
  -7   1  -3  393.53    8.59   0
  -7  -1   3  396.43   17.28   0
  -7  -1   3  398.44   16.77   0
  -7   1  -3  381.47    8.52   0
  -7   1   3  398.07    8.99   0
  -7  -1   3  408.09    8.54   0
   7   1  -3  415.90    8.96   0
  -7  -1  -3  403.54    7.48   0
  -7   1   3  391.57   10.86   0
  -7   1  -3  397.68    8.50   0
  -7  -1  -3  388.36    7.20   0
  -7  -1  -3  387.31    9.82   0
  -9   1   3   80.43   11.33   0
  -9   1  -3   74.01    7.73   0
  -9  -1  -3   63.20    9.47   0
  -9  -1  -3   66.97    9.01   0
  -9  -1   3   74.13    7.47   0
  -9   1   3   66.63    8.12   0
  -9   1  -3   70.29    6.37   0
  -9  -1  -3   66.62    7.87   0
  -9  -1  -3   71.44    6.33   0
  -9   1   3   65.79    8.81   0
  -9   1  -3   77.33    8.62   0
  -9   1   3   73.21   10.35   0
  -9   1  -3   68.14    7.72   0
   0   2  -3    6.70    8.18   0
   0  -2  -3   12.19    8.32   0
   0  -2   3    9.01    6.89   0
   0   2   3    7.28    6.22   0
   0  -2   3    7.82    5.45   0
   0   2  -3    9.88    6.83   0
   0   2   3    6.84    6.69   0
   0  -2  -3    8.38    7.80   0
  -2   2   3 5808.24   31.04   0
   2   2   3 5892.77   31.20   0
  -2   2  -3 5902.79   25.61   0
  -2   2  -3 6072.99   30.22   0
   2   2  -3 5972.38   29.31   0
  -2  -2   3 5797.10   28.47   0
  -2  -2  -3 5796.46   25.19   0
  -2  -2  -3 6038.02   31.20   0
   2  -2  -3 5786.55   30.45   0
   2  -2   3 6021.32   30.45   0
  -4   2  -3   15.75    4.84   0
   4  -2  -3   18.55    7.29   0
  -4   2  -3   18.83    5.03   0
  -4   2   3   15.30    7.28   0
  -4   2  -3   15.01    4.74   0
   4   2   3   20.36    5.77   0
  -4  -2   3   15.26    6.03   0
  -4  -2  -3   14.24    5.76   0
  -4   2   3   13.96    6.02   0
   4   2  -3   14.26    6.38   0
  -4  -2  -3   43.46    6.21   0
   4  -2  -3   19.70    6.09   0
  -6   2  -3 1446.88   12.42   0
  -6   2  -3 1420.32   12.10   0
   6   2  -3 1496.37   12.63   0
  -6  -2   3 1402.46   11.87   0
  -6  -2  -3 1441.35   11.33   0
  -6  -2  -3 1434.03   14.56   0
  -6   2  -3 1491.84   12.36   0
  -6   2   3 1406.12   15.68   0
  -6   2   3 1385.87   14.00   0
  -6  -2  -3 1428.78   10.60   0
   8   2  -3   67.84    7.42   0
  -8   2   3   59.44    8.06   0
  -8   2  -3   59.34    7.11   0
  -8  -2  -3   61.58    5.60   0
  -8   2   3   70.34    8.21   0
  -8  -2  -3   64.58    6.95   0
  -8  -2  -3   52.32    8.16   0
  -8   2  -3   49.60    6.84   0
  -8   2  -3   57.96    6.69   0
  -8   2  -3   63.36    7.32   0
  -8   2   3   59.21    7.94   0
  -8  -2   3   52.01    7.04   0
  -8   2   3   54.76    8.27   0
 -10  -2  -3  156.24   12.67   0
 -10   2   3  170.96   13.23   0
 -10   2  -3  125.70    9.06   0
 -10   2   3  170.84   12.34   0
 -10  -2   3  114.69    8.85   0
 -10   2   3  173.03   10.62   0
 -10   2   3  173.38   11.41   0
 -10   2  -3  172.55    9.17   0
 -10   2  -3  168.48    9.00   0
 -10  -2  -3  152.01    9.19   0
 -10  -2  -3  167.32   12.98   0
 -10  -2  -3  135.38    9.19   0
 -10   2  -3  130.74    9.17   0
  -1  -3  -3   14.97    7.36   0
  -1  -3  -3   11.02    6.20   0
  -1   3  -3   11.93    4.91   0
   1   3   3   12.31    6.38   0
   1  -3  -3   10.24    5.68   0
  -1   3  -3   13.83    6.15   0
   1   3  -3   10.74    5.45   0
   1  -3  -3   13.83    8.49   0
   1   3   3   14.28    6.21   0
   1   3  -3   13.06    5.64   0
  -1  -3   3   11.61    5.64   0
   1  -3  -3   13.42    7.72   0
  -1   3   3   13.81    5.84   0
   1  -3   3   15.15    6.63   0
  -3  -3  -3  101.18    5.31   0
   3   3  -3  101.01    5.98   0
  -3   3   3  103.70   16.03   0
  -3  -3   3  101.03    5.86   0
  -3  -3  -3   92.54    7.32   0
   3   3   3  101.34    5.19   0
  -3   3  -3  101.50    5.33   0
   3  -3  -3   98.08   14.01   0
   3  -3  -3   99.16    5.97   0
  -3   3  -3  100.61    6.17   0
   3  -3   3  101.51    7.39   0
  -3   3   3   92.47    5.85   0
   3   3   3  100.55    7.24   0
  -5  -3  -3   15.46    6.24   0
  -5   3   3   17.15    8.09   0
  -5  -3   3   17.10    4.73   0
  -5   3  -3   16.51    4.93   0
   5   3   3   19.78    5.47   0
  -5  -3  -3   21.71    4.65   0
  -5   3   3   21.53    5.77   0
   5   3   3   13.14    5.88   0
  -5   3   3   17.75    8.94   0
  -5   3  -3   20.77    5.45   0
   5   3  -3   17.08    5.06   0
  -5   3  -3   18.65    5.77   0
  -7  -3  -3   78.24    7.52   0
  -7   3   3   83.73    8.94   0
   7   3  -3   86.50    7.20   0
  -7   3  -3   75.59    6.42   0
  -7   3  -3   78.04    7.17   0
  -7  -3  -3   85.75    5.54   0
  -7   3   3   83.24    9.19   0
  -7   3  -3   79.48    5.88   0
  -7  -3  -3   78.52    5.88   0
  -7   3   3   74.39    6.81   0
  -7  -3   3   81.67    5.63   0
  -9   3  -3   14.31    7.57   0
  -9   3  -3   11.65    7.16   0
  -9  -3  -3   14.24    9.46   0
  -9  -3  -3   16.12    5.68   0
  -9   3   3   20.58    9.56   0
  -9  -3  -3   11.75    9.81   0
  -9  -3  -3   20.54    5.85   0
  -9   3   3   11.78    9.00   0
  -9   3   3   16.13    8.83   0
  -9   3  -3   12.54    7.25   0
  -9   3   3   13.77    7.65   0
  -9  -3   3   19.60    5.79   0
  -9   3  -3   12.94    7.47   0
   9   3  -3   22.26    7.75   0
   0  -4   3    2.85    6.76   0
   0   4  -3   -1.02    5.21   0
   0   4  -3    3.24    5.23   0
   0   4   3    6.44    6.88   0
   0  -4  -3    3.21    7.07   0
   0  -4  -3    5.32    6.28   0
   0   4   3    4.26    5.23   0
  -2   4  -3 1138.54   14.92   0
   2  -4  -3 1172.66   12.76   0
   2  -4   3 1199.15   15.44   0
  -2  -4  -3 1219.26   14.78   0
   2   4  -3 1163.93   18.09   0
  -2  -4   3 1154.77   11.79   0
  -2  -4  -3 1207.77   11.43   0
   2   4   3 1148.16   11.19   0
  -2   4   3 1095.45   11.69   0
  -2   4  -3 1054.82   10.87   0
   2   4   3 1224.80   14.86   0
   2   4  -3 1173.78   11.80   0
  -4  -4  -3    3.70    5.68   0
  -4   4  -3    1.66    4.73   0
  -4   4   3    4.59    5.84   0
   4   4   3    4.15    5.96   0
   4  -4   3    8.04    5.96   0
   4  -4  -3    6.47    4.88   0
   4   4   3    3.63    4.11   0
  -4  -4   3    2.83    4.95   0
  -4   4  -3    8.94    5.85   0
   4   4  -3    7.11    5.11   0
  -4  -4  -3    5.36    4.52   0
  -6   4   3  339.70   14.40   0
  -6   4  -3  319.46    8.47   0
  -6  -4   3  334.71    7.39   0
  -6  -4  -3  313.04   10.26   0
  -6   4  -3  341.23    7.04   0
   6   4   3  344.89    6.96   0
   6   4  -3  358.50    8.09   0
  -6   4   3  324.23   14.35   0
  -6   4   3  308.40    8.12   0
   6   4   3  322.90    9.56   0
  -6   4  -3  303.05    8.76   0
  -6  -4  -3  327.57    6.85   0
  -8   4  -3   17.90    6.27   0
  -8  -4  -3   11.93    5.42   0
  -8  -4  -3   10.56    8.05   0
  -8  -4  -3   21.14    6.82   0
  -8   4  -3   14.59    7.26   0
  -8   4   3   15.65   10.11   0
  -8  -4   3   17.72    5.50   0
   8   4  -3   19.30    6.92   0
  -8   4  -3   16.33    7.97   0
  -8   4   3   13.65    6.87   0
  -8   4  -3   13.99    5.37   0
  -8   4   3   16.12   10.53   0
 -10   4  -3   27.24    8.33   0
  10   4  -3   33.44    8.98   0
 -10   4  -3   35.42    8.22   0
 -10  -4  -3   38.04    7.21   0
 -10   4   3   35.08   14.60   0
 -10   4   3   41.48   10.03   0
 -10  -4  -3   34.84    6.93   0
 -10  -4   3   28.36    7.94   0
 -10   4   3   35.94    9.69   0
 -10   4   3   31.33   14.32   0
 -10   4  -3   24.41    8.60   0
 -10   4  -3   35.49    9.96   0
  -1   5   3   32.41    5.62   0
   1   5  -3   30.80    5.40   0
  -1  -5  -3   31.53    5.60   0
   1   5   3   30.67    6.08   0
  -1  -5  -3   30.48    6.05   0
   1  -5  -3   32.76    5.48   0
   1   5   3   29.27    6.92   0
  -1  -5   3   31.17    6.59   0
  -1   5   3   29.50    6.52   0
  -1   5  -3   31.16    5.69   0
   1  -5   3   30.19    7.21   0
   1  -5  -3   31.74    7.76   0
   3   5   3  580.97    7.89   0
   3  -5   3  607.13   11.67   0
   3  -5  -3  585.76    8.75   0
  -3   5  -3  590.37   10.68   0
   3   5  -3  614.57    8.49   0
   3   5   3  594.01   11.16   0
   3   5  -3  596.84   16.73   0
   3   5  -3  589.69   17.96   0
  -3  -5   3  570.12    8.03   0
  -3   5   3  567.03    8.45   0
  -3  -5  -3  591.39    8.00   0
  -3  -5  -3  581.42   10.52   0
  -5   5  -3   95.98    5.37   0
  -5   5   3   89.41    6.26   0
  -5  -5  -3   99.17    7.73   0
   5   5  -3   97.43    6.62   0
  -5   5  -3   96.09    7.00   0
   5   5   3   95.39    6.26   0
   5   5   3   86.34    6.78   0
  -5  -5   3  100.39    5.38   0
  -5  -5  -3  100.68    5.13   0
   7   5  -3  560.62    9.11   0
  -7   5  -3  537.64   10.55   0
  -7   5  -3  534.35    7.74   0
   7   5   3  543.96    7.39   0
  -7  -5   3  535.92    8.72   0
  -7   5  -3  558.85    7.81   0
  -7  -5  -3  568.76    7.52   0
  -7  -5  -3  546.92   12.71   0
  -7   5  -3  528.04   10.21   0
  -7   5   3  508.26    9.52   0
  -9   5   3  111.31    8.84   0
  -9   5   3   78.96    7.93   0
  -9   5  -3   94.28    9.25   0
  -9  -5  -3   96.89   13.65   0
  -9   5  -3   91.66    6.55   0
  -9  -5  -3   95.38    6.34   0
  -9   5  -3   80.62    8.59   0
  -9   5  -3   69.42    7.63   0
   9   5  -3   90.30    8.39   0
  -9  -5  -3   92.79    6.81   0
  -9  -5  -3   94.05   13.82   0
  -9  -5   3   85.11    6.48   0
   0   6   3    9.85    5.85   0
   0  -6  -3   11.75    6.09   0
   0  -6  -3    6.96    5.04   0
   0  -6   3    8.57    5.12   0
   0   6  -3   11.34    4.75   0
   0   6   3   15.87    5.04   0
  -2  -6  -3 2193.09   13.73   0
   2   6   3 2289.55   17.32   0
   2   6  -3 2195.88   19.59   0
  -2  -6   3 2280.95   14.89   0
   2  -6  -3 2193.12   14.23   0
   2  -6  -3 2226.02   29.20   0
  -2   6   3 2094.69   13.92   0
  -2  -6  -3 2219.46   16.62   0
   2   6  -3 2290.40   14.48   0
   2   6   3 2176.14   13.66   0
   2  -6   3 2206.43   19.05   0
  -2   6  -3 2204.55   17.54   0
   4   6   3   26.88    4.42   0
   4  -6   3   24.76    6.57   0
  -4   6  -3   25.87    6.04   0
   4   6   3   47.50    6.82   0
   4   6  -3   29.93    5.00   0
  -4   6   3   25.96    4.79   0
  -4  -6   3   26.84    4.74   0
  -4  -6  -3   29.46    4.14   0
   4  -6  -3   24.40    5.07   0
  -4  -6  -3   26.95    6.13   0
  -6   6   3  651.28    8.43   0
   6   6   3  647.25   12.34   0
   6   6  -3  706.38    8.58   0
  -6   6  -3  648.66   10.73   0
  -6   6  -3  634.49   10.76   0
  -6   6  -3  660.37    8.78   0
  -6  -6   3  681.86    8.90   0
  -6   6  -3  670.43    8.15   0
  -6  -6  -3  652.05   12.54   0
   6   6   3  706.09    9.08   0
  -6  -6  -3  689.11    8.84   0
  -8  -6  -3   33.38   10.20   0
  -8   6  -3   38.23    5.67   0
  -8   6  -3   38.40    7.82   0
   8   6  -3   37.83    5.83   0
  -8  -6  -3   38.78    6.68   0
  -8  -6   3   36.41    6.74   0
  -8   6   3   36.17    7.02   0
  -8   6  -3   39.58    6.96   0
  -8   6  -3   44.60    8.59   0
   1   7   3    5.50    4.46   0
  -1   7   3    0.42    5.40   0
   1  -7   3    3.91    6.66   0
  -1  -7  -3    2.73    4.64   0
   1  -7  -3    4.34    4.83   0
   1   7  -3    2.80    4.74   0
   1  -7  -3    3.35    5.90   0
  -1   7  -3   -0.79    5.17   0
   1   7  -3    1.26    5.96   0
   1   7   3    1.02    6.27   0
  -1   7   3    2.35    4.83   0
  -1  -7  -3    7.41    5.99   0
  -1  -7   3    4.41    4.88   0
  -3  -7  -3    5.40    4.23   0
   3   7   3   11.50    4.13   0
   3  -7   3    7.32    7.09   0
   3  -7  -3    9.02    4.73   0
  -3   7  -3    6.32    5.86   0
  -3   7   3    6.35    4.51   0
  -3  -7   3   15.75    5.34   0
   3   7  -3    4.35    4.49   0
  -3  -7  -3    9.89    4.96   0
   3   7   3   11.48    6.73   0
   3   7  -3    9.95    7.10   0
  -5   7   3   -0.07    4.68   0
  -5   7  -3    9.22    7.18   0
   5  -7   3    0.78    6.75   0
  -5   7  -3    4.27    4.73   0
   5   7   3   -2.20    4.55   0
   5   7  -3    6.88    6.20   0
  -5  -7  -3    2.22    6.06   0
  -5  -7   3    0.74    4.92   0
  -5  -7  -3    0.69    4.69   0
   5   7   3    7.42    7.42   0
  -5   7  -3   -1.37    4.75   0
  -7   7  -3    7.05    5.17   0
   7   7   3    6.99    7.65   0
  -7   7  -3    4.76    7.76   0
   7   7  -3    7.01    6.97   0
  -7   7   3    7.36    6.69   0
  -7  -7   3    8.86    4.94   0
  -7   7  -3    6.41    7.86   0
   7   7   3    3.22    5.30   0
  -7   7  -3    2.66    6.17   0
  -7  -7  -3    8.79    6.46   0
  -7  -7  -3   10.99    8.86   0
  -9   7  -3   -4.11    7.20   0
  -9   7  -3    1.38    9.12   0
  -9   7  -3   -0.15    7.59   0
  -9  -7   3   -2.11    5.83   0
   9   7  -3    2.71    7.74   0
  -9  -7  -3    3.59    5.89   0
  -9   7  -3    2.61   10.02   0
  -9   7   3    8.66    7.56   0
   0   8  -3   26.99    4.92   0
   0   8   3   26.62    4.82   0
   0   8   3   23.16    5.79   0
   0  -8  -3   22.55    5.07   0
   0   8  -3   24.85    6.31   0
   0  -8  -3   28.12    4.66   0
   0  -8   3   26.14    5.37   0
  -2   8   3 2521.03   22.80   0
  -2   8   3 2420.41   13.55   0
  -2   8  -3 2512.44   17.29   0
   2  -8   3 2428.85   17.98   0
   2  -8  -3 2482.94   13.62   0
   2   8  -3 2542.66   18.35   0
  -2  -8  -3 2600.58   14.84   0
   2   8   3 2529.08   13.85   0
  -2  -8   3 2532.27   14.00   0
   2  -8  -3 2461.57   23.90   0
   2   8  -3 2591.58   14.01   0
  -2  -8  -3 2485.39   16.07   0
  -2   8  -3 2539.66   13.58   0
   2   8   3 2498.50   16.85   0
   4   8  -3   27.96    9.93   0
   4  -8   3   26.40    8.19   0
   4   8   3   32.70    7.09   0
   4  -8  -3   33.03    4.87   0
  -4  -8   3   30.26    4.82   0
  -4   8  -3   32.27    4.54   0
  -4   8  -3   36.68    6.32   0
   4   8  -3   26.55    5.97   0
  -4  -8  -3   24.59    5.39   0
  -4   8   3   36.70    4.86   0
   4   8  -3   31.09    8.25   0
  -4  -8  -3   31.83    6.32   0
   4   8   3   27.61    5.38   0
  -6   8  -3  797.77    9.04   0
  -6  -8  -3  780.35   13.20   0
  -6   8  -3  820.78   12.58   0
  -6  -8  -3  810.20    8.39   0
  -6   8   3  796.51    8.93   0
   6   8   3  829.35    8.41   0
  -6   8  -3  763.12   13.03   0
   6   8  -3  870.85    9.18   0
  -6   8  -3  840.22    8.54   0
   6   8   3  794.84   13.36   0
  -6  -8   3  847.45    8.73   0
  -8   8  -3   46.12    9.19   0
   8   8  -3   35.82    6.12   0
  -8   8  -3   53.02    7.05   0
  -8   8   3   51.46    5.87   0
  -8   8  -3   45.72    8.98   0
  -8  -8  -3   45.03   13.15   0
   8   8   3   47.34    6.22   0
  -8  -8   3   47.39    5.56   0
  -8  -8  -3   55.37    5.95   0
  -8   8  -3   51.93    5.89   0
  -1   9   3   60.93    5.89   0
   1   9  -3   70.36    4.99   0
  -1  -9  -3   60.10    5.31   0
  -1  -9   3   57.78    5.05   0
  -1   9  -3   61.62    5.52   0
   1   9  -3   55.85    5.28   0
  -1   9  -3   63.27    6.55   0
   1  -9  -3   58.25    6.51   0
   1  -9   3   52.81    6.94   0
   1   9   3   54.64    5.05   0
   1  -9  -3   60.44    5.64   0
  -1  -9  -3   62.87    6.41   0
   1   9   3   55.42    5.72   0
  -1   9   3   59.37    5.61   0
   3  -9  -3  415.76    6.97   0
  -3  -9  -3  406.03    6.72   0
   3   9   3  393.35    8.56   0
  -3  -9   3  380.57    6.64   0
  -3  -9  -3  369.48    8.41   0
   3  -9   3  374.61   10.03   0
  -3   9  -3  399.28    8.11   0
   3   9   3  404.78    6.63   0
  -3   9   3  384.52    6.84   0
  -3   9  -3  403.03    6.50   0
   3   9  -3  415.40    6.78   0
  -3   9   3  400.93   14.39   0
   3  -9  -3  338.37   15.68   0
   3   9  -3  384.01    9.50   0
   5   9  -3   30.21    5.02   0
   5   9   3   27.30    7.18   0
  -5   9  -3   27.34    6.31   0
  -5   9   3   24.78    5.08   0
  -5  -9  -3   25.54    6.14   0
   5   9   3   27.73    4.62   0
  -5   9  -3   34.49    6.02   0
   5  -9   3   24.78    7.87   0
  -5  -9   3   34.30    4.97   0
  -5  -9  -3   29.94    4.76   0
   7   9  -3  338.87    8.45   0
  -7  -9  -3  329.57   12.09   0
  -7   9  -3  365.69    8.16   0
  -7   9   3  359.58    6.97   0
  -7   9  -3  367.12   10.62   0
  -7   9  -3  329.93   11.14   0
  -7  -9   3  350.64    6.93   0
   7   9   3  345.57    8.31   0
  -7  -9  -3  329.01    7.19   0
   7   9   3  336.04   11.94   0
  -7   9  -3  331.16    7.00   0
  -9   9   3   37.50    6.40   0
   9   9  -3   29.36    6.95   0
  -9   9  -3   35.71    6.38   0
  -9  -9   3   33.21    6.41   0
  -9   9  -3   29.28   10.69   0
  -9  -9  -3   32.53    7.87   0
  -9   9  -3   27.19   10.88   0
  -9   9  -3   28.64    8.03   0
   0  10   3    6.42    4.86   0
   0  10   3    6.64    4.54   0
   0 -10   3    4.64    5.15   0
   0  10  -3    6.05    4.99   0
   0  10  -3    3.43    5.85   0
   0 -10  -3    7.59    6.12   0
   0 -10  -3    5.87    4.77   0
  -2 -10  -3   98.21    5.45   0
  -2  10  -3  106.48    4.99   0
   2 -10  -3   99.17    5.19   0
  -2 -10   3  101.16    5.42   0
   2  10  -3  101.95    6.02   0
   2 -10   3   92.23    6.35   0
  -2 -10  -3  109.78    5.56   0
  -2  10  -3  113.29    5.98   0
  -2  10   3  101.24    5.09   0
   2  10   3   96.41    6.05   0
   2  10  -3  116.56    5.42   0
  -2  10   3  103.12    7.13   0
   2 -10  -3   99.49    8.44   0
   2  10   3  104.66    5.40   0
  -4 -10  -3   -0.79    5.91   0
   4 -10   3    5.51    7.39   0
   4  10  -3    6.70    4.72   0
  -4  10  -3    0.93    6.18   0
  -4  10   3    0.29    4.96   0
   4  10   3    1.03    7.08   0
   4  10  -3    3.59    8.06   0
  -4 -10   3    2.43    4.63   0
  -4 -10  -3    1.85    4.29   0
   4  10   3    4.98    4.38   0
  -4  10  -3    5.44    4.42   0
   6 -10   3   30.09    7.24   0
  -6  10  -3   38.94    7.73   0
  -6 -10  -3   31.35    5.15   0
   6  10   3   30.62    8.33   0
  -6  10   3   33.77    5.16   0
   6  10  -3   35.02    5.46   0
  -6 -10  -3   30.64    7.65   0
  -6  10  -3   35.79    5.24   0
  -6 -10   3   33.51    6.42   0
   6  10   3   30.37    6.55   0
  -8  10  -3    1.98    9.94   0
   8  10  -3    0.28    6.08   0
  -8  10  -3    3.13    9.90   0
  -8 -10  -3   -1.33    5.96   0
   8  10   3    6.60    6.34   0
  -8 -10   3    5.51    5.76   0
  -8  10   3   11.24    7.12   0
  -8  10  -3    5.16    7.15   0
  -8  10  -3    1.33    5.78   0
  -1  11   3    3.25    5.76   0
   1  11   3    0.20    5.56   0
   1 -11  -3    1.27    4.65   0
   1  11   3   -0.12    5.02   0
   1 -11  -3    0.68    6.49   0
  -1 -11  -3   -0.94    4.52   0
   1  11  -3   -0.56    4.69   0
  -1  11   3    2.53    4.47   0
  -1 -11   3   -0.63    5.05   0
   1 -11   3    1.96    5.43   0
  -1  11  -3    5.48    4.76   0
  -1  11  -3   -2.65    4.94   0
  -1 -11  -3    2.40    4.96   0
   1  11  -3    3.79    4.77   0
  -3 -11   3   56.57    5.08   0
  -3 -11  -3   63.59    6.37   0
   3  11  -3   70.51    4.99   0
   3 -11  -3   46.77    9.85   0
   3  11   3   63.15    6.21   0
   3 -11  -3   65.23    5.81   0
   3  11  -3   55.93    6.77   0
  -3  11   3   62.22    4.88   0
  -3 -11  -3   58.90    6.31   0
   3 -11   3   41.50    7.62   0
  -3  11   3   55.02    8.50   0
  -3  11  -3   66.20    6.73   0
   3  11   3   57.24    5.09   0
  -3  11  -3   62.88    4.68   0
  -5 -11   3   30.41    4.92   0
  -5 -11  -3   32.98    4.82   0
  -5  11  -3   28.58    7.74   0
   5  11  -3   27.55    9.98   0
   5  11   3   25.57    7.89   0
   5  11  -3   27.08   11.02   0
  -5  11  -3   25.99    5.20   0
  -5  11   3   29.64    5.20   0
  -5 -11  -3   25.41    6.65   0
   5 -11   3   30.10    8.69   0
   5  11   3   27.00    4.92   0
   5  11  -3   30.59    5.42   0
  -7  11  -3   80.64    5.91   0
   7  11   3   57.32   10.30   0
  -7 -11   3   73.99    5.85   0
  -7  11  -3   62.25    9.55   0
   7  11   3   80.41    6.08   0
  -7 -11  -3   63.71    9.87   0
  -7  11  -3   73.39    9.99   0
  -7  11   3   67.21    5.71   0
   7  11  -3   86.73    6.22   0
  -7  11  -3   67.14    5.70   0
  -7 -11  -3   74.60    5.87   0
   0  12   3   37.34    4.69   0
   0  12  -3   36.69    6.07   0
   0 -12  -3   29.28    5.10   0
   0 -12  -3   36.88    5.61   0
   0  12   3   33.77    6.63   0
   0 -12   3   32.31    5.49   0
   0  12  -3   33.22    5.10   0
  -2  12   3 1823.18   11.15   0
  -2 -12  -3 1855.05   12.73   0
   2  12  -3 1989.72   11.67   0
   2  12  -3 1888.66   13.58   0
  -2  12  -3 1955.66   11.39   0
   2  12   3 1938.13   11.75   0
   2 -12  -3 1866.24   17.10   0
  -2 -12  -3 1990.71   12.25   0
  -2  12  -3 2004.05   14.33   0
   2 -12  -3 1923.50   11.23   0
  -2  12   3 1939.54   16.08   0
  -2 -12   3 1951.72   11.85   0
   2 -12   3 1685.76   13.52   0
   2  12   3 1913.28   13.84   0
   4  12   3   46.61    4.98   0
   4 -12   3   41.86    9.31   0
  -4 -12   3   45.37    4.98   0
   4  12  -3   48.25    8.68   0
   4  12  -3   42.15    5.01   0
  -4  12   3   48.14    5.17   0
  -4  12  -3   45.30    6.73   0
  -4  12  -3   43.94    5.23   0
  -4 -12  -3   45.58    5.34   0
   4  12   3   41.43    7.35   0
  -4 -12  -3   48.07    6.51   0
   6  12   3  661.26    7.91   0
  -6  12  -3  685.27    8.36   0
  -6 -12  -3  672.05   12.13   0
   6  12  -3  671.63    8.55   0
  -6  12   3  639.32    8.27   0
  -6  12  -3  697.48   13.14   0
  -6 -12   3  696.32    8.26   0
  -6 -12  -3  658.88    7.88   0
   6 -12   3  586.02   13.20   0
   6  12   3  590.88   13.21   0
  -8  12  -3   43.81    7.69   0
   8  12  -3   60.88    6.72   0
  -8  12  -3   55.67    7.81   0
  -8 -12   3   40.95    6.41   0
  -8  12   3   46.31    7.85   0
  -8  12  -3   51.27   13.37   0
   8  12   3   33.81    6.63   0
  -8 -12  -3   39.91    7.81   0
  -8  12  -3   50.83   13.03   0
   1  13   3   26.82    4.77   0
   1 -13   3   28.78    6.61   0
  -1  13   3   24.49    5.02   0
   1 -13  -3   25.55    4.81   0
  -1  13  -3   21.03    5.15   0
   1  13  -3   22.96    5.12   0
  -1  13   3   22.08    5.83   0
  -1 -13  -3   21.81    5.11   0
  -1  13  -3   21.34    5.17   0
   1 -13  -3   24.19    6.74   0
  -1 -13  -3   23.63    5.46   0
   1  13   3   17.42    5.37   0
  -1 -13   3   23.35    5.56   0
   1  13  -3   17.52    5.03   0
  -3  13   3   98.63    5.56   0
  -3  13  -3  109.86    6.93   0
  -3  13  -3  100.01    5.63   0
   3 -13  -3   84.92    9.03   0
  -3  13   3  109.38    8.14   0
  -3 -13  -3  104.94    5.90   0
   3  13   3  106.21    6.29   0
   3  13  -3  110.95    7.39   0
   3 -13   3   85.71    7.70   0
   3  13   3  122.94    5.62   0
  -3 -13  -3  124.09    5.86   0
   3  13  -3  112.21    6.77   0
  -3 -13   3  114.28    5.93   0
  -5 -13  -3    1.48    6.57   0
   5  13  -3    4.51    8.32   0
  -5 -13   3    2.45    5.16   0
   5 -13   3    2.90    7.98   0
   5  13   3    4.43    5.27   0
  -5  13  -3    2.89    6.72   0
  -5  13  -3    4.00    5.29   0
   5  13  -3    4.57    5.32   0
  -5  13   3    7.14    5.27   0
   5  13   3    6.11    7.27   0
  -5 -13  -3    4.50    5.34   0
   5  13  -3    6.13    8.91   0
   7  13  -3   76.38    6.71   0
  -7  13  -3   90.49    6.52   0
   7  13   3   75.49    6.41   0
  -7 -13  -3   68.65    9.55   0
  -7 -13  -3   90.14    6.04   0
   7  13   3   66.75   11.13   0
  -7  13  -3   71.29    6.15   0
  -7 -13   3   86.46    6.45   0
  -7  13  -3   76.55   10.94   0
  -7  13  -3   69.12   11.43   0
  -7  13   3   78.44    6.42   0
   0 -14  -3   -2.67    6.04   0
   0 -14   3   10.02    6.63   0
   0 -14  -3   11.80    5.50   0
   0  14  -3   13.92    5.01   0
   0  14   3   13.12    6.48   0
   0  14  -3    6.38    6.04   0
   0  14   3   13.83    4.89   0
   2  14   3  106.76    6.34   0
   2  14  -3  108.13    5.94   0
   2 -14  -3  105.97    5.45   0
  -2 -14  -3  107.96    6.51   0
  -2  14  -3  111.90    5.47   0
   2 -14  -3  105.78    9.17   0
  -2 -14   3  105.16    6.08   0
   2 -14   3   96.81    7.52   0
  -2  14   3  101.76    5.36   0
  -2  14  -3  118.32    6.08   0
   2  14  -3  115.56    5.81   0
  -2 -14  -3  116.04    5.70   0
   2  14   3  105.29    6.74   0
  -2  14   3  120.52    7.11   0
   4  14   3    9.02    5.04   0
   4 -14   3   12.04    7.92   0
  -4  14  -3    6.43    4.87   0
  -4 -14  -3    6.03    6.62   0
  -4 -14   3   12.08    5.38   0
   4 -14  -3    7.34   13.18   0
  -4  14   3    4.15    5.26   0
  -4 -14  -3   13.80    5.18   0
  -4  14  -3    8.60    6.52   0
   4  14   3   15.85    7.34   0
   4  14  -3   13.55    5.47   0
   4  14  -3    6.74    7.41   0
  -6 -14  -3   33.64    6.05   0
  -6  14  -3   37.62    5.88   0
  -6  14   3   42.52    5.92   0
   6 -14   3   28.79    9.57   0
   6  14   3   28.98    5.83   0
   6  14  -3   46.08    5.96   0
  -6  14  -3   38.63    8.69   0
  -6 -14   3   35.66    7.21   0
  -6 -14  -3   37.72    8.71   0
   6  14   3   28.87   10.12   0
  -1  15   3    3.50    5.97   0
  -1 -15  -3    0.39    4.69   0
   1 -15  -3    4.84    6.85   0
   1 -15   3   -0.02    7.10   0
  -1  15   3    6.95    5.46   0
  -1  15  -3    4.70    5.13   0
   1  15   3    3.75    5.12   0
   1  15  -3    2.03    5.96   0
  -1 -15   3    3.15    5.49   0
  -1 -15  -3    5.69    5.44   0
   1 -15  -3   -1.94    5.12   0
   1  15  -3    0.98    5.02   0
   1  15   3    8.00    6.38   0
  -1  15  -3    0.76    5.43   0
   3  15   3   74.49    5.48   0
   3  15   3   70.60    6.21   0
  -3 -15  -3   71.82    6.72   0
   3 -15   3   63.62    7.81   0
   3  15  -3   69.90    7.41   0
   3 -15  -3   54.98    9.37   0
  -3  15  -3   52.22    5.34   0
  -3  15  -3   67.40    7.07   0
  -3 -15   3   70.08    5.75   0
  -3  15   3   69.73    5.61   0
  -3 -15  -3   72.09    5.77   0
  -3  15   3   65.71    8.05   0
   3  15  -3   78.09    5.61   0
   5 -15   3   17.78    9.81   0
  -5 -15  -3   25.08    6.87   0
   5  15   3   36.00    5.70   0
  -5  15  -3   26.88    8.44   0
  -5 -15  -3   24.44    5.68   0
  -5  15  -3   24.90    5.50   0
   5  15  -3   25.72    9.20   0
  -5 -15   3   26.97    7.12   0
   5  15  -3   29.21    8.26   0
   5  15  -3   31.57    5.48   0
  -5  15   3   21.26    5.71   0
   5  15   3   24.40    8.07   0
   0  16   3    5.69    5.98   0
   0 -16   3    2.33    7.44   0
   0  16  -3    4.74    5.50   0
   0 -16  -3   -3.43    5.20   0
   0 -16  -3    8.43    7.08   0
   0  16  -3    4.58    5.49   0
   0  16   3    6.51    5.50   0
   2  16   3  445.84    7.28   0
  -2  16   3  436.41    9.79   0
   2  16  -3  429.69    8.28   0
  -2  16   3  411.11    8.59   0
  -2  16  -3  402.13    7.23   0
   2 -16   3  366.20    9.55   0
  -2 -16  -3  420.56    7.65   0
   2 -16  -3  393.01   10.93   0
  -2 -16  -3  424.91    7.35   0
  -2  16  -3  431.41    8.80   0
   2  16  -3  436.24    7.27   0
  -2 -16   3  419.93    7.60   0
   2  16   3  412.96    8.99   0
  -4 -16   3    0.56    5.52   0
   4  16   3    4.99    5.57   0
   4 -16   3   -0.11    9.63   0
   4  16  -3    5.32    7.88   0
  -4 -16  -3    3.94    5.46   0
  -4 -16  -3    4.21    5.57   0
   4 -16  -3   -0.40   12.76   0
  -4  16  -3    3.79    5.30   0
  -4  16   3    2.85    5.44   0
  -4  16  -3    6.00    8.17   0
   4  16   3    6.91    7.58   0
   4  16  -3    2.97    5.41   0
   6 -16   3   91.44   12.46   0
   6  16   3  109.05   11.33   0
   6  16  -3  122.96    7.16   0
  -6  16   3  139.95    7.14   0
   6  16  -3    1.48   13.25   0
   6  16   3  121.87    7.06   0
  -6  16  -3  127.66    6.97   0
  -6 -16   3  131.06    6.89   0
   6  16  -3   61.46   12.68   0
  -6 -16  -3  110.58    7.01   0
  -6  16  -3  131.36   11.41   0
  -1  17   3   -2.68    6.54   0
  -1 -17  -3   -2.16    5.38   0
   1 -17   3    5.10    6.32   0
   1  17   3    0.49    5.30   0
  -1 -17   3   -1.65    5.95   0
   1 -17  -3   -1.13    7.56   0
  -1  17  -3    1.09    5.50   0
   1  17  -3   -2.48    5.47   0
  -1 -17  -3   -0.62    5.74   0
  -1  17   3    6.14    5.66   0
  -1  17  -3   -0.59    5.57   0
   1  17  -3    5.66    5.48   0
   1  17   3    1.98    5.69   0
  -3  17  -3    2.37    7.07   0
   3  17   3    3.48    7.62   0
  -3 -17  -3    3.39    6.73   0
  -3  17  -3   -2.38    5.41   0
   3 -17  -3    2.96    9.65   0
  -3  17   3    2.87    7.95   0
   3  17   3   -0.03    5.41   0
  -3 -17  -3    0.75    7.30   0
  -3 -17   3   -0.01    5.85   0
  -3  17   3    3.63    5.67   0
   3 -17   3    2.19    7.99   0
   3  17  -3    0.27    7.58   0
   3  17  -3    6.35    7.02   0
   5 -17   3   -0.86    8.60   0
   5  17   3    4.45    5.99   0
   5  17  -3   -1.62    8.80   0
  -5  17  -3    3.36    8.54   0
  -5  17  -3    2.79    5.86   0
   5  17  -3    3.14   10.03   0
  -5 -17  -3    4.25    7.43   0
   5  17   3    7.41    8.53   0
  -5  17   3    2.24    6.07   0
   5  17  -3   -1.06    6.30   0
  -5 -17   3   -6.82    7.54   0
   0  18  -3   20.84    6.95   0
   0  18  -3   21.09    7.13   0
   0  18   3   30.69    5.51   0
   0 -18   3   30.24    6.74   0
   0 -18  -3   23.38    8.01   0
   0  18   3   28.05    6.20   0
   2  18  -3  311.88    8.12   0
  -2  18  -3  282.87    7.28   0
   2 -18   3  253.96    9.64   0
   2  18   3  294.58    7.44   0
   2 -18  -3  268.47   10.66   0
  -2  18   3  298.60    9.36   0
   2  18  -3  299.79    7.28   0
   2  18   3  267.43    8.04   0
  -2 -18  -3  275.88    7.68   0
  -2  18   3  264.52    7.78   0
  -2  18  -3  276.23    8.94   0
  -2 -18   3  281.21    7.85   0
   4 -18   3   19.91   10.59   0
  -4  18   3   17.69    7.33   0
   4 -18  -3    8.03   13.94   0
  -4 -18   3   24.09    6.39   0
   4  18   3   23.53    6.94   0
  -4  18  -3   20.81    6.34   0
  -4 -18  -3   11.32    7.11   0
  -4  18  -3   24.36    7.82   0
   4  18  -3   27.99    8.70   0
   4  18  -3   29.18    6.15   0
   4  18   3   20.06    8.44   0
  -1  19  -3   24.44    7.29   0
  -1 -19  -3   25.70    7.98   0
   1 -19   3   18.09    8.48   0
   1  19   3   22.07    6.01   0
   1 -19  -3   25.30    8.49   0
  -1 -19   3   22.78    8.05   0
   1  19   3   27.63    6.34   0
   1  19  -3   23.15    5.89   0
   1  19  -3   21.35    7.41   0
  -1  19   3   16.27    6.54   0
  -1  19  -3   21.02    6.07   0
  -1  19   3   17.20    7.29   0
   3  19   3   52.75    8.98   0
   3  19   3   72.04    6.61   0
  -3  19  -3   57.51    8.19   0
   3 -19   3   47.28    9.23   0
  -3  19   3   66.13    6.88   0
   3 -19  -3   62.71   11.23   0
  -3 -19   3   89.46    7.00   0
  -3  19   3   94.98    9.43   0
  -3  19  -3   60.12    6.64   0
  -3 -19  -3   50.44    8.09   0
   3  19  -3   68.33    8.91   0
   3  19  -3   63.48    6.77   0
   0  20   3    7.47    6.12   0
   0  20  -3    2.48    6.15   0
   0 -20   3    3.86    6.83   0
   0 -20  -3    1.84    8.37   0
   0  20   3    6.20    6.39   0
   0  20  -3   11.19    7.60   0
   0   0   4  622.55   11.93   0
   0   0  -4  613.67   11.93   0
   0   0  -4  594.33   11.28   0
   0   0   4  613.39   11.32   0
  -2   0  -4 9448.10   32.72   0
  -2   0  -4 9530.60   33.34   0
  -2   0   4 9448.95   41.06   0
   2   0   4 9522.82   33.21   0
   2   0  -4 8969.73   40.45   0
  -4   0  -4   98.41    6.32   0
   4   0  -4   98.27    7.72   0
   4   0   4  105.85    6.45   0
  -4   0  -4   95.28    5.45   0
  -4   0   4  100.03    7.16   0
   4   0  -4  105.45    6.88   0
  -4   0  -4  108.45    5.59   0
  -4   0   4  105.05    7.80   0
  -6   0  -4 2334.94   14.15   0
  -6   0   4 2402.16   22.97   0
  -6   0  -4 2393.62   15.60   0
  -6   0  -4 2454.62   13.71   0
  -6   0   4 2266.37   16.65   0
   6   0  -4 2578.63   18.21   0
  -8   0  -4    9.81    6.58   0
  -8   0   4   15.11   10.30   0
  -8   0   4   17.16    6.65   0
  -8   0   4   14.30   10.87   0
  -8   0  -4   17.23    6.66   0
   8   0  -4   12.28    6.85   0
  -8   0  -4   15.22    5.64   0
 -10   0   4  226.34   11.60   0
 -10   0  -4  190.09   11.02   0
 -10   0  -4  189.51    9.55   0
 -10   0  -4  251.14   11.03   0
 -10   0   4  248.66   10.87   0
 -10   0  -4  220.62    8.03   0
   1  -1   4   52.63    5.50   0
  -1   1  -4   57.78    6.39   0
   1  -1   4   54.21    6.42   0
  -1   1   4   57.01    7.64   0
  -1  -1  -4   53.47    5.99   0
  -1   1  -4   51.97    5.48   0
   1   1  -4   51.74    8.72   0
   1   1   4   55.92    5.84   0
  -1  -1  -4   56.15    5.81   0
  -1  -1   4   50.81    7.04   0
   1   1  -4   52.64    7.25   0
   1  -1  -4   54.85    9.52   0
  -1   1   4   53.33    6.79   0
   1   1   4   55.77    5.93   0
   1  -1  -4   57.92    7.21   0
  -1  -1   4   52.16    8.10   0
  -3   1   4   78.69    7.03   0
   3   1   4   83.25    6.75   0
   3  -1   4   81.26    5.95   0
  -3  -1  -4   82.85    5.36   0
   3  -1   4   78.08    6.29   0
  -3   1   4   84.03    7.35   0
   3   1  -4   77.83    8.47   0
  -3  -1   4   84.79    6.88   0
  -3   1  -4   81.27    6.33   0
   3  -1  -4   83.68    7.20   0
  -3  -1   4   81.98    8.08   0
   3   1  -4   92.18    6.10   0
   3  -1  -4   87.49    7.42   0
  -3  -1  -4   82.02    5.19   0
  -3  -1  -4   86.36    6.59   0
  -3   1  -4   83.62    5.76   0
   5  -1  -4   22.88    7.05   0
  -5   1  -4   15.55    4.90   0
  -5  -1  -4   21.52    4.74   0
  -5  -1   4   19.38    9.35   0
   5   1   4   21.53    5.77   0
  -5   1  -4   23.62    5.59   0
  -5  -1  -4   23.43    5.86   0
  -5   1  -4   17.67    4.98   0
  -5  -1   4   22.30    4.74   0
  -5  -1  -4   23.87    5.69   0
  -5   1   4   18.69    5.85   0
  -5   1   4   19.36    6.13   0
   5   1  -4   23.33    6.12   0
  -7   1  -4   38.27    6.53   0
   7  -1  -4   42.55    6.68   0
   7   1  -4   39.30    6.77   0
  -7   1  -4   39.40    6.52   0
  -7  -1   4   47.35    6.29   0
  -7   1  -4   42.20    6.20   0
  -7  -1  -4   42.03    6.42   0
  -7   1   4   38.41    6.56   0
  -7  -1  -4   37.05    6.52   0
  -7   1   4   39.27    7.87   0
  -7  -1  -4   36.51    5.40   0
  -9   1  -4    8.04    6.93   0
  -9   1   4    2.97   11.37   0
  -9   1  -4    1.85    7.30   0
  -9  -1  -4    7.95    5.45   0
  -9  -1  -4   11.63    7.48   0
  -9   1  -4    6.20    7.06   0
  -9  -1   4    9.24    7.00   0
  -9   1   4    3.84   10.23   0
  -9   1  -4    5.14    8.08   0
   9   1  -4    9.59    7.38   0
  -9  -1  -4    2.62    8.53   0
  -9   1   4   11.57    7.72   0
  -9  -1  -4    5.33    8.42   0
  -9   1   4    5.10    8.34   0
   0   2   4   34.85    6.68   0
   0  -2   4   35.15    5.75   0
   0  -2  -4   38.40    6.16   0
   0  -2   4   36.11    7.64   0
   0   2   4   34.21    7.20   0
   0  -2  -4   37.77    6.80   0
   0   2  -4   37.10    5.97   0
   0   2  -4   38.09    7.46   0
   2   2   4  553.11   10.41   0
  -2  -2  -4  585.89    9.60   0
  -2   2  -4  563.11    8.66   0
   2   2  -4  590.38   10.99   0
   2  -2  -4  595.03   11.46   0
   2  -2   4  573.75    8.71   0
   2  -2   4  587.10   10.41   0
  -2  -2  -4  573.64    9.06   0
   2  -2  -4  557.41   15.55   0
   2   2  -4  576.99   14.74   0
  -2  -2  -4  547.12   10.57   0
  -2   2  -4  589.05   11.13   0
  -2  -2   4  549.31    9.84   0
  -2  -2   4  550.82   13.33   0
  -2   2   4  581.39   15.25   0
  -2   2   4  570.90   11.01   0
   4   2   4    8.38    5.71   0
  -4  -2  -4    1.07    5.73   0
  -4   2  -4    4.03    4.55   0
   4  -2  -4    4.05    5.85   0
   4  -2  -4    5.95    7.70   0
  -4   2  -4    2.77    6.03   0
  -4  -2   4    3.67    5.82   0
  -4  -2  -4    7.31    4.39   0
  -4  -2  -4    9.98    5.69   0
  -4  -2   4    5.92   10.81   0
  -4   2   4    8.18    5.90   0
   4   2  -4    9.19    6.36   0
  -4   2   4    5.18    7.08   0
  -6  -2   4  143.53    6.22   0
  -6   2  -4  141.19    7.11   0
   6  -2  -4  152.79    8.93   0
  -6  -2  -4  135.45    7.27   0
  -6   2   4  140.96    7.24   0
  -6  -2  -4  140.62    6.97   0
  -6   2   4  147.88    9.87   0
  -6   2  -4  138.28    6.42   0
   6   2  -4  151.43    6.57   0
  -6  -2  -4  134.72    5.91   0
  -6   2  -4  136.60    6.69   0
   8   2  -4    0.72    7.08   0
  -8   2   4    5.33    7.77   0
  -8   2  -4    5.70    6.54   0
  -8  -2  -4    2.94    6.61   0
  -8  -2  -4    0.45    6.85   0
  -8  -2   4   -0.70    6.64   0
  -8   2  -4    2.06    5.28   0
  -8   2  -4    1.28    5.47   0
  -8   2   4    4.18    7.97   0
  -8   2   4    4.80    8.67   0
  -8  -2  -4    4.00    6.60   0
  -8   2   4    3.71    7.91   0
 -10  -2  -4    9.22   10.67   0
 -10  -2  -4    8.39    6.68   0
 -10  -2   4   11.40    8.09   0
 -10   2  -4   11.59    8.63   0
 -10   2   4   12.08   10.81   0
 -10   2  -4   11.99    8.03   0
 -10  -2  -4   13.63    9.96   0
 -10   2   4   14.73    9.25   0
 -10  -2  -4   12.21    6.54   0
 -10   2  -4    9.00    8.10   0
 -10   2   4   16.84   11.77   0
 -10   2   4   10.30   11.52   0
 -10   2  -4   16.78    6.82   0
   1  -3   4  539.43    8.71   0
  -1  -3  -4  535.12    9.20   0
  -1  -3  -4  565.95   10.17   0
   1   3  -4  524.80   10.66   0
   1   3   4  565.02   10.17   0
  -1   3  -4  549.12    8.69   0
  -1   3  -4  556.71   10.94   0
   1  -3  -4  554.45   13.40   0
   1  -3   4  541.22   10.42   0
  -1  -3   4  518.33    9.49   0
  -1   3   4  556.24    9.85   0
   1   3  -4  549.56    9.82   0
   1  -3  -4  551.02    9.81   0
  -1   3   4  537.06   13.35   0
  -1  -3  -4  539.38    9.21   0
  -1  -3   4  546.59   11.41   0
  -3   3   4  342.74    7.90   0
  -3  -3  -4  368.19    6.74   0
  -3   3  -4  375.90    9.19   0
  -3   3   4  368.00   16.11   0
   3   3  -4  361.82    7.95   0
  -3  -3  -4  364.07    8.08   0
   3   3   4  354.60    8.25   0
  -3  -3   4  355.02    7.61   0
   3  -3  -4  354.15    7.99   0
  -3   3  -4  377.26    6.92   0
   3  -3  -4  369.27   15.43   0
   3   3  -4  371.55   16.07   0
   3  -3   4  366.18    8.25   0
  -5  -3  -4   91.05    5.09   0
   5  -3  -4   91.36    9.60   0
   5   3   4   82.47    6.22   0
  -5   3  -4   86.24    6.63   0
  -5   3  -4   83.74    5.55   0
   5   3  -4   79.27    6.61   0
  -5  -3   4   86.78    5.35   0
  -5  -3  -4   80.00    6.65   0
  -5   3   4   87.82   10.18   0
  -5   3   4   82.75    6.51   0
  -5  -3  -4   88.59    5.15   0
  -5   3  -4   91.52    5.97   0
   7   3  -4  123.44    7.36   0
  -7   3   4  125.30    9.52   0
  -7   3  -4  124.39    7.21   0
  -7  -3  -4  116.44    6.71   0
  -7   3   4  127.11   10.18   0
  -7  -3  -4  125.31    5.57   0
  -7   3  -4  130.03    5.87   0
  -7  -3  -4  113.79    7.71   0
  -7   3   4  123.69    8.43   0
  -7   3  -4  122.77    7.59   0
  -7  -3   4  112.85    6.82   0
  -9  -3  -4   18.72    7.41   0
  -9   3   4   20.46    8.67   0
  -9   3  -4   21.64    7.70   0
  -9  -3  -4    8.70    8.98   0
  -9  -3   4   12.81    7.28   0
  -9   3  -4   16.09    7.19   0
  -9   3   4   13.66   10.62   0
  -9  -3  -4   13.73    6.12   0
  -9   3   4   16.51    9.81   0
  -9   3  -4   14.23    7.28   0
   9   3  -4   12.05    7.72   0
  -9   3   4   12.91    8.87   0
  -9   3  -4   21.98    7.37   0
   0   4  -4  641.16    9.97   0
   0   4   4  648.24   10.07   0
   0   4  -4  649.03   10.06   0
   0  -4   4  633.92   10.90   0
   0  -4  -4  657.00   10.22   0
   0  -4  -4  648.60   11.64   0
   0  -4  -4  643.92   11.45   0
  -2   4  -4 4773.29   24.41   0
  -2  -4  -4 4893.15   25.06   0
   2   4  -4 4994.10   22.40   0
   2   4   4 4867.60   21.11   0
   2  -4   4 5069.15   26.08   0
   2   4   4 4977.79   25.07   0
  -2  -4   4 4984.02   22.07   0
   2   4  -4 4935.11   32.12   0
   2  -4  -4 4857.35   22.93   0
  -2   4  -4 4906.67   20.61   0
  -2   4   4 4807.74   22.45   0
  -2  -4  -4 4860.44   20.71   0
   4   4   4  174.40    5.46   0
   4  -4  -4  169.65    7.19   0
  -4  -4   4  159.25    5.99   0
  -4   4  -4  170.67    7.40   0
   4   4  -4  148.39    6.28   0
   4   4   4  165.33    7.26   0
  -4  -4  -4  158.27    7.05   0
  -4   4  -4  164.20    5.81   0
   4  -4   4  171.33    6.58   0
  -4   4   4  155.83    7.11   0
  -4  -4  -4  158.16    5.20   0
  -6   4  -4 1315.61   11.10   0
  -6   4   4 1365.38   27.56   0
  -6   4  -4 1278.68   12.52   0
  -6  -4  -4 1286.20   13.90   0
  -6  -4  -4 1317.41   10.96   0
  -6   4   4 1320.07   27.60   0
   6   4   4 1289.23   13.45   0
  -6  -4   4 1275.15   10.65   0
  -6   4  -4 1357.21   12.34   0
  -6   4   4 1257.16   12.30   0
   6   4  -4 1371.00   11.35   0
  -8  -4  -4    0.27    8.29   0
  -8   4   4    3.83    7.48   0
   8   4  -4    3.22    6.73   0
  -8   4  -4    0.61    6.96   0
  -8  -4   4   -0.59    5.43   0
  -8   4   4    3.48   11.35   0
  -8  -4  -4    3.53    5.49   0
  -8   4  -4    7.65    6.73   0
  -8  -4  -4    4.25    6.46   0
  -8   4   4    4.60   12.35   0
  -8   4  -4   -1.55    6.51   0
  -8   4  -4    8.89    7.13   0
  10   4  -4  114.79    9.44   0
 -10   4  -4   91.31    9.00   0
 -10  -4  -4   89.61   14.38   0
 -10   4  -4   86.31    9.62   0
 -10   4  -4  125.57    7.47   0
 -10  -4   4   92.25    8.53   0
 -10   4   4   98.69   10.87   0
 -10   4   4  107.14   10.68   0
 -10  -4  -4   89.63    7.24   0
 -10  -4  -4  100.57    8.90   0
 -10   4  -4   82.10    9.38   0
 -10  -4  -4  111.41   14.58   0
   1  -5  -4    0.72    6.73   0
  -1  -5  -4    3.03    4.73   0
  -1   5  -4    1.03    6.22   0
   1   5   4    0.48    5.59   0
  -1  -5   4    4.19    5.01   0
   1  -5   4   -1.95    5.52   0
   1  -5  -4    0.41    5.07   0
   1  -5  -4    3.85    5.86   0
   1   5   4    0.32    5.32   0
  -1  -5  -4   -0.35    4.90   0
   1   5  -4    0.23    5.03   0
   1   5  -4    0.50    4.83   0
  -1   5   4    0.20    4.86   0
  -1   5  -4   -1.41    4.44   0
  -3  -5  -4    5.69    5.08   0
   3   5  -4    3.55    4.89   0
  -3   5  -4    2.97    4.30   0
   3  -5   4    4.77    7.10   0
  -3  -5   4    0.46    4.80   0
  -3   5  -4    1.32    5.10   0
  -3   5   4    3.23    4.83   0
   3  -5  -4    1.46    6.16   0
   3   5  -4    0.97    7.78   0
   3   5   4    4.41    4.40   0
  -3  -5  -4    3.09    4.51   0
   3   5   4    5.15    5.40   0
   3   5  -4    2.33    8.26   0
   5  -5   4    1.23    6.57   0
  -5  -5  -4    1.28    6.05   0
   5   5  -4   -1.29    4.81   0
  -5   5  -4    1.84    6.54   0
  -5   5   4    0.47    5.91   0
  -5  -5   4   -1.52    4.52   0
   5   5   4    1.46    7.05   0
   5  -5  -4    2.42    4.98   0
  -5   5  -4    4.77    5.63   0
  -5  -5  -4   -0.93    4.68   0
   5   5   4    3.89    4.72   0
   7   5  -4    7.23    5.39   0
  -7   5   4    3.27    6.57   0
  -7   5  -4    0.01    6.72   0
  -7  -5   4    5.18    6.00   0
  -7  -5  -4    3.94    5.38   0
  -7   5  -4    2.88    4.93   0
  -7  -5  -4   -0.06    7.55   0
  -7   5  -4    2.72    6.88   0
  -7   5  -4    5.18    5.11   0
  -9  -5  -4    6.08    9.83   0
  -9   5   4   -0.01    7.72   0
  -9  -5  -4   -0.45    6.43   0
  -9   5  -4    1.29    8.89   0
  -9   5  -4    6.12    7.16   0
  -9   5  -4    5.68    7.89   0
  -9  -5   4    1.46    7.24   0
   9   5  -4   -3.17    6.47   0
  -9   5  -4    5.87    7.01   0
  -9  -5  -4    4.87    6.29   0
  -9   5   4    5.37    7.59   0
   0  -6  -4   64.10    6.43   0
   0   6   4   66.45    6.05   0
   0  -6   4   58.45    5.53   0
   0  -6  -4   65.36    5.34   0
   0   6  -4   61.87    5.39   0
   0   6   4   66.04    5.55   0
   2   6   4 3294.49   16.25   0
   2  -6  -4 3342.04   32.75   0
   2   6   4 3451.90   20.37   0
   2  -6   4 3357.17   22.02   0
   2  -6  -4 3322.86   17.28   0
  -2  -6   4 3287.27   16.75   0
  -2   6   4 3298.92   17.50   0
  -2   6  -4 3274.01   19.93   0
   2  -6  -4 3425.87   32.84   0
   2   6  -4 3376.36   22.48   0
   2   6  -4 3452.21   17.26   0
  -2  -6  -4 3390.76   20.11   0
  -2  -6  -4 3346.19   16.62   0
  -4   6  -4   16.26    6.07   0
   4   6   4   10.10    4.27   0
   4  -6  -4   11.99    6.14   0
   4   6   4   10.91    6.48   0
   4  -6   4   12.70    6.50   0
  -4   6  -4   12.77    4.54   0
  -4  -6   4   12.72    4.70   0
   4   6  -4   12.52    4.82   0
  -4   6   4    9.00    4.83   0
  -4  -6  -4    9.12    4.30   0
  -4  -6  -4    9.57    5.86   0
   6   6   4  978.79    8.84   0
  -6   6  -4 1003.29    9.15   0
   6   6   4  925.14   13.07   0
  -6  -6  -4  946.63    8.82   0
   6   6  -4 1034.45   10.35   0
  -6   6  -4  921.33   12.09   0
  -6   6  -4  879.32   11.73   0
  -6  -6   4  947.83    9.62   0
  -6   6   4  935.60    9.68   0
  -6  -6  -4  934.71   12.82   0
   8   6  -4   14.81    6.20   0
  -8  -6  -4   15.78    5.79   0
  -8   6  -4   18.07    6.85   0
  -8   6  -4   18.20    5.38   0
  -8  -6   4   15.47    5.61   0
  -8   6  -4   21.26    7.34   0
  -8   6   4   18.60    6.97   0
  -8  -6  -4    8.80    5.16   0
  -8  -6  -4   14.49    9.34   0
  -8   6  -4   21.89    7.52   0
   1   7   4  190.81    5.98   0
   1   7   4  207.08    7.79   0
   1  -7  -4  194.50    6.19   0
  -1   7   4  200.82    6.44   0
  -1   7  -4  205.26    6.70   0
  -1   7   4  198.60    7.77   0
  -1  -7  -4  201.76    6.46   0
   1   7  -4  210.21    5.98   0
   1  -7  -4  219.93    8.35   0
   1  -7   4  208.00    7.95   0
  -1  -7  -4  200.09    7.17   0
  -1  -7   4  193.79    6.95   0
  -3  -7  -4  226.37    5.57   0
  -3  -7   4  224.82    5.80   0
   3   7   4  232.88    8.13   0
   3   7  -4  230.05    9.62   0
   3  -7  -4  234.72    6.34   0
   3   7  -4  223.86    9.27   0
  -3   7  -4  226.01    7.34   0
  -3   7   4  218.28    6.14   0
   3   7   4  230.04    5.56   0
   3  -7   4  229.75    7.34   0
   3   7  -4  230.97    6.18   0
  -3  -7  -4  219.12    7.56   0
  -5  -7  -4   69.66    4.89   0
  -5   7  -4   67.69    6.76   0
   5   7   4   61.44    7.15   0
  -5  -7  -4   65.30    7.47   0
   5  -7   4   62.46    7.22   0
  -5   7  -4   64.15    5.29   0
  -5  -7   4   55.76    5.41   0
  -5   7   4   62.23    4.80   0
   5   7  -4   60.28    6.87   0
   5   7   4   57.58    4.85   0
  -7  -7  -4   94.85    8.68   0
  -7   7  -4  100.53    6.53   0
  -7   7  -4   85.06    7.64   0
   7   7   4   90.09    8.24   0
  -7  -7   4   93.07    6.64   0
   7   7   4   97.03    6.87   0
  -7   7  -4   89.53    7.45   0
  -7   7   4   98.17    5.95   0
  -7  -7  -4   98.46    5.60   0
   7   7  -4   96.58    5.87   0
  -7   7  -4   97.64    6.72   0
  -9   7  -4   11.24    9.31   0
  -9   7  -4   12.75    7.65   0
  -9   7  -4    7.25    7.50   0
  -9   7  -4   23.04    6.33   0
   9   7  -4   17.96    6.32   0
  -9   7   4    8.69    7.85   0
  -9  -7   4    8.00    6.01   0
  -9  -7  -4    8.68   12.97   0
  -9  -7  -4   13.18    6.29   0
  -9  -7  -4   12.41    7.39   0
   0   8   4   62.62    6.01   0
   0   8  -4   68.36    6.64   0
   0  -8  -4   60.20    5.81   0
   0  -8   4   66.36    5.90   0
   0  -8  -4   59.99    5.34   0
   0   8   4   60.28    5.05   0
   2  -8   4 1019.41   12.86   0
  -2  -8   4 1076.16    9.79   0
   2   8   4 1090.30   11.52   0
   2   8  -4 1133.05    9.94   0
   2  -8  -4 1117.26   17.11   0
  -2  -8  -4 1143.55   10.71   0
  -2   8  -4 1102.71   11.53   0
  -2  -8  -4 1044.25   10.78   0
   2   8  -4 1114.30   12.52   0
  -2   8   4 1044.35    9.71   0
   2  -8  -4 1121.89   10.66   0
   2   8   4 1089.72    9.69   0
   4   8  -4   24.01    6.19   0
   4  -8  -4   20.08    5.07   0
  -4   8   4   18.97    4.89   0
   4  -8   4   16.76    7.29   0
   4   8   4   21.06    4.52   0
  -4   8  -4   14.65    6.51   0
  -4  -8   4   18.60    4.81   0
   4   8  -4   22.89   10.06   0
  -4  -8  -4   23.91    5.53   0
  -4  -8  -4   18.21    6.16   0
   4   8   4   21.60    7.12   0
   4   8  -4   19.90    8.26   0
   6   8   4  338.43    6.65   0
  -6   8  -4  300.67    9.30   0
  -6  -8  -4  328.28    6.79   0
  -6   8  -4  320.34    6.70   0
  -6   8  -4  354.46    6.68   0
   6   8   4  307.99   10.22   0
  -6   8   4  325.92    7.32   0
  -6  -8  -4  328.48   10.43   0
  -6  -8   4  341.40    6.62   0
   6   8  -4  354.55    7.07   0
   8   8  -4    3.65    7.43   0
  -8   8  -4    5.51    6.61   0
  -8   8   4    7.67    6.82   0
  -8   8  -4    3.00    8.91   0
  -8   8  -4    0.46    8.64   0
  -8  -8   4    0.59    5.50   0
  -8  -8  -4    1.37    9.11   0
  -8   8  -4    2.66    6.65   0
  -8  -8  -4    9.07    5.55   0
   1   9   4   31.16    4.87   0
  -1   9   4   32.48    5.66   0
  -1   9  -4   38.79    5.45   0
   1  -9  -4   32.04    4.76   0
  -1   9  -4   38.57    6.54   0
  -1  -9  -4   30.55    5.09   0
  -1  -9   4   37.64    5.33   0
   1  -9   4   32.20    5.64   0
   1   9   4   41.43    6.51   0
  -1  -9  -4   40.20    5.05   0
   1   9  -4   39.71    4.82   0
   1   9  -4   36.30    5.99   0
   1  -9  -4   37.34    6.25   0
  -1   9   4   37.01    4.60   0
   3  -9  -4   34.54   11.94   0
   3   9  -4   37.99    4.87   0
  -3  -9   4   34.54    4.76   0
  -3   9  -4   33.57    6.17   0
   3   9  -4   35.13    7.11   0
  -3   9  -4   29.60    4.47   0
  -3  -9  -4   32.02    4.88   0
   3   9   4   31.41    7.12   0
   3  -9  -4   25.85   12.85   0
   3  -9  -4   38.18    5.06   0
   3  -9   4   37.42    7.50   0
  -3  -9  -4   32.99    6.11   0
  -3   9   4   33.61    4.90   0
   3   9  -4   36.22    6.64   0
   3   9   4   35.70    4.78   0
  -5   9  -4   13.69    4.76   0
  -5   9  -4   13.29    6.49   0
   5   9  -4   13.66    5.24   0
  -5  -9  -4   10.51    4.68   0
   5   9   4   13.29    4.54   0
  -5  -9   4   11.95    4.82   0
   5  -9   4   13.81    7.07   0
  -5   9   4   21.32    5.98   0
  -5   9  -4   10.03    4.81   0
   5   9   4   15.68    7.07   0
  -5  -9  -4   10.39    6.18   0
   7   9   4   15.88    5.40   0
   7   9   4   13.28    8.36   0
  -7   9  -4   17.02    8.02   0
  -7   9  -4   15.54    7.36   0
  -7  -9  -4   12.51    5.56   0
  -7   9  -4   16.80    5.36   0
  -7  -9  -4   12.42    8.13   0
  -7   9   4   13.58    6.47   0
  -7  -9   4    9.96    5.38   0
  -7   9  -4    9.28    5.38   0
   7   9  -4   15.82    6.95   0
   9   9  -4   10.37    7.99   0
  -9   9  -4    2.25    9.61   0
  -9   9   4    6.81    7.82   0
  -9   9  -4    6.51    6.14   0
  -9   9  -4    1.41    9.62   0
  -9  -9   4    0.35    6.19   0
  -9   9  -4    7.47    6.21   0
  -9  -9  -4    4.32    6.03   0
   0  10  -4  243.94    6.88   0
   0  10   4  246.46    7.00   0
   0 -10  -4  250.05    7.50   0
   0  10  -4  260.69    7.18   0
   0  10   4  245.76    6.42   0
   0 -10  -4  239.11    7.00   0
   0 -10   4  248.76    6.54   0
   2  10   4 2674.21   15.74   0
   2 -10  -4 2731.56   21.82   0
   2 -10  -4 2760.50   13.70   0
  -2 -10  -4 2692.16   14.86   0
   2  10  -4 2694.94   17.07   0
  -2  10  -4 2753.82   13.66   0
   2 -10   4 2497.14   16.94   0
  -2 -10  -4 2787.68   14.28   0
  -2 -10   4 2723.67   13.97   0
  -2  10   4 2674.34   20.80   0
   2  10  -4 2938.95   14.14   0
  -2  10   4 2639.13   14.10   0
  -2  10  -4 2763.26   16.55   0
   2  10   4 2735.39   13.92   0
   4  10   4   74.55    4.77   0
  -4  10  -4   82.93    4.98   0
   4  10  -4   69.71    5.17   0
   4 -10   4   77.89    7.78   0
  -4  10  -4   80.91    6.66   0
  -4 -10   4   71.31    5.90   0
  -4 -10  -4   79.91    6.51   0
  -4  10   4   74.12    5.38   0
   4  10  -4   81.26    7.66   0
   4  10  -4   74.98    8.63   0
   4  10   4   83.93    7.52   0
   4 -10  -4   78.64    5.46   0
  -4 -10  -4   83.10    4.66   0
  -6  10  -4  879.98    9.52   0
   6  10   4  917.33    8.63   0
  -6  10  -4  883.00   11.94   0
  -6 -10  -4  935.64    8.60   0
  -6 -10  -4  847.77   12.71   0
   6  10   4  823.72   13.12   0
  -6 -10   4  867.60    8.81   0
  -6  10  -4  943.16    8.92   0
  -6  10   4  844.51    9.74   0
   6 -10   4  833.17   12.91   0
   6  10  -4  935.54    9.18   0
   8  10  -4    8.95    6.34   0
  -8  10  -4    6.32    9.25   0
  -8  10   4    9.29    7.11   0
  -8  10  -4    5.25    8.75   0
   8  10   4    5.44    5.94   0
  -8  10  -4   12.24    5.93   0
  -8 -10  -4    4.86   10.33   0
  -8 -10   4    4.30    5.97   0
  -8 -10  -4    7.58    6.03   0
  -8  10  -4   -0.52    7.38   0
  -1  11   4    2.96    5.74   0
   1 -11  -4    3.66    4.75   0
  -1 -11  -4    1.37    4.91   0
   1  11   4    4.23    5.37   0
  -1  11  -4    6.99    5.64   0
  -1  11  -4   -0.29    4.88   0
   1  11  -4    3.03    4.77   0
   1 -11   4    2.82    5.34   0
  -1 -11   4    8.91    6.31   0
  -1 -11  -4    0.90    4.71   0
   1  11   4    7.44    6.40   0
   1  11  -4    6.89    5.15   0
   1 -11  -4    5.46    5.38   0
  -1  11   4    3.70    4.70   0
   3  11  -4   11.71    6.34   0
   3 -11  -4    8.53   10.53   0
  -3  11  -4   10.43    4.41   0
   3  11   4   14.23    4.73   0
  -3 -11  -4   15.13    6.08   0
   3 -11  -4    4.46    4.75   0
  -3  11  -4   14.37    6.12   0
   3  11   4    8.95    5.67   0
  -3  11   4   11.57    4.71   0
  -3 -11  -4    8.94    5.03   0
   3  11  -4   17.40    4.63   0
   3 -11   4    3.58    7.40   0
  -3 -11   4   11.60    4.70   0
  -5  11  -4    3.93    4.77   0
   5  11   4    6.00    4.63   0
  -5 -11  -4    6.90    4.66   0
   5  11  -4    1.66   12.65   0
  -5 -11  -4    4.20    6.39   0
  -5  11  -4    6.13    6.41   0
  -5 -11   4   -2.08    5.07   0
   5 -11   4    4.12    7.56   0
  -5  11   4    3.83    5.11   0
   5  11   4    0.70    7.50   0
   5  11  -4    7.15    6.22   0
   5  11  -4    2.48   10.54   0
  -7  11  -4    6.17    6.66   0
   7  11   4    8.66    5.31   0
  -7  11  -4   10.64    5.67   0
  -7  11  -4   11.48    8.52   0
  -7  11  -4    7.02    9.14   0
  -7 -11   4    8.25    6.79   0
  -7 -11  -4    5.58    8.36   0
  -7 -11  -4   12.25    5.11   0
   7  11  -4   11.73    6.02   0
   7  11   4    7.68    9.86   0
  -7  11   4   13.42    5.55   0
   0  12   4   -0.28    5.47   0
   0 -12  -4    2.05    4.78   0
   0  12  -4    0.29    4.86   0
   0  12  -4    5.07    5.27   0
   0 -12   4   -4.13    5.44   0
   0 -12  -4    2.11    6.70   0
   0  12   4    0.24    5.08   0
   2  12   4    5.73    6.38   0
  -2  12   4    2.99    5.61   0
   2  12   4    1.82    4.85   0
  -2  12  -4    1.30    4.64   0
   2  12  -4    6.69    6.47   0
  -2 -12  -4    8.75    4.91   0
   2 -12   4    5.35    6.68   0
  -2 -12  -4    5.76    4.93   0
   2  12  -4   18.81    5.10   0
   2 -12  -4    2.05    6.27   0
  -2 -12   4    5.22    5.22   0
  -2  12  -4    2.74    4.99   0
  -2  12   4    2.45    4.69   0
   2 -12  -4   -0.36    5.67   0
  -4 -12  -4    0.62    5.86   0
   4 -12   4    3.78    7.24   0
   4  12  -4    1.32    7.06   0
   4 -12  -4   -2.36    5.18   0
   4  12   4   -0.52    5.02   0
   4  12   4    2.90    7.09   0
  -4  12  -4    5.75    4.50   0
  -4  12   4    2.85    5.02   0
  -4  12  -4    3.48    6.63   0
   4  12  -4    1.34    8.18   0
  -4 -12  -4   -9.13    6.25   0
   4  12  -4    8.51    5.88   0
  -4 -12   4    2.88    5.84   0
  -6  12  -4    6.07    5.71   0
   6  12   4   -0.33    9.25   0
   6 -12   4   -0.37    7.85   0
  -6  12  -4   -1.96    5.47   0
  -6 -12  -4    2.68    6.86   0
  -6 -12   4   -0.34    5.33   0
   6  12  -4    2.93    5.65   0
   6  12   4   -3.94    4.91   0
  -6  12   4    3.37    5.34   0
  -6 -12  -4    5.47    5.49   0
  -6  12  -4    3.35    8.20   0
   8  12   4    6.97    6.23   0
  -8  12  -4    4.08    7.35   0
  -8 -12  -4   -0.09   10.80   0
  -8 -12   4   -0.07    5.66   0
  -8  12  -4    4.22    7.55   0
  -8  12  -4    4.11   10.79   0
  -8  12  -4    2.71    8.98   0
  -8 -12  -4   -4.67    6.19   0
  -8  12   4    0.23    6.27   0
   8  12   4    0.40   10.85   0
   8  12  -4   -0.05    5.96   0
   1  13   4  151.75    6.18   0
   1  13   4  154.60    5.62   0
  -1  13  -4  155.43    6.86   0
  -1 -13  -4  147.13    6.03   0
  -1  13  -4  167.82    6.44   0
  -1 -13   4  146.93    6.03   0
  -1  13   4  156.98    6.78   0
   1  13  -4  151.81    5.75   0
   1 -13   4  144.34    6.45   0
   1  13  -4  147.00    5.82   0
   1 -13  -4  154.39    7.70   0
   1 -13  -4  140.40    5.59   0
  -1 -13  -4  150.14    5.47   0
  -1  13   4  140.25    5.82   0
   3  13   4  141.53    7.53   0
   3  13  -4  154.62    6.07   0
   3  13   4  153.73    5.81   0
   3 -13  -4  154.33    5.92   0
  -3 -13  -4  139.79    5.90   0
  -3  13  -4  138.99    5.27   0
  -3 -13  -4  142.17    7.08   0
  -3  13  -4  161.03    6.32   0
   3  13  -4  142.35    7.91   0
   3 -13   4  102.36    7.95   0
  -3 -13   4  148.72    5.94   0
  -3  13   4  145.05    5.72   0
  -3  13   4  147.08    9.37   0
   3 -13  -4  116.72   10.48   0
   5  13  -4   51.15   10.26   0
   5  13   4   64.05    5.51   0
  -5  13  -4   55.97    5.74   0
   5 -13   4   40.18    8.29   0
  -5 -13  -4   62.77    5.64   0
  -5 -13  -4   63.12    6.99   0
  -5  13   4   57.79    7.12   0
   5  13   4   60.85    7.80   0
  -5  13  -4   65.96    8.13   0
   5  13  -4   61.87    9.21   0
  -5 -13   4   59.58    5.56   0
   5  13  -4   64.75    5.67   0
  -7 -13   4   45.15    7.72   0
  -7  13  -4   59.48    5.93   0
  -7  13  -4   64.80    6.39   0
  -7 -13  -4   48.86    8.95   0
   7  13   4   45.87   10.03   0
   7  13  -4   47.71    6.76   0
   7  13   4   54.83    6.14   0
  -7  13  -4   52.92    9.82   0
  -7  13  -4   63.09    9.22   0
  -7  13   4   54.31    6.15   0
  -7 -13  -4   47.88    6.14   0
   0 -14  -4   69.06    5.84   0
   0  14   4   57.21    6.05   0
   0  14   4   57.77    6.66   0
   0 -14  -4   57.10    5.40   0
   0  14  -4   54.95    5.28   0
   0 -14   4   54.73    5.82   0
   0  14  -4   55.92    5.36   0
   2  14   4 1535.55   11.98   0
   2  14   4 1534.65   10.90   0
  -2  14   4 1536.95   14.74   0
   2 -14  -4 1513.45   11.18   0
  -2  14  -4 1486.82   10.47   0
  -2 -14   4 1499.92   11.16   0
  -2  14   4 1449.49   10.56   0
   2 -14  -4 1433.40   15.31   0
  -2 -14  -4 1572.39   11.80   0
   2  14  -4 1574.56   10.89   0
   2  14  -4 1527.27   11.96   0
  -2 -14  -4 1454.77   11.39   0
   2 -14   4 1374.99   12.72   0
  -2  14  -4 1598.75   11.97   0
  -4  14  -4   14.75    5.00   0
  -4 -14  -4   15.71    5.39   0
   4 -14   4   13.79    7.74   0
  -4 -14  -4   12.16    5.29   0
   4  14  -4   19.04    7.69   0
  -4  14   4    9.68    6.38   0
   4  14  -4   15.32    7.63   0
  -4  14  -4   11.71    6.79   0
   4  14   4    8.25    7.42   0
   4  14  -4   15.74    5.32   0
   4  14   4   10.94    5.01   0
  -4 -14   4   17.46    5.23   0
  -6  14  -4  502.17    8.18   0
   6 -14   4  304.53   11.85   0
  -6  14   4  468.12    9.19   0
  -6  14  -4  458.55    7.96   0
  -6 -14  -4  428.19    8.52   0
   6  14   4  445.50    8.63   0
   6  14  -4  444.73    9.11   0
  -6 -14   4  447.80    7.86   0
  -6  14  -4  517.25   11.43   0
  -6 -14  -4  490.93   11.26   0
   6  14   4  413.90   12.21   0
   1 -15  -4   -1.04    5.75   0
   1  15   4    1.67    4.77   0
  -1  15   4    3.43    6.17   0
   1 -15  -4    0.43    5.17   0
  -1 -15  -4    6.15    6.19   0
   1 -15   4    4.32    7.06   0
  -1  15  -4    2.12    5.12   0
   1  15  -4    5.63    4.96   0
  -1 -15   4    6.68    7.16   0
   1  15  -4    5.84    5.56   0
  -1 -15  -4    3.11    6.65   0
  -1  15  -4   -0.09    5.08   0
  -1  15   4    9.95    6.45   0
   1  15   4   -0.94    5.38   0
   3  15   4    0.88    5.18   0
   3  15  -4    5.53    6.99   0
   3 -15  -4    5.08    8.98   0
   3 -15   4    3.79    7.66   0
   3  15  -4    5.02    6.57   0
  -3 -15  -4    5.12    6.56   0
  -3 -15  -4    7.57    5.38   0
  -3  15  -4    1.14    5.19   0
   3  15   4    5.41    7.32   0
  -3 -15   4    1.98    5.52   0
  -3  15   4    4.25    7.93   0
  -3  15  -4    2.37    6.72   0
  -3  15   4    2.47    5.22   0
   5  15  -4    2.60    8.50   0
   5  15  -4   -1.99   10.86   0
   5  15   4   -0.30    8.15   0
   5  15  -4    3.16    5.67   0
  -5  15   4    1.97    5.69   0
  -5 -15  -4    3.40    6.86   0
  -5  15  -4   -0.59    5.28   0
   5  15   4   -0.83    5.65   0
   5 -15   4    4.63    8.41   0
  -5 -15  -4    4.06    5.62   0
  -5 -15   4    5.29    5.58   0
  -5  15  -4    2.94    7.10   0
   0  16   4   11.47    5.29   0
   0  16  -4    2.44    5.30   0
   0  16  -4    3.67    6.40   0
   0 -16  -4    3.38    5.93   0
   0 -16  -4    8.92    5.20   0
   0 -16   4    7.64    5.71   0
   0  16   4    7.44    6.86   0
   2  16   4  251.98    7.44   0
  -2 -16  -4  251.34    6.76   0
   2  16   4  272.87    6.61   0
   2  16  -4  253.40    8.45   0
   2 -16  -4  233.37    9.56   0
   2 -16  -4  262.23    6.79   0
  -2 -16   4  258.07    8.06   0
  -2  16  -4  255.11    8.35   0
  -2  16   4  250.57    8.58   0
  -2  16  -4  247.01    6.50   0
   2 -16   4  227.34    7.69   0
  -2 -16  -4  253.53    6.99   0
  -2  16   4  258.65    6.90   0
   2  16  -4  261.41    7.62   0
   4  16   4    2.08    5.37   0
  -4 -16   4   -1.88    5.69   0
   4  16  -4   -1.29    6.65   0
  -4  16  -4   -1.76    5.30   0
   4 -16  -4    1.04   15.95   0
   4 -16  -4    3.41   14.79   0
  -4 -16  -4    5.07    6.85   0
   4  16   4    2.06    6.35   0
   4 -16   4    0.55    8.18   0
  -4 -16  -4    1.92    5.66   0
  -4  16   4    5.66    5.67   0
  -4  16  -4   -1.37    6.88   0
   4  16  -4    1.53    9.02   0
   4  16  -4   -2.35    5.71   0
   6 -16   4   45.87   10.80   0
   6  16  -4    1.34   15.51   0
  -6  16  -4   62.93    9.95   0
  -6 -16  -4   55.81    8.36   0
  -6  16  -4   70.40    6.83   0
  -6 -16   4   69.66    6.42   0
  -6  16  -4   62.11    6.65   0
  -6 -16  -4   82.78    6.61   0
   6  16  -4    1.20   16.65   0
  -6  16   4   64.13    6.76   0
   6  16   4   59.14    6.39   0
   6  16   4   51.95    9.23   0
   6  16  -4   67.46    6.92   0
   1 -17  -4   30.31    5.53   0
  -1  17  -4   21.79    5.63   0
   1  17   4   17.18    6.02   0
  -1  17  -4   18.49    6.89   0
   1 -17   4   24.03    6.33   0
  -1  17   4   20.30    6.75   0
  -1 -17   4   23.86    6.29   0
   1  17  -4   25.84    5.67   0
  -1 -17  -4   24.86    5.90   0
  -1 -17  -4   26.20    5.29   0
   1  17   4   23.66    6.54   0
  -1  17   4   22.52    6.03   0
   1  17  -4   27.44    6.85   0
   1 -17  -4   15.49    7.75   0
   3  17   4   21.82    5.61   0
  -3  17   4   28.25    8.53   0
   3 -17   4   21.60    8.27   0
  -3  17  -4   22.16    5.73   0
   3 -17  -4   23.67   10.91   0
  -3 -17  -4   25.40    5.78   0
  -3 -17   4   19.92    6.13   0
   3  17  -4   27.52    5.85   0
  -3 -17  -4   30.56    5.98   0
   3  17  -4   22.69    7.82   0
  -3  17   4   32.49    6.06   0
  -3  17  -4   22.39    7.12   0
   3  17   4   24.97    8.20   0
   5  17   4   -0.16    5.99   0
   5  17  -4    7.31   10.35   0
  -5 -17   4    7.47    6.07   0
  -5  17  -4    6.61    7.76   0
   5  17   4    6.94    8.68   0
  -5 -17  -4   13.65    7.63   0
  -5  17  -4    8.16    7.08   0
   5  17  -4   12.16    9.12   0
  -5 -17  -4    6.89    6.06   0
  -5  17   4    6.94    6.42   0
   5 -17   4    5.32   10.45   0
   5  17  -4    8.29    6.14   0
   0 -18  -4    1.70    5.21   0
   0  18   4   11.48    6.19   0
   0 -18   4   -1.06    6.15   0
   0  18  -4    9.10    5.87   0
   0 -18  -4   -0.67    7.70   0
   0  18   4   -0.01    6.76   0
   0  18  -4    0.94    6.72   0
   2  18   4  301.39    8.40   0
   2  18   4  335.89    8.81   0
   2 -18  -4  276.45   11.14   0
   2 -18   4  321.61    8.60   0
  -2 -18   4  325.40    8.23   0
  -2  18  -4  293.95    8.71   0
  -2  18   4  348.56    7.98   0
  -2 -18  -4  294.25    8.81   0
  -2 -18  -4  286.44    9.10   0
   2  18  -4  360.22    8.52   0
  -2  18   4  295.76    9.91   0
  -2  18  -4  348.97    7.91   0
   2  18  -4  347.84    8.94   0
   4  18   4    0.68    8.04   0
  -4  18  -4   -2.21    5.92   0
  -4 -18  -4    3.04    7.26   0
  -4 -18   4    7.14    6.40   0
   4 -18  -4   -0.13   13.86   0
   4 -18   4    9.24   10.36   0
  -4 -18  -4    0.98    5.94   0
  -4  18   4    1.02    7.31   0
  -4  18  -4   -0.24    7.54   0
   4  18   4    3.33    6.07   0
   4  18  -4    1.52    7.60   0
   4  18  -4    7.64   10.02   0
   4  18  -4   -6.69    7.41   0
   4 -18  -4    0.86   15.92   0
  -1  19   4    1.24    7.00   0
   1 -19   4   11.99    6.69   0
   1  19  -4    0.81    7.62   0
   1  19   4    2.78    7.06   0
  -1 -19   4    4.75    6.60   0
   1 -19  -4    0.50    6.82   0
  -1  19  -4    1.16    7.31   0
  -1 -19  -4    6.92    7.76   0
  -1  19  -4   10.60    5.85   0
   1  19   4   -2.83    6.32   0
  -1  19   4    3.38    6.03   0
   1  19  -4    7.51    6.07   0
   3  19  -4    3.51    8.49   0
  -3  19   4    1.60    9.22   0
  -3  19   4    7.09    7.70   0
  -3  19  -4    7.09    6.27   0
   3 -19   4    4.39    8.73   0
   3 -19  -4   -1.30   12.34   0
   3  19   4   -0.93    6.84   0
  -3 -19   4    3.66    6.61   0
  -3 -19  -4    6.21    6.14   0
   3  19   4    5.18    5.85   0
  -3  19  -4   -1.38    7.45   0
   3  19  -4   -1.37    6.18   0
   0  20   4    0.63    5.96   0
   0  20  -4    3.55    6.10   0
   0 -20   4    1.70    8.32   0
   0 -20  -4    3.28    6.99   0
   0  20  -4    1.64    6.41   0
   0  20   4    6.23    6.29   0
   0   0   5    4.33    6.31   0
   0   0  -5    2.39    5.69   0
   0   0  -5    2.52    5.17   0
   0   0   5   -1.72    5.68   0
   2   0  -5    4.92    7.22   0
  -2   0   5    2.80    6.96   0
  -2   0  -5    0.45    5.58   0
   2   0   5   -0.63    6.19   0
   2   0  -5   -0.35    7.32   0
   2   0   5    2.11    4.59   0
  -2   0   5   -0.30    6.58   0
  -2   0  -5   -0.65    4.86   0
  -4   0  -5    0.41    5.12   0
  -4   0  -5   -1.00    4.94   0
   4   0   5   -1.32    4.87   0
  -4   0   5   -3.00    5.61   0
   4   0  -5    3.46    6.90   0
   4   0  -5    0.45    6.08   0
  -4   0   5    1.14    6.73   0
  -4   0  -5   -0.36    4.68   0
   6   0  -5    0.72    6.29   0
  -6   0  -5   -1.89    4.97   0
  -6   0   5   -1.00    7.54   0
  -6   0  -5    0.17    5.91   0
  -6   0   5    0.43    6.05   0
  -6   0  -5    1.48    5.00   0
   8   0  -5   -2.75    6.57   0
  -8   0   5    2.40    6.57   0
  -8   0   5    1.26   11.54   0
  -8   0  -5   -2.39    6.16   0
  -8   0  -5    0.72    5.56   0
  -8   0   5    2.30   11.25   0
  -8   0  -5    4.15    6.55   0
 -10   0  -5    1.92    6.74   0
 -10   0   5    1.84    8.04   0
 -10   0  -5    7.44    8.17   0
 -10   0  -5    0.73    8.34   0
 -10   0  -5    2.16    7.98   0
 -10   0   5    4.15    8.43   0
  -1   1   5  347.98    9.70   0
   1   1   5  345.49    8.00   0
   1   1   5  339.27    7.97   0
  -1   1   5  344.20    9.69   0
   1   1  -5  341.58    9.25   0
   1  -1   5  350.62    8.47   0
  -1  -1   5  335.98    9.12   0
  -1  -1   5  346.58   10.10   0
   1  -1  -5  349.57   11.50   0
  -1   1  -5  340.96    8.27   0
  -1   1  -5  334.47    7.52   0
   1  -1  -5  345.18    9.22   0
  -1  -1  -5  348.17    8.72   0
  -1  -1  -5  337.80    7.97   0
   1   1  -5  327.99   10.34   0
   1  -1   5  324.65    7.46   0
   3  -1  -5   16.22    6.33   0
  -3   1   5   15.91    6.16   0
  -3   1  -5   14.71    4.81   0
  -3   1   5   15.06    6.06   0
  -3  -1   5   14.32    5.03   0
  -3   1  -5   17.89    5.87   0
  -3  -1  -5   11.62    4.61   0
   3  -1  -5   14.85    6.35   0
   3   1  -5   13.92    6.24   0
  -3  -1  -5   15.65    5.26   0
   3   1   5   17.18    5.89   0
  -3  -1   5   14.30    6.76   0
   3   1  -5   14.14    6.75   0
  -3  -1  -5   13.92    5.12   0
   3  -1   5   16.81    4.56   0
   3  -1   5   17.62    5.02   0
  -5  -1  -5  480.93    7.35   0
  -5   1   5  466.98   10.58   0
  -5  -1  -5  470.36    7.97   0
   5  -1  -5  475.43   10.48   0
  -5   1   5  472.34    9.87   0
   5   1  -5  489.09    9.55   0
   5   1   5  471.81    8.78   0
  -5   1  -5  476.63    8.37   0
  -5   1  -5  469.39    7.43   0
  -5  -1   5  454.44    9.10   0
  -5  -1   5  458.68   13.20   0
  -5   1  -5  457.28    8.32   0
  -5  -1  -5  456.57    8.66   0
   5  -1  -5  480.97   10.87   0
  -7   1  -5   11.41    6.49   0
   7   1  -5   10.31    6.92   0
  -7  -1  -5   22.14    6.47   0
   7  -1  -5   12.81    7.69   0
  -7   1  -5   16.65    5.43   0
  -7   1   5   14.80    7.52   0
  -7  -1   5   12.50    6.42   0
  -7  -1  -5   13.31    5.30   0
  -7   1  -5   16.30    5.14   0
  -7  -1  -5   15.56    6.41   0
  -7   1   5   17.41    8.49   0
  -9   1  -5  206.82    8.47   0
  -9   1   5  197.98   13.77   0
  -9   1  -5  186.35    8.54   0
  -9   1  -5  201.40    7.39   0
   9   1  -5  205.01    8.88   0
  -9  -1   5  205.52    9.30   0
  -9  -1  -5  185.79    8.50   0
  -9   1   5  195.95   10.69   0
  -9   1   5  197.06   14.12   0
  -9  -1  -5  173.45    9.23   0
  -9   1   5  175.47    9.50   0
  -9  -1  -5  182.07    8.26   0
   0  -2  -5  161.44    7.71   0
   0   2   5  162.27    7.56   0
   0   2  -5  161.68    7.53   0
   0   2  -5  165.19    6.95   0
   0   2   5  162.27    6.63   0
   0  -2  -5  165.07    7.58   0
   0  -2   5  164.78    6.48   0
   0  -2   5  169.14    6.99   0
   2   2   5 5599.61   24.98   0
   2   2  -5 5948.63   34.42   0
   2  -2   5 5921.13   26.12   0
  -2  -2  -5 5665.25   22.66   0
  -2  -2  -5 5744.65   25.23   0
  -2  -2   5 5826.50   26.40   0
   2  -2  -5 5578.75   36.41   0
  -2  -2   5 5689.58   31.66   0
  -2   2  -5 5691.16   24.75   0
  -2   2  -5 5811.24   22.85   0
   2  -2   5 5752.38   23.01   0
   2   2  -5 5730.41   26.28   0
   2  -2  -5 5828.77   27.65   0
  -2  -2  -5 5647.35   22.87   0
  -2   2   5 5598.65   34.39   0
  -2   2   5 5737.69   27.06   0
  -4   2   5   12.78    5.53   0
   4  -2  -5   13.23    7.04   0
  -4  -2   5   11.36    8.65   0
  -4  -2  -5    7.68    4.50   0
  -4  -2   5   11.81    5.93   0
  -4   2   5   14.64    7.11   0
  -4  -2  -5   15.95    5.96   0
  -4  -2  -5   15.17    4.80   0
   4  -2   5    9.31    6.27   0
   4   2  -5   12.97    9.30   0
   4  -2  -5    8.05    5.61   0
   4   2  -5    9.92    6.28   0
  -4   2  -5   10.92    4.79   0
   4   2   5   12.79    5.95   0
  -4   2  -5   19.42    6.09   0
   6   2   5 1561.37   13.39   0
  -6   2  -5 1566.97   11.31   0
  -6  -2  -5 1661.70   11.49   0
  -6  -2  -5 1574.86   11.85   0
  -6   2   5 1618.70   17.80   0
   6  -2  -5 1691.01   17.78   0
  -6  -2   5 1544.84   13.02   0
  -6   2   5 1582.89   15.37   0
  -6  -2  -5 1572.62   13.42   0
  -6   2  -5 1558.13   12.44   0
  -6   2  -5 1520.25   12.37   0
   6   2  -5 1627.98   13.15   0
  -8   2   5   25.24    8.36   0
   8   2  -5   27.38    7.24   0
  -8   2  -5   29.11    7.04   0
  -8   2  -5   28.99    6.66   0
  -8  -2  -5   35.57    6.68   0
  -8  -2  -5   30.54    8.15   0
  -8   2   5   30.72    8.21   0
  -8   2   5   29.79    9.05   0
  -8  -2   5   31.21    6.66   0
  -8  -2  -5   33.31    5.42   0
  -8   2  -5   26.62    5.43   0
 -10   2  -5  118.22    8.98   0
 -10   2  -5  138.12    9.39   0
 -10   2   5  175.05   14.91   0
 -10   2   5  124.23   12.58   0
 -10  -2  -5  137.20   11.08   0
 -10   2  -5  157.24    8.24   0
 -10   2   5  133.41   12.52   0
 -10  -2  -5  158.30    9.21   0
  10   2  -5  126.77    9.65   0
 -10  -2   5  176.19   10.18   0
 -10  -2  -5  165.90   11.20   0
 -10   2  -5  187.94   10.46   0
 -10   2   5  147.61   14.62   0
 -10  -2  -5  185.83    7.57   0
  -1  -3   5  124.57    6.34   0
  -1   3   5  117.20    7.19   0
  -1   3  -5  111.69    5.59   0
  -1   3   5  120.34    6.33   0
  -1  -3  -5  120.37    7.31   0
  -1  -3  -5  124.17    6.69   0
  -1  -3  -5  112.35    5.75   0
   1  -3   5  115.49    7.66   0
   1  -3  -5  122.34    8.72   0
   1   3   5  123.77    6.21   0
   1   3  -5  127.26    6.32   0
   1   3  -5  118.38    7.44   0
   1  -3  -5  121.96    6.55   0
  -1  -3   5  123.55    7.35   0
   1  -3   5  117.12    5.64   0
  -1   3  -5  126.81    6.42   0
   3   3   5   12.49    5.28   0
   3  -3   5   10.16    6.87   0
  -3  -3  -5   10.19    4.43   0
   3   3  -5   13.56    8.23   0
  -3  -3   5   13.68    6.32   0
  -3   3  -5   12.74    5.27   0
   3  -3  -5   10.32    5.40   0
  -3   3  -5   12.01    4.51   0
   3  -3  -5   10.61    8.77   0
  -3  -3  -5   10.30    4.71   0
   3   3  -5   11.14    5.32   0
  -3   3   5   12.19    7.88   0
  -3  -3  -5   10.58    6.37   0
  -3  -3   5   10.77    6.19   0
  -3   3   5    6.65    6.38   0
  -5   3  -5  101.75    6.22   0
   5  -3  -5  117.25    9.31   0
  -5   3  -5  102.02    6.57   0
  -5  -3  -5  114.15    6.49   0
   5  -3  -5  112.80    7.17   0
  -5  -3  -5  107.00    6.38   0
   5   3   5  110.17    6.86   0
  -5   3   5  115.86   10.34   0
   5   3  -5  109.43    7.04   0
  -5  -3  -5  111.08    5.92   0
  -5  -3   5  113.26    5.59   0
  -5   3  -5  115.09    6.75   0
  -5   3   5  113.60    7.15   0
   7   3  -5    1.53    6.63   0
  -7   3   5    4.98    8.11   0
  -7   3  -5    1.56    6.56   0
  -7   3   5    2.08    6.83   0
  -7   3  -5    6.45    6.67   0
  -7   3   5    2.80    8.24   0
  -7  -3  -5    5.16    6.20   0
  -7  -3  -5    3.80    6.56   0
  -7  -3   5    6.48    6.24   0
  -7   3  -5    8.10    5.66   0
  -7  -3  -5   -3.90    4.94   0
  -9   3  -5   44.85    6.62   0
  -9   3   5   44.80    9.41   0
  -9  -3  -5   39.25    6.44   0
  -9   3   5   47.64    9.30   0
   9   3  -5   43.46    7.93   0
  -9   3  -5   35.19    7.36   0
  -9   3   5   42.06   11.28   0
  -9  -3   5   41.71    7.45   0
  -9   3   5   43.97   12.26   0
  -9  -3  -5   30.96    8.25   0
  -9   3  -5   32.25    7.44   0
  -9  -3  -5   38.77    6.06   0
  -9   3  -5   32.68    7.70   0
   0   4  -5   83.61    5.34   0
   0  -4  -5   77.93    6.73   0
   0   4   5   86.91    6.95   0
   0   4  -5   88.11    6.07   0
   0  -4   5   86.35    6.27   0
   0  -4  -5   86.98    6.83   0
   0  -4  -5   90.60    7.07   0
  -2  -4  -5  997.50    9.94   0
  -2  -4  -5  997.67    9.82   0
  -2  -4  -5  988.99   12.53   0
  -2   4  -5  963.44   11.82   0
   2   4   5 1037.11   12.02   0
   2  -4  -5  992.55   19.39   0
   2   4  -5 1021.84   14.85   0
  -2  -4   5  980.46   10.53   0
   2  -4  -5 1019.38   11.48   0
   2   4  -5 1023.26   10.93   0
   2  -4   5 1012.60   12.55   0
  -2   4  -5  967.38    9.76   0
  -2   4   5  979.40   10.93   0
  -4  -4  -5   12.61    4.48   0
   4  -4   5   16.67    5.37   0
   4   4   5   14.94    6.14   0
  -4  -4  -5   11.76    5.98   0
   4   4  -5   14.14    5.23   0
   4  -4  -5   16.96    6.13   0
  -4  -4  -5   12.62    4.66   0
  -4   4  -5    8.94    6.36   0
  -4   4  -5   17.42    4.35   0
  -4  -4   5   13.55    6.15   0
  -4   4   5   18.05    5.04   0
  -6   4  -5  286.55    8.36   0
   6   4  -5  314.71    7.25   0
  -6  -4  -5  290.17    8.13   0
  -6  -4  -5  289.63    6.64   0
  -6   4   5  301.39    8.12   0
  -6  -4   5  291.06    6.67   0
  -6  -4  -5  298.58    6.53   0
  -6   4  -5  290.78    6.61   0
  -6   4  -5  285.58    8.14   0
   6   4   5  279.32    7.97   0
  -8   4  -5    7.01    6.77   0
   8   4  -5    6.22    5.89   0
  -8  -4  -5    4.16    8.77   0
  -8   4  -5   -0.16    7.15   0
  -8  -4   5    5.71    5.58   0
  -8   4  -5    4.01    6.61   0
  -8  -4  -5    6.46    5.46   0
  -8   4   5    0.68    7.80   0
  -8  -4  -5    2.70    5.59   0
  -1   5  -5  276.27    6.59   0
  -1  -5  -5  279.34    6.79   0
   1  -5  -5  265.87    8.47   0
  -1  -5   5  271.74    7.09   0
   1   5   5  284.62    8.24   0
   1   5  -5  268.52    7.82   0
  -1   5  -5  288.11    8.01   0
   1   5  -5  281.36    7.01   0
   1  -5  -5  280.30    7.05   0
   1  -5  -5  280.19    9.70   0
   1  -5   5  287.33    7.67   0
  -1  -5  -5  285.69    7.28   0
  -1   5   5  267.37    6.85   0
  -3  -5  -5    0.10    4.42   0
  -3   5  -5    6.67    4.22   0
  -3  -5  -5    2.97    5.15   0
  -3   5  -5    7.74    5.15   0
   3  -5   5    4.66    5.76   0
   3   5  -5    3.74    7.80   0
   3  -5  -5    0.11    5.37   0
  -3  -5   5    3.31    5.21   0
   3   5  -5    4.80    5.36   0
   3   5   5    5.52    6.58   0
  -3   5   5    6.11    5.09   0
   5   5  -5  518.86    8.86   0
  -5   5   5  505.91    8.02   0
  -5  -5  -5  523.29    8.79   0
  -5  -5   5  490.35    7.42   0
  -5   5  -5  524.36    7.27   0
   5  -5  -5  534.92    8.04   0
   5   5   5  523.33    9.68   0
   5  -5   5  514.04    9.70   0
  -5   5  -5  548.34    8.80   0
  -5  -5  -5  533.92    7.27   0
  -7  -5  -5   30.02    5.39   0
  -7   5  -5   32.37    6.73   0
  -7   5  -5   37.23    5.35   0
  -7  -5  -5   27.55    6.64   0
  -7  -5  -5   30.61    6.81   0
  -7   5  -5   34.12    6.79   0
  -7  -5   5   26.97    6.46   0
   7   5   5   26.39    6.56   0
  -7   5   5   32.26    5.47   0
   7   5  -5   34.40    7.01   0
  -9  -5  -5  201.70   11.27   0
   9   5  -5  267.77    8.48   0
  -9  -5   5  256.89    7.60   0
  -9   5  -5  243.89    7.31   0
  -9   5  -5  219.60    9.83   0
  -9   5  -5  236.87    8.57   0
  -9  -5  -5  237.09    7.46   0
  -9  -5  -5  229.21    8.70   0
  -9   5   5  260.07   10.43   0
  -9   5  -5  197.65    9.87   0
   0  -6  -5    8.73    4.78   0
   0   6   5    2.94    5.08   0
   0  -6   5    9.52    5.10   0
   0   6  -5    9.52    4.78   0
   0   6  -5    8.74    5.50   0
   0  -6  -5    4.34    5.71   0
  -2  -6  -5 2601.15   14.62   0
  -2   6   5 2541.62   15.04   0
   2  -6   5 2642.95   17.88   0
   2  -6  -5 2588.71   27.50   0
  -2   6  -5 2485.09   17.46   0
  -2  -6   5 2545.53   14.71   0
   2  -6  -5 2623.77   15.33   0
   2   6   5 2536.05   14.16   0
   2   6  -5 2510.88   18.90   0
   2   6  -5 2671.05   15.05   0
  -2   6  -5 2618.98   14.24   0
  -2  -6  -5 2543.61   17.22   0
   2  -6  -5 2662.31   25.88   0
   2   6   5 2625.05   17.69   0
  -4  -6  -5    4.97    5.17   0
   4  -6   5    2.00    6.69   0
  -4   6  -5    5.19    5.37   0
   4   6   5    6.38    4.32   0
  -4   6  -5    6.07    5.10   0
   4   6   5    7.08    6.83   0
   4  -6  -5    8.61    5.87   0
  -4  -6   5    4.58    4.55   0
   4   6  -5    5.00   12.16   0
   4   6  -5    2.76    4.71   0
  -4   6   5    7.36    4.73   0
   4   6  -5    5.29   13.67   0
  -4  -6  -5    8.61    4.35   0
  -6  -6  -5  705.42   10.99   0
  -6   6  -5  698.93   10.71   0
  -6  -6   5  711.56    9.16   0
  -6   6  -5  778.90    8.36   0
  -6   6   5  732.38    8.87   0
   6   6  -5  785.37    9.07   0
  -6  -6  -5  740.71    8.14   0
   6   6   5  701.25   10.93   0
   8   6  -5   18.16    6.23   0
  -8   6  -5   17.87    5.59   0
  -8   6  -5   22.07    7.49   0
  -8  -6  -5   20.18    7.05   0
  -8   6  -5   24.70    7.46   0
  -8   6   5   23.21    7.17   0
  -8  -6   5   21.00    6.92   0
  -8   6  -5   26.71    5.68   0
  -8  -6  -5   23.46    6.98   0
  -8  -6  -5   13.78    8.66   0
   1  -7  -5   10.32    5.75   0
   1   7   5    8.60    4.61   0
   1   7   5    8.91    5.62   0
   1  -7  -5    8.72    4.92   0
   1  -7   5   11.35    5.14   0
  -1  -7   5   12.50    5.03   0
  -1   7   5    9.50    4.89   0
  -1   7  -5   11.23    4.33   0
   1   7  -5   13.98    5.77   0
   1   7  -5    9.81    5.57   0
  -1  -7  -5    9.63    5.23   0
  -1   7  -5    7.08    5.05   0
   1  -7  -5   10.10    5.90   0
  -1  -7  -5   13.96    4.66   0
   3   7  -5    3.77    6.43   0
  -3   7  -5    5.45    4.25   0
   3   7   5    5.08    5.33   0
   3  -7   5    1.17    5.72   0
   3   7  -5    2.68    6.75   0
   3  -7  -5   -3.60    4.63   0
  -3   7  -5    4.72    4.89   0
   3   7   5    5.07    6.41   0
  -3  -7   5    5.36    4.55   0
  -3   7   5    1.71    4.58   0
   3   7  -5    3.88    4.66   0
  -3  -7  -5    1.50    6.03   0
  -3  -7  -5    3.19    5.28   0
   5   7   5    9.81    4.29   0
  -5   7  -5    7.84    5.26   0
  -5  -7   5   12.91    5.12   0
  -5   7  -5   13.12    6.04   0
   5  -7   5   12.22    7.10   0
   5   7   5   14.18    7.02   0
  -5   7   5   15.08    5.86   0
   5   7  -5   13.53    5.35   0
  -5  -7  -5   11.79    5.20   0
  -5  -7  -5   18.71    4.42   0
   5  -7  -5   13.44    6.06   0
  -7   7  -5   -0.78    5.26   0
  -7   7  -5    1.69    5.18   0
  -7   7  -5   -0.28    6.59   0
  -7   7   5    1.34    6.63   0
  -7   7  -5    4.85    6.78   0
  -7  -7   5    3.59    5.31   0
   7   7  -5   -0.84    5.70   0
  -7  -7  -5    3.17    5.25   0
  -7  -7  -5    7.32    7.80   0
   7   7   5    0.18    7.70   0
  -9  -7  -5    6.54    6.37   0
   9   7  -5    7.72    8.16   0
  -9   7  -5   17.52    9.64   0
  -9  -7   5    5.40    5.96   0
  -9   7   5    6.02    8.12   0
  -9   7  -5   -0.08    7.45   0
  -9  -7  -5    9.62    6.17   0
  -9   7  -5   12.72    6.11   0
  -9  -7  -5    7.30   11.38   0
  -9   7  -5   -0.24    8.72   0
   0   8   5   49.13    5.11   0
   0  -8  -5   53.72    6.19   0
   0   8  -5   48.03    4.92   0
   0  -8  -5   51.21    4.92   0
   0   8  -5   56.00    5.04   0
   0  -8   5   51.46    5.40   0
   0   8   5   47.77    5.19   0
   2   8  -5 2393.10   16.49   0
   2  -8   5 2257.49   16.44   0
   2   8   5 2323.87   13.00   0
   2  -8  -5 2346.81   22.41   0
  -2   8  -5 2307.20   15.61   0
   2   8   5 2305.58   15.80   0
  -2   8  -5 2324.30   12.54   0
  -2  -8  -5 2265.11   15.07   0
   2   8  -5 2414.84   16.97   0
  -2  -8   5 2358.43   13.47   0
   2  -8  -5 2472.87   23.07   0
   2   8  -5 2471.77   13.64   0
  -2   8   5 2304.96   14.13   0
   2  -8  -5 2430.13   14.02   0
  -2  -8  -5 2390.79   13.43   0
   4   8  -5    7.38    7.79   0
   4  -8   5   11.11    7.10   0
   4   8  -5    8.63    4.95   0
  -4  -8   5    6.86    4.91   0
  -4   8  -5    6.09    4.58   0
   4   8  -5    5.46    9.03   0
   4  -8  -5    3.45    6.38   0
   4   8   5    7.40    7.00   0
  -4   8   5   11.64    5.08   0
  -4   8  -5    7.38    6.50   0
  -4  -8  -5    1.54    6.23   0
  -4  -8  -5    4.55    4.35   0
   4   8   5    7.38    4.39   0
  -6   8  -5  784.99    9.60   0
   6   8   5  786.17    8.27   0
   6  -8   5  689.59   11.25   0
  -6   8  -5  757.91    8.59   0
  -6   8  -5  763.14   10.96   0
   6   8   5  751.71   11.59   0
  -6  -8   5  744.69    8.48   0
  -6   8   5  743.92    8.94   0
  -6  -8  -5  746.11   11.33   0
  -6  -8  -5  820.27    8.33   0
   6   8  -5  803.32    9.05   0
   8   8  -5   14.70    6.47   0
  -8   8  -5   19.60    7.78   0
  -8  -8  -5   29.30    5.82   0
  -8   8  -5   10.83    5.97   0
  -8  -8  -5   17.99    9.72   0
  -8   8  -5   18.04    7.49   0
  -8  -8   5   18.31    5.92   0
  -8   8  -5   24.60    6.97   0
  -8   8   5   14.18    7.26   0
  -8  -8  -5   14.47    7.12   0
   1   9  -5  294.52    6.81   0
   1   9   5  284.17    6.88   0
   1   9  -5  285.51    6.48   0
   1  -9  -5  293.33    6.28   0
   1  -9   5  277.84    6.91   0
   1   9  -5  287.71    7.34   0
   1   9   5  288.12    6.45   0
  -1   9   5  278.46    6.38   0
  -1  -9   5  288.58    6.95   0
  -1  -9  -5  294.60    6.56   0
  -1   9   5  285.08    7.82   0
  -1   9  -5  302.62    6.78   0
   1  -9  -5  318.03    8.39   0
  -1  -9  -5  298.26    6.62   0
   3  -9  -5   23.75   12.24   0
   3   9  -5   26.32    7.08   0
   3  -9   5   32.98    6.01   0
   3   9   5   27.32    5.67   0
  -3   9  -5   29.36    6.09   0
  -3  -9   5   24.75    4.77   0
  -3   9   5   25.48    5.02   0
   3  -9  -5   26.89    5.08   0
   3  -9  -5   26.35   12.44   0
   3   9  -5   31.12    4.90   0
   3   9   5   26.45    4.52   0
  -3  -9  -5   22.12    4.75   0
   3   9  -5   27.74    6.67   0
  -3   9  -5   27.35    5.41   0
  -3  -9  -5   30.28    4.76   0
  -5   9  -5  394.48    6.72   0
   5  -9  -5  403.97    7.00   0
  -5   9  -5  366.84    7.40   0
  -5   9  -5  391.45    8.65   0
   5   9   5  389.35    6.63   0
   5  -9   5  368.46    9.36   0
  -5  -9  -5  374.69    6.48   0
  -5  -9   5  376.19    7.61   0
  -5  -9  -5  374.44    8.62   0
  -5   9   5  367.99    7.57   0
   5   9  -5  386.77    6.98   0
   5   9   5  385.57    9.53   0
  -7  -9  -5    3.22    8.14   0
  -7   9  -5   12.00    5.35   0
  -7   9  -5    5.74    5.18   0
   7   9   5    2.36    5.60   0
  -7   9  -5    4.91    7.07   0
  -7   9  -5    8.76    7.46   0
  -7  -9   5    9.13    5.25   0
  -7   9   5    3.28    5.58   0
   7   9   5    5.25    7.21   0
  -7  -9  -5    5.58    5.59   0
   7   9  -5    7.58    5.86   0
  -9   9  -5  142.28   11.31   0
   9   9  -5  151.94    7.94   0
  -9  -9  -5  172.63    7.42   0
  -9   9  -5  122.85   10.90   0
  -9  -9  -5  129.38   13.47   0
  -9  -9   5  105.69    8.86   0
  -9   9  -5  148.31    7.23   0
  -9  -9  -5  110.23    8.54   0
  -9   9   5  118.01    8.96   0
  -9   9  -5  136.28    7.20   0
   0  10  -5   21.71    4.74   0
   0 -10  -5   21.38    5.03   0
   0 -10   5   22.83    6.26   0
   0 -10  -5   22.73    5.75   0
   0  10  -5   25.45    5.17   0
   0  10   5   18.15    5.02   0
   0  10   5   20.16    4.64   0
   2  10  -5  117.86    6.76   0
   2 -10  -5   99.41    5.42   0
   2  10   5  109.09    6.05   0
  -2 -10  -5   99.18    5.52   0
   2  10   5  108.39    5.22   0
   2 -10   5   96.89    7.29   0
  -2  10  -5  110.95    5.05   0
   2 -10  -5  113.65    8.46   0
  -2 -10   5  107.32    5.58   0
  -2  10  -5   97.62    6.40   0
   2  10  -5  114.00    6.38   0
  -2  10   5  101.56    5.32   0
  -2 -10  -5  115.96    5.49   0
   2  10  -5  110.09    6.58   0
   4  10   5    4.34    5.48   0
   4  10  -5    8.30    7.46   0
   4 -10  -5    8.55    4.99   0
  -4  10  -5    8.35    4.49   0
  -4  10   5    5.67    5.02   0
  -4  10  -5    9.81    6.27   0
  -4 -10   5    7.45    4.75   0
  -4 -10  -5    6.08    6.07   0
   4  10  -5   10.03    8.02   0
  -4  10  -5   11.04    4.56   0
   4 -10   5   10.59    7.51   0
   4  10  -5    6.74    4.75   0
  -4 -10  -5    8.64    5.68   0
   4  10   5    7.19    5.82   0
   6  10   5   23.48    7.62   0
  -6  10  -5   32.85    6.40   0
   6 -10   5   27.18    7.59   0
  -6 -10   5   41.21    5.47   0
   6  10   5   26.69    6.30   0
  -6 -10  -5   32.90    6.76   0
  -6  10   5   28.09    5.56   0
  -6  10  -5   37.15    6.52   0
  -6 -10  -5   39.13    5.10   0
   6  10  -5   32.42    5.71   0
  -6  10  -5   28.28    6.99   0
  -8  10  -5    2.40    9.40   0
  -8 -10   5    5.04    5.72   0
  -8  10  -5   -0.29    5.77   0
  -8  10  -5    1.55    7.73   0
  -8 -10  -5    1.57    9.73   0
  -8  10  -5   -2.74    7.30   0
  -8 -10  -5    1.68    6.08   0
  -8  10   5   -0.78    7.24   0
   8  10   5    1.18    8.85   0
   8  10  -5    0.55    6.21   0
   1  11   5   50.81    5.52   0
   1  11   5   40.14    5.64   0
  -1  11  -5   42.31    5.91   0
   1 -11  -5   44.20    7.03   0
   1  11  -5   42.09    5.02   0
   1 -11  -5   41.50    5.00   0
  -1 -11   5   38.39    5.78   0
  -1 -11  -5   35.84    5.21   0
  -1  11  -5   37.84    5.11   0
  -1  11   5   41.98    6.37   0
  -1 -11  -5   46.90    4.93   0
   1 -11   5   39.90    5.48   0
  -1  11   5   40.29    5.04   0
   1  11  -5   39.61    5.10   0
   3 -11  -5    0.32   10.00   0
   3  11   5   -1.03    4.73   0
   3 -11  -5    0.66    9.35   0
  -3  11  -5    0.80    4.22   0
   3 -11  -5    5.07    4.82   0
   3 -11   5    0.71    5.93   0
   3  11  -5    4.53    6.39   0
  -3 -11   5    1.42    4.59   0
  -3 -11  -5    1.84    6.01   0
  -3  11  -5   -4.89    5.02   0
   3  11  -5   -1.12    6.92   0
  -3  11   5    3.13    4.75   0
   3  11  -5    5.67    4.58   0
  -3 -11  -5    0.01    4.87   0
   3  11   5    2.92    6.80   0
   5  11  -5   87.63    6.80   0
   5  11  -5   85.47   12.59   0
  -5  11  -5   86.25    5.30   0
   5  11   5   82.23    5.45   0
  -5  11  -5   86.53    5.41   0
   5 -11  -5   80.94    5.81   0
  -5  11  -5   75.87    7.11   0
  -5 -11   5   94.14    5.61   0
  -5 -11  -5   77.61    6.99   0
   5  11   5   81.41    7.82   0
  -5  11   5   88.93    6.81   0
   5 -11   5   75.32    8.23   0
  -5 -11  -5   86.26    5.33   0
   5  11  -5   68.28   13.93   0
  -7  11  -5   -1.02    5.53   0
   7  11   5   10.28    5.67   0
  -7  11  -5    7.66    5.36   0
  -7  11  -5    3.08    8.09   0
  -7  11   5   13.01    5.82   0
  -7 -11   5    7.67    5.65   0
   7  11   5   11.17    9.02   0
  -7 -11  -5    5.34    8.73   0
  -7 -11  -5    9.51    6.82   0
   7  11  -5    3.50    5.84   0
   0 -12  -5   15.12    4.81   0
   0 -12   5   12.84    5.57   0
   0  12  -5   17.15    5.26   0
   0  12  -5   13.84    4.77   0
   0 -12  -5   13.86    6.26   0
   0  12   5    8.54    5.14   0
   0  12   5   11.96    4.94   0
   2  12   5 2254.87   14.41   0
   2  12   5 2293.09   12.46   0
  -2  12   5 2270.06   17.98   0
  -2 -12  -5 2248.65   12.95   0
   2 -12  -5 2345.02   12.28   0
   2  12  -5 2326.50   14.79   0
  -2 -12   5 2275.01   12.59   0
   2 -12  -5 2313.63   19.18   0
  -2  12  -5 2346.86   14.49   0
   2 -12   5 2087.26   14.56   0
  -2  12  -5 2246.57   11.97   0
  -2  12   5 2247.86   12.22   0
   2  12  -5 2404.91   12.54   0
  -2 -12  -5 2271.39   13.33   0
  -4  12  -5   28.87    4.83   0
   4 -12   5   16.44    7.76   0
  -4 -12  -5   16.54    5.09   0
   4  12   5   15.41    4.89   0
   4  12   5   17.12    7.06   0
  -4  12   5   19.88    5.13   0
   4 -12  -5   29.52    5.45   0
   4  12  -5   20.73    8.08   0
  -4 -12   5   24.32    5.02   0
  -4  12  -5   15.77    4.76   0
  -4  12  -5   20.93    6.41   0
   4  12  -5   24.82    6.38   0
  -4 -12  -5   17.28    6.12   0
   4  12  -5   26.60    6.31   0
   6  12   5  653.65   12.70   0
  -6  12  -5  849.25    9.02   0
   6 -12   5  645.63   12.36   0
  -6  12  -5  831.06    8.77   0
  -6 -12  -5  862.56   11.65   0
   6  12   5  806.99    8.67   0
  -6 -12   5  778.32    8.81   0
  -6  12  -5  840.73   12.58   0
  -6  12   5  776.12    8.96   0
  -6 -12  -5  796.30    8.66   0
   6  12  -5  815.11   10.06   0
   8  12  -5   39.11    8.47   0
  -8  12  -5   33.42    6.62   0
  -8 -12  -5   39.26    9.03   0
  -8  12  -5   43.39   10.40   0
  -8 -12   5   37.96    6.52   0
  -8  12  -5   33.73    9.72   0
  -8 -12  -5   38.64    6.57   0
  -8  12   5   34.44    6.69   0
  -8  12  -5   33.46    6.46   0
   8  12   5   34.33   10.83   0
  -1 -13   5  108.56    7.14   0
   1 -13  -5   99.35    5.59   0
  -1  13   5  127.64    6.81   0
   1  13  -5  122.64    5.82   0
   1 -13   5  113.06    6.53   0
   1  13   5  119.53    6.60   0
  -1  13   5  117.71    5.80   0
  -1  13  -5  126.23    5.54   0
   1 -13  -5  130.91    7.73   0
  -1  13  -5  115.47    5.58   0
   1  13  -5  125.14    5.73   0
  -1 -13  -5  123.71    7.22   0
  -1 -13  -5  125.41    6.58   0
   1  13   5  113.88    6.02   0
  -3 -13  -5   36.94    6.17   0
   3  13   5   33.69    6.16   0
   3  13  -5   30.16    5.11   0
  -3  13  -5   32.67    5.94   0
   3 -13  -5   30.72    9.34   0
   3 -13  -5   20.47    9.51   0
  -3 -13   5   31.69    5.38   0
   3 -13  -5   27.75    5.20   0
   3  13  -5   28.69    6.70   0
   3  13  -5   27.04    6.29   0
   3  13   5   25.21    5.70   0
  -3  13  -5   31.83    6.18   0
   3 -13   5   21.11    7.29   0
  -3 -13  -5   28.75    5.40   0
  -3  13   5   31.90    5.11   0
   5  13  -5   93.76   12.02   0
  -5  13  -5  131.75    6.77   0
  -5 -13  -5  120.90    7.21   0
   5 -13   5   90.38    8.79   0
   5  13   5  137.35    5.84   0
  -5  13  -5  119.22    5.73   0
   5  13   5  120.29    7.21   0
  -5  13  -5  121.46    7.94   0
  -5 -13   5  120.60    5.90   0
  -5  13   5  117.13    6.27   0
  -5 -13  -5  135.14    5.83   0
   5  13  -5  138.70    7.33   0
   5  13  -5  131.21   10.82   0
  -7 -13  -5    6.40    7.74   0
   7  13   5    1.61    8.29   0
  -7 -13   5    8.24    5.92   0
  -7  13  -5    7.56    6.09   0
  -7  13  -5    2.95    8.79   0
   7  13   5   -3.91    5.67   0
  -7 -13  -5   -0.72    5.67   0
  -7  13   5   -4.14    7.55   0
  -7  13  -5   11.22    7.35   0
   7  13  -5   -5.72    6.40   0
   0  14  -5    3.45    5.43   0
   0 -14  -5    2.77    5.07   0
   0  14  -5   -0.51    4.80   0
   0 -14   5    6.15    7.08   0
   0  14   5    1.62    5.97   0
   0 -14  -5    7.29    6.68   0
   0  14   5   -0.82    5.37   0
   2  14   5   79.30    7.05   0
   2  14   5   76.34    5.49   0
  -2 -14  -5   76.32    5.53   0
   2  14  -5   77.27    5.79   0
   2 -14  -5   87.22    5.32   0
  -2  14   5   89.47    7.83   0
  -2  14  -5   86.74    5.58   0
  -2 -14   5   88.08    5.98   0
  -2  14   5   76.16    5.55   0
   2  14  -5   90.97    5.87   0
   2 -14  -5   77.47    8.86   0
  -2  14  -5   81.03    5.82   0
  -2 -14  -5   87.60    5.56   0
   2 -14   5   71.85    7.54   0
   4 -14  -5    2.47    5.59   0
   4  14   5    4.47    5.84   0
   4 -14   5    1.96    7.86   0
  -4 -14   5    4.12    5.32   0
   4  14   5    6.23    5.03   0
   4  14  -5    6.05    7.86   0
  -4  14  -5    1.35    6.75   0
  -4 -14  -5   -2.22    5.45   0
   4  14  -5    2.87    8.75   0
  -4 -14  -5    2.42    5.47   0
  -4  14   5   -0.29    5.35   0
   4  14  -5    7.86    5.37   0
  -4  14  -5    6.15    6.12   0
   6  14   5   30.39    5.63   0
   6 -14   5   15.84    9.88   0
  -6  14  -5   25.49    7.58   0
  -6 -14  -5   25.18    7.16   0
  -6 -14   5   34.46    5.85   0
  -6  14  -5   24.74    5.97   0
  -6 -14  -5   28.78    5.73   0
  -6  14   5   26.58    6.18   0
  -6  14  -5   34.23    6.19   0
   6  14   5   24.21    8.62   0
   6  14  -5   30.34    6.16   0
   1 -15  -5   53.23    7.43   0
  -1 -15   5   51.32    6.08   0
   1  15   5   50.38    5.26   0
  -1 -15  -5   48.76    5.32   0
   1  15  -5   60.34    5.50   0
   1 -15  -5   51.10    5.46   0
  -1  15  -5   48.19    5.30   0
  -1  15  -5   55.69    6.70   0
   1 -15   5   47.84    7.62   0
   1  15  -5   48.65    6.68   0
  -1 -15  -5   45.18    5.75   0
  -1  15   5   48.94    5.66   0
  -1  15   5   54.74    5.41   0
   1  15   5   53.36    5.89   0
   3  15   5   10.96    6.13   0
  -3 -15   5    6.78    5.53   0
  -3  15  -5    1.55    5.01   0
   3 -15  -5    0.91    9.79   0
   3 -15  -5    0.88    7.66   0
   3  15  -5    1.15    6.80   0
  -3  15  -5    0.24    6.63   0
  -3 -15  -5    2.99    5.30   0
   3 -15   5   -2.33    7.78   0
  -3  15   5    5.68    5.09   0
   3 -15  -5    1.26    5.24   0
   3  15  -5   -2.05    5.50   0
   3  15  -5   -0.38    6.26   0
   3  15   5    7.33    7.28   0
  -3 -15  -5   -0.07    6.39   0
   5  15  -5   71.40   11.17   0
   5 -15   5   52.28    8.84   0
  -5  15  -5  106.37    7.87   0
   5  15   5   85.15    7.24   0
  -5 -15  -5   89.95    7.54   0
  -5  15  -5   87.42    5.95   0
  -5 -15   5   78.66    6.02   0
   5  15   5   92.62    8.48   0
  -5 -15  -5   94.85    6.36   0
  -5  15   5   93.82    7.59   0
  -5  15  -5   96.12    6.17   0
   5  15  -5   90.46    6.05   0
   5  15  -5   95.55   10.06   0
   0 -16  -5    1.52    5.17   0
   0 -16   5   -0.02    5.86   0
   0  16  -5    7.64    6.41   0
   0  16  -5    4.20    5.35   0
   0  16   5    5.15    4.81   0
   0 -16  -5   -0.07    7.32   0
   0  16   5    7.74    5.61   0
   2  16   5  571.86    8.83   0
   2 -16  -5  568.08    8.71   0
  -2 -16  -5  589.20    8.28   0
  -2 -16   5  584.03    8.82   0
   2  16  -5  581.32    9.06   0
   2 -16   5  498.70   10.29   0
  -2  16  -5  591.89    8.22   0
   2 -16  -5  591.95   12.69   0
   2  16   5  612.02    8.06   0
  -2 -16  -5  590.03    9.42   0
  -2  16  -5  626.57    8.94   0
  -2  16   5  566.73   10.73   0
   2  16  -5  591.97    8.60   0
  -2  16   5  542.72    8.08   0
   4  16   5    4.42    5.44   0
  -4 -16  -5    0.32    5.66   0
   4  16  -5    3.51    7.86   0
   4 -16   5   -0.18    8.46   0
   4  16   5    7.80    7.81   0
   4  16  -5    3.85    7.70   0
  -4  16  -5    5.07    5.22   0
  -4 -16   5    6.16    6.95   0
   4  16  -5    7.37    5.63   0
  -4  16  -5    3.05    5.81   0
  -4 -16  -5   -3.33    5.77   0
  -4  16   5    7.28    5.62   0
  -6  16  -5  201.74    7.09   0
   6 -16   5   70.83   10.49   0
   6  16   5  144.88    7.15   0
  -6 -16   5  161.75    7.28   0
  -6  16  -5  167.95    8.34   0
  -6 -16  -5  169.85    9.26   0
  -6 -16  -5  142.58    7.34   0
  -6  16  -5  199.35   10.98   0
  -6  16   5  133.77    8.77   0
   6  16   5   94.39   10.02   0
   6  16  -5  201.32    7.45   0
   1  17   5   -6.60    7.50   0
   1 -17  -5    1.61    5.50   0
   1  17   5   -0.52    5.23   0
  -1  17   5    4.44    6.68   0
   1 -17  -5    1.62    7.55   0
  -1 -17  -5   -4.85    5.70   0
   1  17  -5    4.84    5.70   0
   1 -17   5    4.37    7.03   0
  -1  17  -5    1.23    5.24   0
  -1 -17   5    1.44    5.96   0
   1  17  -5    4.04    5.45   0
  -1 -17  -5   -3.36    7.40   0
  -1  17  -5    0.93    6.42   0
  -1  17   5    1.77    7.22   0
   3 -17   5    4.84    8.10   0
   3  17   5    6.68    7.44   0
   3  17  -5   -0.54    7.60   0
   3  17   5    7.18    5.51   0
  -3 -17  -5    2.54    6.82   0
   3 -17  -5    1.32    9.39   0
  -3  17  -5   10.52    5.64   0
   3 -17  -5    0.45   10.06   0
  -3 -17  -5    2.29    6.79   0
  -3  17   5    0.45    6.90   0
  -3  17  -5    4.43    5.77   0
   3  17  -5    1.51    6.82   0
   3  17  -5    8.84    5.80   0
  -3 -17   5    4.48    6.07   0
   5  17  -5   -1.19   11.99   0
   5 -17   5   -0.54    9.10   0
   5  17  -5    4.40    9.35   0
  -5  17  -5    1.66    5.87   0
  -5  17  -5    2.31    7.67   0
   5  17   5    3.09    8.45   0
  -5 -17   5    6.44    6.25   0
  -5 -17  -5   -1.39    6.19   0
   5  17   5    5.52    6.06   0
  -5  17   5    0.08    6.17   0
  -5  17  -5   -0.99    5.92   0
  -5 -17  -5    3.54    7.47   0
   5  17  -5    5.72    6.33   0
   0  18   5    0.88    6.80   0
   0  18  -5    1.52    5.79   0
   0 -18   5    3.08    7.82   0
   0 -18  -5    2.08    7.68   0
   0 -18  -5   13.41    6.90   0
   0  18  -5    6.88    7.03   0
   0  18   5    4.04    6.11   0
   2  18   5  216.15    8.26   0
  -2 -18  -5  210.86    8.25   0
   2 -18  -5  245.98   11.65   0
  -2 -18   5  260.21    7.74   0
   2 -18   5  197.12    9.82   0
  -2  18  -5  254.92    7.04   0
   2  18  -5  259.42    7.95   0
  -2 -18  -5  258.60    7.85   0
   2  18  -5  233.63    7.47   0
  -2  18  -5  226.59    8.96   0
   2  18   5  243.28    8.39   0
  -2  18   5  287.62   10.38   0
   2  18  -5  235.47    7.25   0
  -2  18   5  272.10    7.68   0
  -4  18  -5    4.47    5.90   0
  -4 -18  -5   -1.22    7.48   0
   4  18  -5   11.32    8.83   0
   4 -18   5    0.36    8.95   0
  -4 -18   5    3.87    6.49   0
   4  18  -5    8.73   10.03   0
  -4  18  -5    3.24    6.02   0
  -4 -18  -5    6.99    6.36   0
  -4  18  -5    5.45    7.64   0
   4  18   5   13.92    8.64   0
  -4  18   5   17.46    7.60   0
   4  18   5    4.56    5.96   0
   4  18  -5    9.12    6.17   0
   1  19   5   77.05    7.07   0
  -1 -19   5  106.79    7.04   0
  -1  19   5   89.32    8.10   0
  -1 -19  -5   82.71    6.40   0
  -1 -19  -5   89.81    7.11   0
  -1  19  -5   93.26    6.52   0
   1 -19  -5   77.70    8.92   0
   1  19  -5   90.89    7.01   0
   1 -19   5   73.96    8.93   0
  -1  19  -5  124.02    6.68   0
   1  19  -5   97.27    6.51   0
  -1  19   5   92.26    6.63   0
   1  19   5   78.89    7.62   0
   0   0   6  743.86   10.05   0
   0   0   6  750.33   11.41   0
   0   0  -6  721.00   10.07   0
   0   0  -6  757.09   11.71   0
   2   0  -6 1774.61   16.89   0
  -2   0   6 1766.56   15.63   0
  -2   0  -6 1829.14   14.04   0
   2   0   6 1784.38   13.55   0
   2   0  -6 1734.31   17.02   0
  -2   0   6 1769.82   15.93   0
   2   0   6 1770.96   13.21   0
  -2   0  -6 1712.51   13.46   0
   4   0   6  366.78    7.01   0
  -4   0  -6  337.21    6.90   0
   4   0  -6  339.88    8.88   0
  -4   0  -6  405.66    7.01   0
  -4   0   6  349.51    8.78   0
   4   0  -6  335.15   10.15   0
  -4   0   6  343.57    9.04   0
  -4   0  -6  356.22    6.98   0
  -6   0  -6  510.98    8.45   0
  -6   0  -6  509.54    7.55   0
  -6   0  -6  530.14    7.62   0
  -6   0   6  525.55    9.80   0
  -6   0   6  528.54   12.63   0
   6   0  -6  539.72    9.98   0
  -8   0   6  124.44   13.23   0
  -8   0  -6  123.08    5.88   0
  -8   0   6  116.94    8.32   0
   8   0  -6  131.63    8.50   0
  -8   0   6  130.09   13.76   0
  -8   0  -6  116.30    7.39   0
  -8   0  -6  123.72    6.10   0
 -10   0   6   96.11   10.55   0
 -10   0  -6   62.13    7.24   0
 -10   0  -6   88.20    9.96   0
 -10   0   6   81.98   10.18   0
 -10   0  -6   62.50    8.84   0
 -10   0  -6   58.23    8.82   0
  -1  -1  -6  416.01    8.15   0
  -1   1   6  407.98    9.42   0
   1   1   6  388.43    8.20   0
   1   1   6  387.12    8.12   0
  -1   1  -6  392.28    7.73   0
   1   1  -6  398.33    9.07   0
   1  -1   6  390.71    9.19   0
   1  -1  -6  389.20   10.65   0
  -1  -1   6  395.23    8.40   0
  -1  -1  -6  374.15    7.95   0
   1  -1  -6  398.57    8.83   0
  -1   1  -6  404.06    9.16   0
   1   1  -6  396.64    8.91   0
  -1  -1   6  399.45    8.54   0
  -1   1   6  382.92    9.17   0
   1  -1   6  384.94    7.68   0
  -3  -1  -6    5.34    4.39   0
  -3   1  -6    5.67    4.66   0
  -3  -1   6    5.09    5.21   0
  -3  -1  -6   -1.39    4.36   0
   3  -1   6    3.22    4.96   0
  -3   1   6    0.35    6.89   0
  -3   1   6    3.86    6.05   0
   3  -1  -6    6.46    6.26   0
   3   1  -6    5.72    5.32   0
   3  -1  -6    4.16    6.81   0
   3   1   6    2.13    4.94   0
  -3  -1  -6    3.70    4.75   0
  -3   1  -6    3.65    4.83   0
  -3  -1   6    7.57    6.42   0
   3  -1   6    3.70    4.27   0
   3   1  -6    1.22    7.52   0
  -5   1  -6  508.16    8.39   0
   5   1  -6  511.65   12.43   0
  -5  -1  -6  528.67    7.81   0
   5   1   6  523.74    9.07   0
  -5   1   6  536.18   10.44   0
  -5  -1   6  534.22    9.60   0
   5   1  -6  557.55   10.03   0
  -5  -1  -6  535.50    7.66   0
  -5   1  -6  519.79    8.72   0
  -5   1  -6  530.72    7.97   0
  -5  -1   6  552.31   13.13   0
   5  -1  -6  518.43   10.26   0
  -5   1   6  548.38   10.25   0
  -5  -1  -6  511.69    8.98   0
   5  -1  -6  548.20   11.29   0
   7   1  -6   45.52    7.50   0
  -7  -1  -6   43.26    6.61   0
  -7   1  -6   45.29    6.99   0
   7  -1  -6   46.00    8.15   0
  -7   1   6   42.05    7.96   0
  -7   1  -6   44.92    5.64   0
  -7   1  -6   45.09    6.37   0
  -7   1   6   48.39    8.05   0
  -7  -1  -6   41.97    5.23   0
  -7  -1  -6   40.83    6.42   0
  -7  -1   6   48.02    7.14   0
  -7  -1   6   49.95   14.78   0
  -7  -1   6   45.80   14.44   0
  -9   1  -6  242.49    7.72   0
  -9  -1  -6  197.46    7.51   0
  -9   1   6  246.38   10.85   0
  -9   1   6  208.40   15.21   0
  -9  -1  -6  232.80    9.13   0
   9   1  -6  227.01    9.78   0
  -9   1   6  227.84   15.54   0
  -9  -1   6  239.55    9.19   0
  -9   1  -6  208.16    8.95   0
  -9  -1  -6  220.78    8.69   0
  -9   1  -6  225.71    7.59   0
   0  -2   6   53.93    5.01   0
   0  -2  -6   54.29    5.96   0
   0   2   6   51.16    5.71   0
   0   2  -6   56.40    5.26   0
   0  -2   6   51.06    5.87   0
   0   2   6   56.62    5.63   0
   0  -2  -6   57.92    5.76   0
   0   2  -6   52.42    5.91   0
   2  -2   6  120.74    6.33   0
   2   2   6  115.09    6.07   0
  -2  -2  -6  114.51    6.76   0
   2   2  -6  119.34    7.51   0
  -2  -2  -6  117.37    5.49   0
   2  -2   6  127.18    6.15   0
  -2   2  -6  129.76    5.96   0
   2   2  -6  126.44    7.86   0
  -2  -2   6  114.99    6.12   0
   2  -2  -6  113.19    8.50   0
  -2   2  -6  123.31    6.28   0
  -2   2   6  123.81    7.75   0
  -2  -2   6  114.77    6.18   0
   2  -2  -6  121.48    6.73   0
  -2   2   6  122.95    6.24   0
   4   2   6   31.70    6.22   0
  -4  -2  -6   33.19    4.60   0
  -4   2   6   31.19    7.41   0
  -4  -2   6   30.94    8.01   0
  -4  -2   6   30.75    5.28   0
  -4   2  -6   35.12    5.21   0
   4  -2   6   36.23    5.29   0
   4  -2  -6   37.61    6.31   0
  -4   2   6   29.81    5.93   0
  -4  -2  -6   27.90    5.21   0
   4   2  -6   30.89    8.25   0
  -4  -2  -6   30.65    5.72   0
   4   2  -6   34.35    5.41   0
  -4   2  -6   33.59    4.75   0
   4  -2  -6   31.47    7.73   0
   6  -2  -6   45.62    8.16   0
  -6   2  -6   42.24    6.13   0
  -6   2  -6   37.09    5.23   0
  -6  -2  -6   43.32    5.35   0
   6   2   6   44.43    6.33   0
  -6   2  -6   39.93    5.06   0
  -6  -2   6   44.87    6.43   0
  -6   2   6   44.39    7.86   0
  -6  -2  -6   44.50    5.22   0
  -6  -2  -6   36.77    5.22   0
   6   2  -6   44.72    6.81   0
  -6   2   6   38.59    6.32   0
  -8   2  -6   12.11    5.66   0
   8   2  -6   14.14    6.93   0
  -8  -2  -6    8.26    5.45   0
  -8   2   6    8.48    8.46   0
  -8  -2   6   13.50    6.75   0
  -8  -2  -6   14.95    6.85   0
  -8   2  -6    8.98    5.40   0
  -8   2  -6   11.28    7.00   0
  -8   2   6    9.74    9.02   0
  -8  -2  -6    9.92    5.49   0
  -1   3   6  473.38   10.29   0
   1   3   6  476.67    8.44   0
   1  -3   6  482.31    7.58   0
  -1  -3  -6  498.55    8.43   0
  -1   3  -6  496.04    8.53   0
  -1  -3   6  496.19    8.58   0
   1  -3  -6  499.10   11.19   0
  -1   3   6  495.71    8.60   0
  -1  -3   6  474.37    8.54   0
   1   3  -6  482.83    9.45   0
  -1  -3  -6  485.04    8.15   0
  -1   3  -6  472.57    7.61   0
   1  -3   6  513.45    8.93   0
   1   3  -6  478.43    9.61   0
   1  -3  -6  498.15    8.65   0
  -3   3   6   -0.40    5.04   0
  -3  -3  -6    1.30    4.55   0
  -3  -3  -6    7.24    4.43   0
  -3   3  -6    5.31    5.26   0
  -3  -3   6    2.62    6.23   0
   3  -3   6    8.51    6.71   0
  -3  -3   6    0.84    5.15   0
  -3  -3  -6    0.10    6.08   0
   3  -3  -6    5.41    6.67   0
   3  -3  -6    2.24    7.11   0
   3   3   6    2.93    6.06   0
   3   3  -6    2.61    5.24   0
   3   3  -6    2.92    7.40   0
  -3   3  -6    3.47    4.03   0
  -3   3   6    3.91    7.53   0
  -5   3   6 1095.19   12.16   0
  -5  -3  -6 1119.66    9.67   0
  -5  -3   6 1073.51   11.04   0
  -5  -3  -6 1086.56    9.51   0
   5   3  -6 1101.69   11.67   0
  -5   3  -6 1085.55   10.50   0
   5   3   6 1101.93   11.61   0
  -5   3   6 1095.13   17.77   0
  -5  -3  -6 1090.07   11.64   0
  -5   3  -6 1038.27    9.97   0
   5  -3  -6 1054.48   12.04   0
   5  -3  -6 1146.06   18.68   0
  -7   3   6  120.83    7.57   0
  -7  -3  -6  117.79    6.18   0
  -7  -3   6  111.37    6.78   0
  -7   3  -6  116.43    7.33   0
  -7  -3  -6  133.80    7.49   0
  -7   3  -6  123.16    7.21   0
  -7   3   6  123.05   10.91   0
  -7   3  -6  119.47    6.68   0
   7   3  -6  126.47    7.35   0
  -7  -3  -6  119.76    5.92   0
  -9   3  -6  498.68    8.95   0
  -9  -3  -6  488.45    8.99   0
  -9   3  -6  427.66   10.63   0
  -9  -3  -6  435.23   11.84   0
  -9   3   6  502.97   17.95   0
   9   3  -6  476.98   10.94   0
  -9   3   6  547.63   12.99   0
  -9   3   6  512.07   18.84   0
  -9  -3   6  443.16   10.17   0
  -9   3   6  512.16   12.90   0
  -9  -3  -6  536.24    8.64   0
  -9   3  -6  513.97    9.14   0
   0  -4  -6   60.29    6.74   0
   0  -4   6   60.15    5.06   0
   0   4   6   67.28    5.52   0
   0  -4  -6   71.77    6.27   0
   0  -4   6   66.97    5.78   0
   0   4  -6   63.97    5.72   0
   0   4  -6   64.36    5.07   0
   0  -4  -6   61.67    5.56   0
   2   4  -6  525.23   10.20   0
  -2   4   6  546.10    9.51   0
  -2   4   6  512.13   11.42   0
  -2  -4  -6  548.16    7.70   0
  -2  -4   6  532.48    8.25   0
   2  -4   6  545.32    9.91   0
   2  -4  -6  528.66   13.09   0
  -2   4  -6  542.17    8.77   0
  -2  -4  -6  524.30    7.65   0
  -2   4  -6  535.07    7.59   0
  -2  -4   6  533.65    9.83   0
   2   4  -6  546.42    8.66   0
  -2  -4  -6  547.60    8.78   0
   2  -4  -6  541.29    9.74   0
   2   4   6  543.19    8.93   0
  -4  -4  -6   81.07    6.09   0
  -4   4  -6   81.67    4.96   0
  -4  -4  -6   88.00    6.54   0
  -4   4  -6   91.27    5.73   0
  -4  -4  -6   83.05    5.21   0
  -4  -4   6   88.06    5.51   0
   4   4  -6   85.09    5.63   0
   4  -4  -6   86.76    5.77   0
   4   4   6   82.45    6.73   0
   4  -4   6   81.24    7.08   0
   4  -4  -6   87.77   12.70   0
  -4   4   6   85.15   11.62   0
   4   4  -6   82.10   11.90   0
  -4   4   6   85.46    5.62   0
   6   4  -6  226.30    6.82   0
   6   4   6  215.09    7.73   0
   6  -4  -6  222.80    7.89   0
  -6   4   6  227.63    7.79   0
  -6  -4  -6  214.32    7.81   0
  -6   4  -6  228.81    6.06   0
  -6   4  -6  232.65    6.86   0
  -6  -4  -6  217.87    6.20   0
  -6  -4   6  223.42    7.31   0
  -6   4  -6  222.38    7.70   0
  -6  -4  -6  221.23    6.11   0
   8   4  -6   51.79    6.60   0
  -8   4   6   50.20    7.54   0
  -8   4  -6   40.94    7.21   0
  -8  -4  -6   41.32    5.88   0
  -8   4  -6   51.15    5.81   0
  -8  -4   6   48.69    6.00   0
  -8  -4  -6   51.54    7.69   0
  -8   4  -6   49.54    6.41   0
  -8  -4  -6   45.91    7.01   0
  -1  -5  -6    1.82    5.50   0
  -1   5   6   -2.46    4.79   0
   1  -5   6    7.92    5.06   0
  -1   5  -6    2.37    5.90   0
  -1  -5  -6    1.69    4.52   0
   1   5   6    5.19    4.92   0
   1  -5  -6    0.54    5.53   0
   1  -5  -6    2.17    5.97   0
   1   5  -6    3.90    6.05   0
  -1   5  -6    4.45    4.34   0
   1  -5  -6    5.91    4.91   0
   1   5  -6    1.21    5.76   0
  -1  -5  -6    5.89    5.64   0
  -1  -5   6    3.50    5.28   0
  -3  -5  -6    3.92    4.13   0
  -3   5  -6    2.63    4.17   0
  -3  -5  -6    2.95    4.15   0
  -3  -5   6   -0.86    4.91   0
  -3   5  -6   -0.23    5.32   0
   3  -5   6    2.08    7.21   0
   3  -5  -6    1.19    6.40   0
   3  -5  -6    1.89   10.46   0
  -3  -5  -6    2.60    5.09   0
   3   5  -6    2.08    4.93   0
   3  -5  -6    2.09    8.83   0
   3   5  -6    3.97    6.99   0
   3   5   6    3.61    6.52   0
  -3   5   6    2.65    6.14   0
   5  -5  -6   13.44    6.07   0
  -5   5  -6   11.36    5.22   0
   5   5  -6   12.92    5.09   0
   5  -5   6    8.79    5.12   0
  -5  -5  -6   14.91    6.72   0
  -5  -5   6   12.62    5.61   0
   5   5   6   11.76    6.85   0
  -5  -5  -6   26.07    5.13   0
  -5   5  -6   10.03    4.77   0
  -5   5   6   15.12    6.12   0
  -5  -5  -6   17.88    4.67   0
  -7  -5  -6    8.85    7.83   0
  -7   5  -6    6.71    5.46   0
  -7   5  -6    4.18    6.65   0
  -7  -5   6    7.93    6.38   0
  -7  -5  -6    7.82    5.50   0
   7   5   6    4.76    6.78   0
  -7   5  -6   14.36    6.02   0
  -7  -5  -6    3.76    5.37   0
  -7   5   6    6.02    6.44   0
   7   5  -6    5.23    6.87   0
  -9   5  -6    7.75    8.14   0
  -9  -5  -6    8.74    9.32   0
   9   5  -6    9.14    8.20   0
  -9   5  -6    7.20    6.33   0
  -9  -5   6    3.45    7.39   0
  -9  -5  -6    3.67    6.35   0
  -9   5   6    8.47    7.97   0
  -9  -5  -6    7.79    6.06   0
  -9   5  -6   12.62    7.38   0
  -9   5  -6    5.02    7.78   0
   0   6   6  472.77    8.15   0
   0  -6  -6  429.36    8.11   0
   0  -6  -6  463.83    9.22   0
   0  -6   6  441.79    7.70   0
   0   6  -6  479.97    8.55   0
   0   6  -6  438.30    7.55   0
   0  -6  -6  448.79    7.85   0
  -2  -6  -6  889.28    9.27   0
   2  -6  -6  900.67   14.41   0
  -2  -6  -6  848.19   10.88   0
   2  -6  -6  879.00   16.30   0
  -2   6  -6  838.39   10.31   0
   2  -6   6  907.46   11.19   0
   2   6   6  886.42   10.63   0
  -2  -6   6  881.13    9.33   0
   2  -6  -6  885.85    9.91   0
   2   6  -6  895.63    9.54   0
   2   6  -6  843.98   11.57   0
  -2   6  -6  842.52    8.55   0
  -2  -6  -6  866.72    9.12   0
  -2   6   6  852.77    9.44   0
   4   6   6  236.45    8.18   0
  -4  -6  -6  228.48    7.66   0
   4  -6   6  235.75    7.27   0
   4   6  -6  242.93   13.25   0
   4  -6  -6  244.02    6.52   0
  -4  -6   6  238.52    6.36   0
  -4   6  -6  249.49    6.01   0
   4   6  -6  244.61    6.54   0
  -4   6   6  237.92    6.32   0
  -4   6  -6  233.60    7.47   0
   4   6  -6  235.77   12.08   0
  -4  -6  -6  247.44    5.83   0
  -6   6  -6  289.67    6.30   0
   6   6   6  270.53    8.45   0
  -6  -6  -6  271.02    8.34   0
  -6   6   6  288.93    7.79   0
   6   6  -6  287.13    8.02   0
  -6   6  -6  289.15    7.12   0
  -6  -6  -6  280.90    6.51   0
   6  -6  -6  283.24    8.07   0
  -6  -6   6  294.97    7.47   0
  -6  -6  -6  298.15    6.62   0
   8   6  -6   86.06    7.83   0
  -8  -6  -6   65.29    8.29   0
  -8   6  -6   86.65    7.82   0
  -8  -6  -6   82.91    7.61   0
  -8   6  -6   84.56    6.61   0
  -8   6  -6   74.94    5.97   0
  -8  -6   6   91.85    6.35   0
  -8   6  -6   82.86    6.19   0
  -8  -6  -6   81.67    6.19   0
  -8   6   6   87.08    6.50   0
  -1  -7  -6  797.28    9.18   0
  -1   7   6  757.33    9.31   0
  -1   7  -6  748.45    8.25   0
   1   7   6  778.17    9.25   0
  -1  -7  -6  763.03    8.96   0
  -1  -7   6  756.68    8.74   0
  -1   7  -6  769.05   10.15   0
   1   7  -6  760.24    9.37   0
   1   7  -6  765.64    8.85   0
   1  -7  -6  766.22    8.76   0
   1  -7   6  775.26   10.58   0
   1  -7  -6  742.13   11.26   0
   1  -7  -6  789.87   11.08   0
  -3   7  -6   21.83    4.31   0
   3   7  -6   23.16    6.73   0
   3  -7  -6   19.90   13.53   0
  -3   7  -6   17.86    6.16   0
   3   7   6   18.63    6.63   0
   3  -7  -6   17.43    5.09   0
  -3  -7   6   21.54    4.87   0
   3  -7   6   24.43    5.83   0
   3   7  -6   19.16    5.28   0
   3  -7  -6   23.36   12.59   0
  -3   7   6   18.73    4.86   0
  -3  -7  -6   25.73    6.03   0
  -3  -7  -6   22.59    4.46   0
   5  -7  -6 1105.76   10.90   0
   5  -7   6 1127.82   12.31   0
   5   7   6 1184.78   11.92   0
  -5   7  -6 1119.85   11.80   0
  -5  -7   6 1111.41   10.30   0
  -5   7  -6 1151.35    9.50   0
   5   7  -6 1149.90   10.92   0
  -5   7   6 1106.34   10.12   0
  -5  -7  -6 1181.39    9.14   0
  -5  -7  -6 1178.78   11.71   0
  -7   7  -6   57.93    7.48   0
  -7  -7   6   55.91    5.65   0
   7   7   6   59.47    7.22   0
  -7  -7  -6   64.36    7.26   0
  -7   7  -6   57.45    5.75   0
  -7   7   6   63.16    7.26   0
  -7  -7  -6   62.33    5.39   0
  -7  -7  -6   60.03    5.72   0
   7   7  -6   62.86    6.05   0
  -7   7  -6   61.97    7.35   0
  -9   7  -6  341.37   11.88   0
   9   7  -6  488.30    9.86   0
  -9  -7  -6  395.93    9.97   0
  -9   7  -6  387.57   10.28   0
  -9   7  -6  362.17   12.10   0
  -9  -7   6  498.97    8.83   0
  -9   7  -6  436.29   10.40   0
  -9  -7  -6  371.51   13.68   0
  -9  -7  -6  369.46    9.84   0
  -9   7   6  382.70   10.88   0
   0   8   6   39.74    4.69   0
   0  -8   6   36.85    6.26   0
   0   8  -6   42.86    5.91   0
   0   8  -6   35.55    4.91   0
   0  -8  -6   33.42    4.68   0
   0  -8  -6   41.38    5.91   0
   2  -8  -6  162.46    8.98   0
   2  -8   6  160.10    6.65   0
   2   8   6  166.31    7.27   0
   2  -8  -6  168.57    5.96   0
   2   8   6  165.14    5.50   0
   2   8  -6  162.35    6.60   0
  -2   8  -6  156.54    6.11   0
  -2  -8   6  161.92    5.73   0
  -2  -8  -6  155.32    5.98   0
  -2   8  -6  171.16    5.54   0
   2  -8  -6  175.19    9.51   0
   2   8  -6  169.00    6.74   0
  -2   8   6  157.85    5.73   0
  -2  -8  -6  164.00    5.54   0
   4   8  -6   36.56    9.54   0
   4  -8  -6   30.24    5.39   0
   4  -8   6   34.21    6.82   0
   4   8   6   25.80    4.57   0
  -4   8  -6   29.27    5.27   0
   4   8  -6   32.85    9.64   0
  -4  -8   6   24.04    5.19   0
  -4   8  -6   32.41    5.59   0
   4   8   6   26.90    7.44   0
   4   8  -6   37.41    6.51   0
  -4  -8  -6   27.97    6.17   0
  -4   8   6   25.45    6.29   0
  -4  -8  -6   35.00    4.53   0
   6  -8   6   56.44    7.35   0
  -6  -8  -6   58.33    7.10   0
  -6   8  -6   70.85    7.12   0
   6   8   6   55.67    7.33   0
  -6  -8   6   74.89    6.82   0
  -6   8  -6   69.48    5.57   0
  -6   8   6   71.37    5.87   0
   6   8  -6   65.43    6.04   0
  -6  -8  -6   74.30    5.23   0
  -8  -8  -6   16.58    6.01   0
  -8   8  -6   14.88    7.53   0
  -8   8  -6   16.76    5.83   0
  -8   8  -6   15.92    7.87   0
  -8   8  -6   14.80    5.77   0
  -8  -8   6   13.94    5.78   0
   8   8   6   16.44    8.79   0
  -8  -8  -6   13.48    7.75   0
  -8  -8  -6   18.26    5.85   0
  -8   8   6   22.91    7.58   0
   8   8  -6   14.49    6.26   0
   1  -9  -6   51.28    6.01   0
   1   9   6   54.44    5.41   0
   1  -9   6   44.98    6.51   0
  -1  -9   6   45.43    5.52   0
   1   9  -6   52.44    5.77   0
   1  -9  -6   42.29    5.02   0
  -1   9  -6   46.78    5.12   0
  -1  -9  -6   46.55    5.16   0
   1   9   6   47.95    4.84   0
  -1   9  -6   55.38    4.69   0
   1  -9  -6   51.99    6.29   0
  -1  -9  -6   50.93    4.90   0
   1   9  -6   56.00    5.33   0
  -1   9   6   50.38    5.00   0
  -3   9  -6   -4.10    4.42   0
   3   9  -6    3.09    5.41   0
   3  -9   6    2.06    6.93   0
   3  -9  -6    0.64   11.48   0
   3  -9  -6    5.93    5.25   0
   3   9   6   -2.10    5.17   0
  -3  -9   6    1.51    4.79   0
   3  -9  -6    1.60   10.62   0
   3   9  -6    1.28    5.74   0
   3   9   6    4.33    4.74   0
  -3  -9  -6   -3.21    5.73   0
   3   9  -6   -1.02    4.71   0
  -3   9   6    6.39    5.04   0
  -3  -9  -6    3.71    4.80   0
  -3   9  -6    3.42    5.00   0
  -5   9  -6  109.74    5.64   0
   5  -9  -6   93.76    5.78   0
   5   9   6  101.42    5.15   0
  -5   9  -6   86.11    6.87   0
   5  -9   6   91.65    6.57   0
  -5  -9   6  112.29    5.76   0
  -5  -9  -6  103.60    7.21   0
  -5   9   6   97.78    5.79   0
   5   9  -6  109.31    6.14   0
  -5  -9  -6  112.54    5.20   0
   5   9   6   99.89    7.97   0
  -7   9  -6    7.21    7.56   0
  -7   9  -6   11.79    5.40   0
  -7   9  -6   11.21    6.51   0
  -7  -9   6   11.28    6.56   0
  -7   9  -6   12.13    7.17   0
  -7  -9  -6    4.87    7.41   0
  -7  -9  -6    7.68    6.75   0
  -7   9   6   10.04    7.00   0
   7   9  -6   13.39    5.85   0
   7   9   6   10.56    8.56   0
   0  10   6   95.02    5.63   0
   0 -10   6  109.35    7.06   0
   0  10  -6  104.37    5.14   0
   0 -10  -6  105.02    5.38   0
   0  10   6   92.07    5.47   0
   0  10  -6  103.07    6.69   0
   0 -10  -6  101.10    5.79   0
   2 -10  -6  440.48    7.20   0
   2  10  -6  412.35    8.44   0
   2 -10  -6  412.66    9.75   0
   2  10  -6  424.34    7.06   0
   2 -10   6  379.08    8.35   0
   2  10   6  423.90    7.64   0
   2  10   6  397.21    6.75   0
  -2 -10  -6  410.33    7.70   0
  -2 -10   6  420.77    7.10   0
  -2  10  -6  401.41    6.51   0
  -2  10  -6  408.65    7.15   0
  -2 -10  -6  398.97    7.91   0
   2  10  -6  433.71    8.70   0
   2 -10  -6  448.94   10.96   0
  -2  10   6  406.19    6.91   0
  -4  10  -6   81.29    5.04   0
   4  10   6   79.98    5.16   0
   4 -10  -6   67.18    5.48   0
   4 -10   6   66.08    7.92   0
   4  10  -6   83.63    5.38   0
  -4  10  -6   78.64    6.68   0
   4  10  -6   79.08    8.47   0
  -4 -10   6   85.09    5.18   0
   4  10   6   86.28    7.61   0
   4  10  -6   81.14    7.98   0
  -4 -10  -6   74.84    5.56   0
  -4  10   6   80.21    6.55   0
  -4 -10  -6   81.21    6.04   0
  -6  10  -6  198.66    6.01   0
   6 -10   6  141.45    8.45   0
  -6  10  -6  177.33    6.06   0
   6  10   6  149.36    8.34   0
  -6 -10   6  164.96    6.39   0
  -6 -10  -6  162.14    7.99   0
  -6  10  -6  172.82    7.61   0
   6  10   6  184.79    5.95   0
  -6  10   6  182.07    6.35   0
  -6 -10  -6  165.60    5.90   0
   6  10  -6  165.99    6.55   0
  -8 -10  -6   32.58    6.24   0
  -8  10  -6   41.23    7.42   0
  -8  10  -6   48.77    9.97   0
  -8  10  -6   39.30    7.38   0
   8  10   6   35.76    9.48   0
  -8 -10   6   30.19    7.49   0
  -8  10  -6   33.56    7.97   0
  -8 -10  -6   32.46    9.42   0
  -8 -10  -6   29.10    6.16   0
  -8  10   6   36.90    6.53   0
   8  10  -6   33.34    6.58   0
   1  11   6  150.87    6.54   0
   1  11   6  153.28    6.33   0
   1 -11   6  129.61    7.46   0
  -1 -11   6  148.80    6.26   0
   1  11  -6  140.24    6.62   0
   1 -11  -6  149.30    5.41   0
  -1 -11  -6  141.39    5.97   0
  -1  11  -6  157.76    5.66   0
  -1  11  -6  149.54    5.77   0
  -1  11  -6  151.30    6.00   0
   1  11  -6  166.65    6.17   0
   1 -11  -6  156.08    7.43   0
   1  11  -6  153.79    5.61   0
  -1 -11  -6  152.87    5.49   0
  -1  11   6  141.43    5.62   0
   3 -11  -6    3.55    9.42   0
   3 -11   6   -1.88    5.76   0
   3 -11  -6    4.69    4.79   0
  -3  11  -6    4.73    4.52   0
   3  11  -6    0.84    5.99   0
  -3 -11   6    3.65    4.85   0
  -3  11  -6    2.41    5.03   0
   3  11   6    6.85    4.77   0
  -3 -11  -6    4.80    5.03   0
   3  11   6    3.25    5.60   0
   3  11  -6    1.42    5.82   0
   3  11  -6    3.82    4.85   0
  -3  11  -6    7.68    4.52   0
   3 -11  -6    3.15   10.62   0
  -3  11   6   -3.86    5.96   0
  -3 -11  -6   -2.10    4.77   0
  -5  11  -6  320.21    6.51   0
   5  11   6  304.16    6.33   0
   5 -11  -6  346.02    8.00   0
   5 -11   6  263.50    9.73   0
  -5  11  -6  316.68    7.59   0
  -5 -11   6  322.86    6.82   0
  -5 -11  -6  317.98    8.58   0
   5  11   6  321.52    8.53   0
  -5  11  -6  317.37    6.48   0
  -5  11   6  335.96    6.95   0
  -5 -11  -6  337.39    6.60   0
   5  11  -6  333.31    6.91   0
   5  11  -6  306.97   15.65   0
   5  11  -6  263.93   16.22   0
  -7  11  -6   28.60    7.79   0
  -7  11  -6   30.73    5.96   0
  -7 -11   6   34.48    7.32   0
   7  11   6   33.91    9.11   0
  -7 -11  -6   29.30    5.69   0
  -7 -11  -6   29.37    7.66   0
  -7  11   6   36.20    6.15   0
  -7  11  -6   30.50    5.85   0
   7  11  -6   26.19    6.25   0
   0  12   6    0.52    5.89   0
   0 -12  -6    8.16    4.79   0
   0  12  -6    0.70    4.46   0
   0 -12   6    1.80    5.50   0
   0  12  -6    5.95    5.05   0
   0 -12  -6    4.71    6.24   0
   0  12  -6    6.00    4.62   0
   0  12   6    6.24    4.95   0
  -2  12  -6    4.87    4.46   0
   2  12   6    3.55    5.46   0
   2  12  -6    8.75    6.26   0
   2 -12  -6    0.72    6.28   0
   2 -12   6    4.33    5.54   0
   2 -12  -6    5.94    4.84   0
  -2  12  -6   -0.18    4.64   0
   2  12   6    0.08    4.56   0
  -2 -12   6    7.92    5.14   0
  -2 -12  -6    1.03    6.06   0
  -2  12  -6    6.80    6.18   0
   2 -12  -6   -0.18    6.77   0
   2  12  -6    3.48    5.02   0
  -2 -12  -6    0.42    4.73   0
  -2  12   6    2.72    5.94   0
   2  12  -6    3.61    5.91   0
   4 -12  -6    0.23    5.41   0
   4  12  -6    5.00    7.18   0
   4  12   6    4.22    5.04   0
   4 -12   6    0.68    7.57   0
  -4 -12   6   -4.07    4.80   0
  -4 -12  -6    2.03    6.30   0
  -4  12  -6    2.42    6.49   0
   4  12  -6    0.64    7.96   0
  -4  12  -6    1.08    5.67   0
  -4  12  -6    2.73    5.53   0
   4  12  -6    2.24    5.10   0
  -4 -12  -6    1.21    5.10   0
  -4  12   6   -1.04    5.21   0
   4  12   6    1.06    7.26   0
   6  12   6    0.33    8.15   0
  -6  12  -6    0.73    6.68   0
  -6 -12  -6    2.33    6.94   0
   6 -12   6    7.80    8.13   0
   6  12   6    2.16    6.29   0
  -6  12  -6    4.44    7.07   0
  -6 -12   6    6.81    6.72   0
  -6  12  -6   11.05    5.53   0
  -6 -12  -6    7.95    5.26   0
  -6  12   6    1.74    5.79   0
   6  12  -6    5.40    5.65   0
   1  13   6  200.42    6.54   0
   1 -13   6  189.52    7.60   0
   1  13   6  201.81    6.41   0
  -1  13   6  215.03    6.63   0
  -1  13  -6  221.87    6.29   0
  -1  13  -6  200.33    6.02   0
  -1 -13   6  215.41    6.68   0
   1 -13  -6  213.67    6.29   0
  -1  13  -6  215.15    5.71   0
  -1 -13  -6  213.20    6.14   0
   1 -13  -6  214.54    8.36   0
   1  13  -6  207.44    6.45   0
  -1 -13  -6  210.61    6.81   0
   1  13  -6  200.47    6.52   0
   1  13  -6  204.03    6.21   0
  -1  13   6  199.05    6.39   0
   3 -13  -6   12.46    9.87   0
   3  13  -6   19.73    6.16   0
   3  13   6   13.08    6.02   0
   3 -13  -6   16.50    5.03   0
  -3 -13  -6   18.10    5.35   0
  -3 -13   6   20.54    5.28   0
   3 -13  -6   10.17    9.74   0
   3  13  -6   13.54    7.70   0
  -3  13  -6   14.42    5.36   0
   3  13   6   15.72    4.97   0
   3 -13   6   15.10    7.26   0
  -3  13  -6   13.50    4.80   0
   3  13  -6   15.36    5.98   0
  -3 -13  -6   18.64    5.14   0
  -3  13   6   15.28    5.10   0
  -3  13  -6   14.40    4.71   0
  -5  13  -6  330.92    6.81   0
   5 -13   6  216.13    9.67   0
  -5 -13   6  315.48    7.00   0
  -5 -13  -6  310.63    6.88   0
  -5  13  -6  309.48    6.78   0
  -5 -13  -6  312.05    7.76   0
  -5  13  -6  299.42    8.79   0
   5 -13  -6  332.17    7.17   0
   5  13   6  314.16    8.55   0
   5  13   6  321.65    6.95   0
  -5  13   6  332.47    7.15   0
   5  13  -6  346.96    7.02   0
   5  13  -6  260.46   13.44   0
   5  13  -6  293.77   12.56   0
  -7  13  -6    7.56    6.31   0
   7  13   6    1.12    5.92   0
  -7 -13  -6    7.19    7.69   0
  -7  13  -6   -4.12    6.09   0
   7  13   6    1.57   10.20   0
  -7 -13   6    8.84    6.24   0
  -7  13  -6   10.65    7.64   0
  -7 -13  -6    7.69    5.91   0
  -7  13   6    6.79    6.13   0
   7 -13   6    8.41   10.10   0
   7  13  -6   10.04    6.60   0
   0  14  -6   52.23    4.91   0
   0  14   6   37.48    6.30   0
   0 -14  -6   32.45    5.39   0
   0  14  -6   45.37    5.40   0
   0 -14  -6   46.60    6.72   0
   0  14  -6   39.42    5.46   0
   0 -14   6   50.10    5.67   0
   0  14   6   40.91    5.68   0
  -2  14  -6  189.35    5.98   0
   2  14   6  183.85    6.55   0
   2 -14   6  187.99    6.95   0
  -2 -14  -6  175.64    6.10   0
   2  14  -6  204.50    6.16   0
   2  14  -6  201.20    6.52   0
   2 -14  -6  187.88    8.75   0
  -2  14  -6  206.95    6.54   0
  -2  14  -6  205.37    5.97   0
   2 -14  -6  181.53    7.89   0
  -2 -14   6  193.47    6.47   0
  -2 -14  -6  203.79    6.18   0
   2 -14  -6  210.32    6.02   0
   2  14  -6  223.35    6.38   0
   2  14   6  203.67    5.86   0
  -2  14   6  181.45    5.98   0
  -4  14  -6   43.19    6.10   0
  -4  14  -6   38.53    5.11   0
   4 -14  -6   42.75    6.02   0
   4  14   6   39.82    7.97   0
  -4 -14  -6   37.72    6.93   0
  -4 -14   6   39.40    5.58   0
  -4  14  -6   40.43    5.63   0
   4  14  -6   36.60    8.97   0
   4 -14   6   40.80    8.14   0
   4  14  -6   37.26    8.13   0
  -4 -14  -6   37.44    5.60   0
  -4  14   6   36.63    5.74   0
   4  14  -6   43.51    5.46   0
   4  14   6   35.90    6.69   0
   6 -14   6   53.77    8.61   0
   6  14   6   83.08    5.90   0
  -6  14  -6   78.07    6.31   0
  -6 -14   6   86.40    6.68   0
  -6  14  -6   76.19    6.46   0
  -6  14  -6   73.52    7.96   0
  -6 -14  -6   75.05    6.00   0
  -6  14   6   76.67    6.41   0
   6  14  -6   67.29    6.55   0
   6  14   6   58.57    9.22   0
  -6 -14  -6   67.45    7.95   0
   1  15   6    9.56    5.68   0
  -1  15   6   12.94    6.58   0
   1 -15   6   18.96    7.16   0
  -1  15  -6    6.67    5.01   0
  -1 -15  -6   14.33    6.44   0
  -1 -15   6    6.74    5.78   0
  -1  15  -6   11.10    5.04   0
   1  15  -6    8.48    6.26   0
   1 -15  -6    7.06    7.17   0
  -1  15  -6    8.23    6.51   0
  -1 -15  -6   10.45    5.25   0
   1  15  -6    8.05    5.36   0
   1  15   6    7.40    6.32   0
   1 -15  -6    2.25    5.33   0
   1  15  -6   13.36    6.12   0
  -1  15   6    8.19    5.73   0
   3 -15  -6    5.89    5.49   0
   3 -15  -6    5.14    9.08   0
   3  15   6    3.76    6.21   0
   3  15  -6    6.01    7.16   0
  -3  15  -6   -0.59    5.14   0
  -3 -15  -6    3.64    5.33   0
   3  15  -6   -1.65    6.48   0
   3 -15  -6    2.03   10.02   0
  -3 -15   6   -2.10    5.46   0
  -3  15  -6    7.73    6.77   0
  -3 -15  -6    7.20    5.41   0
   3  15  -6    8.56    5.40   0
   3 -15   6    3.62    7.72   0
   3  15   6    1.95    7.33   0
  -3  15   6    0.57    6.34   0
  -3  15  -6    3.25    5.16   0
   5  15   6   24.91    5.86   0
   5 -15   6   16.41    8.62   0
  -5 -15  -6   26.55    5.82   0
  -5  15  -6   25.59    5.67   0
  -5 -15   6   31.37    5.77   0
   5  15  -6   24.87    8.86   0
   5  15   6   16.72    8.03   0
  -5  15  -6   24.11    5.56   0
  -5  15  -6   27.89    7.67   0
  -5 -15  -6   19.51    5.95   0
  -5  15   6   27.12    6.17   0
   5  15  -6   25.46    7.28   0
   5  15  -6   22.10   11.08   0
   0  16  -6   38.88    5.21   0
   0  16   6   38.72    6.68   0
   0  16  -6   31.31    5.42   0
   0 -16  -6   45.12    5.64   0
   0 -16   6   34.16    6.04   0
   0 -16  -6   43.83    7.44   0
   0  16  -6   41.99    6.85   0
   0  16   6   38.06    5.99   0
  -2  16  -6   82.50    5.52   0
   2  16   6   75.57    6.99   0
  -2  16  -6   73.39    6.82   0
  -2 -16  -6   68.54    5.73   0
   2 -16   6   63.72    6.68   0
  -2 -16   6   65.75    6.19   0
   2  16  -6   76.80    6.22   0
  -2  16  -6   75.80    6.12   0
  -2 -16  -6   76.76    7.19   0
   2  16  -6   64.33    6.82   0
   2  16  -6   76.74    6.13   0
  -2  16   6   67.11    5.86   0
   2 -16  -6   65.57    8.23   0
   2 -16  -6   71.55    5.58   0
   2  16   6   75.77    6.29   0
  -4  16  -6   26.42    5.59   0
   4  16  -6   27.35    7.28   0
  -4  16  -6   27.38    5.51   0
   4 -16   6   19.85    8.47   0
  -4 -16  -6   22.51    7.27   0
   4  16   6   23.49    8.14   0
  -4  16  -6   26.05    7.43   0
   4  16  -6   28.64    8.26   0
  -4 -16  -6   25.78    5.80   0
  -4 -16   6   23.22    7.43   0
  -4  16   6   18.40    5.98   0
   4  16  -6   26.32    5.99   0
   4  16   6   20.97    5.91   0
   1  17  -6  126.03    6.41   0
   1  17   6  126.19    6.92   0
   1  17   6  114.91    5.90   0
   1 -17   6  110.94    8.25   0
  -1 -17  -6  121.12    6.05   0
  -1  17  -6  109.68    7.38   0
  -1 -17   6  122.49    7.05   0
   1  17  -6  131.64    6.29   0
   1 -17  -6  122.53    8.58   0
  -1 -17  -6  103.81    7.94   0
   1 -17  -6  105.96    6.19   0
   1  17  -6  120.85    7.32   0
  -1  17   6  115.01    7.67   0
  -1  17  -6  113.56    7.65   0
  -1  17  -6  130.20    5.99   0
  -1  17   6  103.46    6.49   0
  -3  17  -6   16.67    7.15   0
   3 -17   6    6.79    6.64   0
   3  17   6    8.97    5.21   0
   3  17   6    9.01    6.46   0
   3 -17  -6    8.03   10.14   0
  -3 -17  -6    9.52    6.99   0
   3  17  -6    8.49    6.92   0
   3 -17  -6    3.84   11.20   0
   3  17  -6    5.42    6.24   0
   3 -17  -6   15.97    5.67   0
  -3  17  -6   10.48    5.52   0
   3  17  -6    4.92    6.09   0
  -3 -17  -6    8.48    5.71   0
  -3  17  -6    4.12    7.04   0
  -3 -17   6    5.16    6.54   0
  -3  17   6    7.19    5.75   0
   0  18   6   29.20    6.76   0
   0  18  -6   19.90    7.29   0
   0 -18  -6   35.78    5.96   0
   0 -18   6   19.87    6.68   0
   0  18  -6   29.46    6.01   0
   0 -18  -6   35.25    6.28   0
   0  18  -6   22.76    6.08   0
   0  18   6   31.17    6.19   0
   2 -18  -6   60.98    7.89   0
   2 -18  -6   66.93    6.23   0
  -2 -18  -6   58.42    6.16   0
  -2  18  -6   60.20    5.98   0
   2 -18   6   57.71    8.72   0
   2  18   6   54.65    6.85   0
  -2  18  -6   57.56    6.37   0
  -2 -18   6   77.45    6.92   0
   2 -18  -6   75.66   10.36   0
   2  18  -6   76.58    8.29   0
   2  18   6   61.17    7.27   0
  -2 -18  -6   65.47    6.42   0
  -2  18  -6   66.19    7.80   0
   2  18  -6   73.01    7.57   0
   2  18  -6   72.04    7.85   0
  -2  18   6   74.05    6.42   0
   1  19   6    3.84    6.51   0
  -1  19   6    8.40    7.74   0
   1 -19  -6    2.37    5.92   0
  -1 -19  -6    2.73    5.85   0
  -1 -19   6    4.60    6.26   0
   1  19   6    4.03    7.20   0
  -1  19  -6   -2.92    6.07   0
   1  19  -6    2.08    7.47   0
   1 -19  -6    8.48    8.21   0
  -1  19  -6    2.10    5.68   0
  -1 -19  -6   -0.07    8.09   0
   1 -19   6    4.93    6.77   0
  -1  19  -6    5.63    7.47   0
   1  19  -6   14.43    6.04   0
   1  19  -6    7.80    7.09   0
  -1  19   6   -8.59    6.57   0
   0   0   7    0.19    4.95   0
   0   0  -7   -2.13    5.24   0
   0   0   7   -2.42    4.71   0
   0   0  -7    6.16    4.76   0
   2   0  -7    3.53    6.72   0
   2   0   7    3.28    5.00   0
  -2   0  -7   -4.90    4.88   0
  -2   0   7    0.34    6.19   0
   2   0  -7    3.32    6.92   0
   2   0   7    0.15    4.37   0
  -2   0   7    1.50    5.00   0
  -2   0  -7    1.97    4.35   0
  -4   0  -7    3.79    5.70   0
  -4   0  -7    7.30    4.71   0
  -4   0   7    3.28    5.84   0
  -4   0   7    3.67    5.84   0
   4   0  -7   -2.80    6.38   0
   4   0  -7    5.02    6.16   0
   4   0   7   -1.80    4.71   0
  -4   0  -7   -5.05    5.79   0
  -6   0  -7    3.30    5.08   0
  -6   0   7    1.63    6.17   0
  -6   0  -7   -2.68    4.87   0
  -6   0   7    1.90    7.36   0
   6   0  -7    0.50    7.77   0
   6   0  -7    3.98    7.33   0
  -6   0  -7    3.67    6.09   0
  -8   0  -7    3.99    7.00   0
  -8   0   7    0.07   11.21   0
   8   0  -7    2.37    7.33   0
  -8   0   7    3.05   11.80   0
  -8   0   7   -2.25    8.56   0
  -8   0  -7    5.39    6.86   0
  -8   0  -7    5.00    7.14   0
  -1  -1  -7  762.90    9.55   0
   1   1   7  817.61   10.04   0
  -1   1   7  829.09   11.13   0
  -1  -1  -7  816.76   10.11   0
  -1   1  -7  811.31    9.97   0
  -1  -1   7  816.48   10.56   0
   1  -1  -7  799.48   12.59   0
   1  -1   7  809.80   10.03   0
   1   1   7  784.25    9.77   0
   1   1  -7  795.41   10.92   0
   1   1  -7  813.69   10.55   0
   1  -1  -7  806.89   11.26   0
  -1   1   7  805.21   10.20   0
   1  -1   7  805.35    9.44   0
  -1  -1   7  801.04   10.18   0
  -1   1  -7  769.77    9.87   0
  -3   1  -7   55.00    4.92   0
  -3  -1  -7   60.98    4.84   0
  -3  -1   7   57.23    5.69   0
  -3   1  -7   53.64    5.28   0
  -3   1   7   55.89    6.44   0
   3  -1   7   60.64    6.30   0
   3  -1  -7   52.98    6.88   0
   3   1  -7   59.86    6.98   0
   3  -1   7   65.49    4.85   0
  -3  -1  -7   62.90    5.38   0
  -3   1   7   62.32    6.43   0
   3   1   7   68.49    6.47   0
   3  -1  -7   59.98    5.97   0
   3   1  -7   58.93    7.03   0
  -3  -1   7   60.14    6.30   0
   5  -1  -7  789.60   12.41   0
  -5  -1  -7  875.20    9.95   0
  -5   1  -7  857.98    9.27   0
   5   1  -7  854.69   11.54   0
   5   1   7  833.75    9.74   0
  -5   1   7  868.60   12.38   0
  -5   1   7  844.68   12.04   0
   5   1  -7  786.16   13.85   0
   5  -1   7  844.15    9.54   0
  -5  -1  -7  835.93    8.90   0
  -5   1  -7  846.06    9.33   0
  -5   1  -7  825.43    9.15   0
  -5  -1  -7  808.93    9.72   0
   5  -1  -7  863.20   13.11   0
  -5  -1   7  861.59   13.89   0
  -5  -1   7  857.83   11.34   0
  -7   1  -7   21.98    5.66   0
  -7  -1  -7   21.10    5.58   0
   7  -1  -7   17.39    7.87   0
  -7   1  -7   24.23    6.30   0
  -7   1  -7   11.21    5.47   0
  -7  -1  -7   18.23    5.15   0
  -7   1   7   16.68    7.41   0
  -7   1   7   21.97    7.60   0
  -7  -1   7   17.20   11.88   0
  -7  -1   7   17.34    6.68   0
  -7  -1  -7   16.89    5.72   0
   7   1  -7   14.74    7.07   0
  -9  -1  -7  358.94    7.98   0
   9   1  -7  302.79   10.90   0
  -9   1  -7  379.28    8.23   0
  -9   1   7  317.39   12.70   0
  -9  -1   7  362.89   10.95   0
  -9  -1  -7  348.12    9.91   0
  -9   1  -7  324.03    9.40   0
  -9   1   7  338.54   18.02   0
  -9  -1  -7  323.30    8.05   0
  -9   1  -7  261.83    9.35   0
  -9   1   7  353.96   17.59   0
   0   2   7 3919.97   20.91   0
   0  -2  -7 3815.68   19.48   0
   0  -2  -7 3879.51   21.15   0
   0   2  -7 3970.98   20.62   0
   0   2   7 3916.19   19.26   0
   0  -2   7 3883.51   19.66   0
   0  -2   7 3789.74   19.11   0
   0   2  -7 3809.75   18.88   0
  -2   2   7   30.41    5.34   0
  -2  -2  -7   28.54    4.61   0
   2   2   7   28.99    4.82   0
   2   2  -7   34.71    5.75   0
   2  -2   7   30.12    4.64   0
  -2  -2   7   30.27    5.36   0
  -2   2   7   32.09    6.62   0
   2  -2   7   30.57    5.13   0
  -2   2  -7   35.22    5.09   0
   2  -2  -7   29.63    7.69   0
   2   2   7   32.55    4.60   0
  -2  -2   7   33.22    6.53   0
  -2   2  -7   28.13    4.62   0
  -2  -2  -7   30.95    4.70   0
   2   2  -7   29.88    5.85   0
   2  -2  -7   28.18    6.93   0
   4  -2   7 1913.55   13.60   0
  -4   2   7 1846.10   14.99   0
  -4   2  -7 1864.92   11.92   0
  -4   2   7 1989.87   18.59   0
  -4  -2  -7 1876.67   11.97   0
  -4  -2   7 1916.60   18.66   0
   4  -2  -7 1850.08   15.58   0
  -4  -2  -7 1899.36   12.80   0
  -4  -2  -7 1887.99   12.43   0
   4  -2  -7 1795.70   18.46   0
   4   2  -7 1836.45   14.50   0
  -4   2  -7 1899.11   12.85   0
   4   2  -7 1877.26   20.54   0
   4  -2   7 1948.01   12.03   0
   4   2   7 1860.98   12.92   0
  -4  -2   7 1894.31   13.92   0
  -6  -2  -7   45.23    5.12   0
  -6   2   7   41.26    8.98   0
  -6  -2  -7   36.17    5.09   0
  -6   2  -7   46.78    6.64   0
  -6  -2   7   42.86   11.09   0
  -6   2  -7   42.12    5.36   0
   6  -2  -7   44.95    6.75   0
  -6   2  -7   43.71    5.08   0
  -6  -2   7   40.89    5.51   0
  -6   2   7   41.50    6.62   0
  -6  -2  -7   36.85    5.20   0
   6   2   7   46.60    5.43   0
   6   2  -7   46.59    6.89   0
   6  -2  -7   46.31    8.19   0
   8   2  -7  379.10    9.77   0
  -8   2  -7  392.05    7.96   0
  -8   2  -7  380.25    8.67   0
  -8  -2  -7  394.45    7.46   0
  -8   2  -7  375.45    8.95   0
  -8   2   7  373.59   11.27   0
  -8   2   7  372.07   11.52   0
  -8  -2   7  388.44    9.21   0
  -8  -2  -7  410.42    9.16   0
   8  -2  -7  376.42   12.54   0
  -8  -2  -7  370.48    8.67   0
   1  -3   7   59.80    5.62   0
  -1  -3  -7   64.44    5.14   0
  -1   3  -7   67.19    5.77   0
  -1  -3  -7   62.69    5.56   0
   1  -3   7   67.40    5.69   0
   1  -3  -7   67.30    6.15   0
  -1   3  -7   62.79    4.87   0
  -1  -3   7   63.95    5.64   0
   1   3  -7   63.06    5.60   0
  -1   3   7   61.80    5.72   0
  -1   3   7   68.07    5.49   0
   1   3   7   63.77    5.34   0
   1   3   7   61.66    5.28   0
   1   3  -7   67.05    5.77   0
   1  -3  -7   70.13    5.77   0
  -1  -3   7   59.78    6.49   0
  -3  -3  -7    4.11    5.15   0
  -3  -3   7    1.85    6.12   0
  -3   3   7    0.36    5.89   0
   3  -3   7    3.90    5.31   0
   3   3   7    2.08    5.05   0
   3   3  -7    2.51    6.35   0
  -3   3  -7    1.21    4.98   0
  -3  -3  -7    4.32    4.93   0
  -3  -3   7    3.05    5.07   0
   3  -3  -7    0.21    6.45   0
  -3   3  -7    1.48    4.15   0
   3   3  -7    4.34    5.28   0
   3  -3  -7    2.87    5.51   0
  -3   3   7    1.13    5.07   0
  -3  -3  -7    3.51    4.24   0
   3  -3   7    4.81    4.09   0
  -5  -3  -7  147.41    6.69   0
  -5   3  -7  143.46    5.84   0
  -5  -3   7  135.43   10.83   0
  -5  -3  -7  137.31    6.53   0
   5   3   7  128.85    6.88   0
  -5   3   7  140.77    7.45   0
   5  -3  -7  134.70    7.50   0
  -5  -3  -7  124.15    5.99   0
   5   3  -7  129.33   11.79   0
  -5   3   7  138.33    9.84   0
  -5   3  -7  140.95    5.43   0
   5  -3   7  138.13    5.98   0
   5   3  -7  140.67    7.20   0
  -5  -3   7  139.73    6.88   0
   5  -3  -7  144.13   10.33   0
   7  -3  -7   10.07    9.33   0
  -7  -3  -7    4.88    6.47   0
  -7   3   7    5.93    6.52   0
   7   3   7    9.77    6.53   0
  -7   3  -7    7.22    6.43   0
  -7   3  -7    6.78    5.67   0
  -7  -3  -7    7.15    6.65   0
  -7  -3   7    7.80    5.55   0
  -7   3   7    9.92    9.76   0
  -7   3  -7    8.80    5.61   0
   7   3  -7   15.63    7.05   0
  -7  -3  -7    5.85    5.13   0
  -9   3  -7   58.85    6.97   0
   9   3  -7   54.12    8.56   0
  -9   3   7   55.90   10.68   0
  -9   3   7   59.29   16.94   0
  -9  -3   7   58.21    8.17   0
  -9   3  -7   58.78    6.85   0
  -9  -3  -7   45.36    8.31   0
  -9   3   7   61.29   17.06   0
  -9  -3  -7   39.20    8.08   0
  -9   3  -7   75.36    6.52   0
  -9  -3  -7   56.73    7.81   0
   0  -4   7  456.91    8.20   0
   0   4   7  441.56    8.68   0
   0   4  -7  443.72    8.89   0
   0   4  -7  436.96    7.47   0
   0  -4   7  440.50    8.39   0
   0  -4  -7  441.84    9.52   0
   0  -4  -7  440.85    8.13   0
  -2  -4  -7   22.52    4.89   0
   2  -4   7   20.88    5.49   0
  -2  -4  -7   19.94    4.40   0
  -2  -4  -7   22.94    4.43   0
  -2   4  -7   37.23    5.36   0
  -2  -4   7   19.61    6.27   0
  -2  -4   7   19.45    5.64   0
  -2   4   7   19.91    6.42   0
   2  -4  -7   17.97    7.93   0
   2  -4  -7   17.92    5.44   0
   2   4   7   20.68    6.46   0
  -2   4  -7   19.98    4.38   0
   2  -4   7   21.71    5.38   0
   2   4  -7   21.06    6.25   0
  -2   4   7   18.84    5.77   0
   2   4  -7   26.63    5.35   0
   4   4  -7  261.59   12.39   0
  -4  -4  -7  270.87    5.91   0
  -4   4   7  272.64    7.84   0
  -4  -4  -7  250.14    5.86   0
  -4   4  -7  255.35    6.66   0
  -4  -4  -7  251.89    6.95   0
   4   4   7  250.83    6.99   0
  -4  -4   7  263.01    6.58   0
   4  -4  -7  263.92    7.89   0
  -4   4   7  238.97   11.87   0
   4   4  -7  256.28    6.99   0
   4  -4  -7  262.14   11.91   0
  -4  -4   7  257.13    9.69   0
  -4   4  -7  276.29    6.18   0
   4  -4   7  259.94    8.36   0
  -6  -4  -7   -1.74    4.96   0
  -6   4   7    3.64    6.24   0
  -6  -4  -7    3.96    4.98   0
  -6   4   7    2.53   13.57   0
  -6   4  -7   -1.98    6.53   0
   6  -4  -7    1.96    6.35   0
  -6  -4   7    4.28    6.33   0
   6   4   7   -0.55    5.12   0
  -6   4  -7   -2.16    4.71   0
  -6  -4  -7    0.57    6.39   0
  -6   4  -7    2.35    5.38   0
   6   4  -7    6.30    6.66   0
  -8   4  -7   46.23    6.52   0
  -8  -4  -7   57.91    7.69   0
  -8   4   7   60.05    8.75   0
  -8   4  -7   53.74    7.79   0
  -8   4  -7   57.21    5.90   0
  -8  -4   7   60.29    6.03   0
  -8  -4  -7   47.18    5.88   0
  -8  -4  -7   59.10    5.77   0
   8   4  -7   55.79    6.55   0
  -1  -5   7  838.23    9.20   0
  -1  -5   7  830.66    9.71   0
   1  -5  -7  820.10   11.18   0
  -1  -5  -7  839.56    9.26   0
   1   5  -7  803.74   10.46   0
   1  -5   7  850.62    9.68   0
  -1   5  -7  858.70    9.37   0
   1   5   7  880.85    9.63   0
  -1  -5  -7  808.41   10.08   0
   1   5  -7  844.40    9.43   0
  -1   5   7  827.21    9.35   0
   1  -5  -7  868.83   10.16   0
  -1   5  -7  810.14    8.65   0
   1  -5  -7  827.14   11.97   0
  -1  -5  -7  868.82    9.54   0
  -3   5   7   50.80    6.31   0
  -3  -5  -7   52.73    4.66   0
  -3   5  -7   55.68    4.47   0
  -3  -5  -7   49.26    5.12   0
   3  -5   7   53.27    5.80   0
  -3  -5  -7   56.36    4.79   0
  -3  -5   7   53.29    6.22   0
   3  -5  -7   46.59    9.86   0
  -3   5  -7   60.63    5.59   0
   3  -5  -7   53.06    6.86   0
   3   5  -7   55.41    6.34   0
   3   5  -7   57.89    6.75   0
   3   5   7   48.21    5.45   0
  -5   5   7 1063.06   10.49   0
  -5  -5  -7 1095.37    9.66   0
   5  -5   7 1044.96   11.34   0
  -5  -5  -7 1053.20    9.02   0
  -5   5  -7 1054.61   10.29   0
  -5  -5   7 1026.91    9.78   0
   5  -5  -7 1049.28   10.50   0
  -5  -5  -7 1059.27   11.31   0
   5   5   7 1068.88   11.75   0
   5   5  -7 1108.18    9.98   0
  -5   5  -7 1087.83    9.39   0
  -7   5   7   26.29    6.99   0
   7   5   7   21.11    6.65   0
  -7   5  -7   29.61    5.81   0
  -7   5  -7   34.63    6.15   0
  -7  -5  -7   26.72    5.69   0
  -7  -5   7   30.09    6.62   0
  -7  -5  -7   31.96    5.55   0
  -7  -5  -7   24.29    5.32   0
  -7   5  -7   34.16    6.46   0
   7   5  -7   34.02    5.97   0
  -9   5  -7  462.18    9.13   0
   9   5  -7  484.91    9.55   0
  -9  -5  -7  438.73   12.30   0
  -9   5  -7  389.87    8.95   0
  -9   5  -7  390.20   10.40   0
  -9   5  -7  384.36    9.99   0
  -9  -5   7  431.32    8.78   0
  -9   5   7  390.30   10.72   0
  -9  -5  -7  365.98    9.44   0
  -9  -5  -7  370.83    8.63   0
   0   6  -7 1387.82   11.22   0
   0  -6  -7 1413.61   12.45   0
   0  -6  -7 1408.88   12.60   0
   0   6   7 1419.81   12.06   0
   0  -6   7 1399.24   12.25   0
   0   6  -7 1379.42   11.47   0
   0  -6  -7 1420.50   11.66   0
  -2   6   7   13.39    4.76   0
  -2  -6  -7   13.48    5.46   0
   2  -6  -7   14.86    6.45   0
  -2  -6  -7   15.37    5.50   0
   2  -6   7   11.27    5.80   0
   2   6  -7   14.01    5.68   0
  -2   6  -7   15.60    5.09   0
  -2  -6   7   17.46    4.92   0
   2   6  -7   18.17    5.13   0
   2  -6  -7   13.01    6.74   0
  -2   6  -7   15.02    4.97   0
   2  -6  -7   15.34    4.91   0
   2   6   7   17.75    4.85   0
  -2  -6  -7   19.86    6.14   0
  -4  -6  -7  751.14    8.62   0
   4   6   7  771.78   10.02   0
  -4  -6  -7  736.02    9.33   0
   4   6  -7  733.08   16.38   0
  -4   6  -7  711.96    9.63   0
   4  -6  -7  738.68    8.86   0
  -4  -6   7  726.90    8.66   0
  -4   6  -7  786.19    8.69   0
   4  -6   7  728.53   10.88   0
   4   6  -7  753.29    8.96   0
  -4  -6  -7  760.77    8.04   0
  -4   6   7  733.75    8.54   0
  -6   6  -7   19.31    5.22   0
  -6  -6  -7   16.41    5.66   0
  -6   6  -7   15.66    6.77   0
   6  -6   7   14.42    5.57   0
   6  -6  -7   17.04    6.69   0
  -6  -6   7   22.90    6.31   0
   6   6  -7   26.96    6.71   0
  -6  -6  -7   22.67    6.10   0
  -6  -6  -7   15.76    5.12   0
  -6   6   7   18.55    5.18   0
   6   6   7   14.51    6.53   0
  -8   6   7  144.07    8.02   0
  -8  -6  -7  118.74    8.68   0
  -8   6  -7  125.06    8.57   0
  -8  -6  -7  134.02    6.70   0
  -8   6  -7  133.06    8.54   0
  -8   6  -7  155.56    6.67   0
   8   6   7  134.35    8.35   0
  -8  -6  -7  141.62    7.73   0
  -8  -6   7  127.89    7.81   0
   8   6  -7  132.31    6.99   0
   1  -7  -7   12.34    5.45   0
  -1  -7  -7   13.40    4.73   0
  -1  -7  -7   10.89    4.82   0
   1   7  -7   19.20    5.61   0
  -1   7   7   14.41    5.55   0
  -1  -7   7   16.89    4.63   0
   1  -7  -7   15.57    5.81   0
   1   7   7   18.81    4.74   0
  -1   7  -7   13.97    4.82   0
  -1   7  -7   13.95    4.26   0
   1   7  -7   19.54    4.79   0
   1  -7  -7   13.32    4.68   0
   1  -7   7   16.71    5.21   0
  -1  -7  -7   19.63    4.94   0
  -3  -7  -7   -3.53    4.63   0
   3   7  -7    5.93    6.69   0
   3  -7  -7    2.26   10.21   0
   3  -7   7    2.81    6.99   0
  -3   7  -7    4.97    6.29   0
  -3  -7   7    6.56    5.02   0
   3  -7  -7    4.43    5.28   0
  -3   7  -7    2.01    4.32   0
   3   7   7    6.19    5.33   0
   3   7  -7    3.82    6.44   0
   3  -7  -7    0.79    8.28   0
  -3  -7  -7    1.48    4.72   0
  -3  -7  -7   10.01    4.88   0
  -3   7   7    6.18    4.89   0
  -5   7  -7   18.54    5.50   0
   5  -7   7   21.92    7.31   0
   5   7   7   15.32    7.07   0
  -5   7  -7   23.64    5.97   0
  -5  -7  -7   17.19    4.65   0
  -5  -7   7   27.57    6.33   0
   5  -7  -7   14.54    5.34   0
   5   7  -7   18.24    6.48   0
  -5   7   7   15.63    4.90   0
  -5  -7  -7   26.35    4.87   0
  -5  -7  -7   18.99    5.35   0
  -7   7  -7   -2.13    6.43   0
  -7  -7  -7   -0.94    6.81   0
  -7   7  -7    0.40    7.34   0
   7   7   7    1.19    6.47   0
  -7  -7   7   -2.82    6.55   0
  -7   7  -7    7.34    5.77   0
  -7  -7  -7    0.91    5.45   0
   7   7  -7   -1.27    7.04   0
  -7   7   7   -0.24    6.94   0
  -7  -7  -7    3.84    7.09   0
   9   7  -7    7.82    7.15   0
  -9   7  -7    8.91    6.53   0
  -9   7  -7    2.78    8.30   0
  -9   7   7    8.23    8.12   0
  -9  -7  -7    3.81    6.72   0
  -9   7  -7    8.52    8.28   0
  -9  -7   7    8.75    6.31   0
  -9   7  -7    4.62    6.08   0
  -9  -7  -7   10.25    6.47   0
  -9  -7  -7    5.60    9.65   0
   0  -8   7 1497.19   12.20   0
   0   8   7 1563.52   11.55   0
   0  -8  -7 1514.45   12.79   0
   0   8  -7 1576.00   12.19   0
   0   8  -7 1545.03   11.62   0
   0  -8  -7 1518.56   11.26   0
   0  -8  -7 1494.08   12.10   0
  -2  -8  -7   12.81    4.70   0
   2  -8  -7    7.74    7.26   0
  -2   8  -7    7.98    5.00   0
   2   8   7   13.61    5.32   0
   2  -8   7    8.17    5.27   0
  -2  -8   7   10.02    4.93   0
   2  -8  -7    7.66    4.89   0
   2   8  -7   12.41    5.04   0
  -2  -8  -7   10.24    4.93   0
   2  -8  -7   12.16    6.66   0
  -2   8  -7    3.11    4.20   0
   2   8  -7   11.27    5.72   0
  -2  -8  -7    9.00    5.45   0
  -2   8   7   10.09    4.61   0
  -4  -8  -7  847.55    8.17   0
   4  -8   7  808.62   11.17   0
   4   8  -7  900.50   15.38   0
  -4   8  -7  854.13    9.57   0
  -4  -8   7  870.84    8.94   0
   4  -8  -7  862.68   10.12   0
  -4   8  -7  897.42    8.28   0
   4   8  -7  920.90    9.88   0
   4   8   7  871.11   11.14   0
   4   8  -7  867.47   15.58   0
  -4  -8  -7  857.80   10.16   0
  -4   8   7  849.22    9.70   0
  -4  -8  -7  895.94    8.44   0
  -6  -8  -7   23.76    5.12   0
   6  -8   7   22.22    6.17   0
   6  -8  -7   22.33    5.76   0
  -6  -8   7   19.88    5.34   0
   6   8   7   28.39    7.24   0
  -6   8  -7   17.19    5.18   0
  -6   8  -7   27.41    6.99   0
   6   8  -7   25.16    5.65   0
  -6  -8  -7   23.06    6.88   0
  -6  -8  -7   21.66    5.25   0
  -6   8   7   28.99    5.59   0
  -8   8  -7  185.16    9.18   0
  -8  -8  -7  192.13    6.89   0
  -8   8  -7  177.59    9.10   0
   8   8   7  157.20    9.01   0
  -8  -8   7  172.95    7.00   0
  -8  -8  -7  177.11    9.18   0
  -8  -8  -7  186.24    7.02   0
  -8   8  -7  171.41    8.21   0
   8   8  -7  166.33    7.64   0
  -8   8   7  181.25    8.45   0
  -8   8  -7  167.05    8.22   0
  -1   9   7  183.22    5.73   0
  -1  -9  -7  185.32    5.71   0
   1  -9  -7  189.77    7.50   0
   1   9   7  196.91    6.41   0
   1  -9   7  182.26    6.57   0
  -1  -9   7  181.97    6.14   0
   1   9  -7  194.99    6.09   0
  -1   9  -7  193.35    6.11   0
   1   9  -7  201.17    7.07   0
   1  -9  -7  188.98    5.70   0
  -1  -9  -7  193.34    6.11   0
   1  -9  -7  195.57    7.38   0
  -1  -9  -7  192.92    5.80   0
  -1   9  -7  191.56    5.55   0
  -3   9  -7    2.20    5.29   0
   3   9  -7    1.50    6.73   0
   3  -9   7   -1.81    5.51   0
   3   9  -7    2.42    5.85   0
   3  -9  -7    3.39   11.16   0
   3  -9  -7    3.89    6.09   0
   3   9   7    3.56    5.34   0
  -3  -9   7    6.68    4.71   0
   3   9  -7    1.41    6.64   0
   3  -9  -7   -1.28   10.50   0
  -3  -9  -7   -1.44    6.23   0
  -3   9  -7    4.38    5.09   0
  -3  -9  -7    5.71    4.36   0
  -3   9   7    1.24    5.12   0
   5   9   7  447.60    8.82   0
   5  -9  -7  425.76    7.38   0
  -5   9  -7  438.68    8.70   0
  -5  -9   7  436.81    7.15   0
  -5  -9  -7  427.33    8.62   0
   5   9  -7  443.76    7.60   0
  -5   9  -7  450.17    7.83   0
   5  -9   7  389.01    9.37   0
  -5   9   7  438.79    7.15   0
  -5  -9  -7  439.70    6.94   0
  -7   9  -7   39.47    6.22   0
  -7  -9  -7   30.28    6.93   0
  -7  -9   7   37.01    7.09   0
  -7   9  -7   30.65    6.77   0
  -7   9  -7   36.36    5.93   0
  -7  -9  -7   26.21    7.51   0
  -7  -9  -7   41.54    5.63   0
   7   9  -7   33.47    6.44   0
  -7   9   7   38.30    5.99   0
   7   9   7   35.54    7.80   0
   0  10   7   60.07    5.47   0
   0 -10   7   51.03    5.87   0
   0 -10  -7   58.22    6.25   0
   0  10  -7   61.27    4.83   0
   0 -10  -7   55.19    5.11   0
   0  10  -7   52.02    5.38   0
   0 -10  -7   59.12    6.28   0
  -2 -10  -7   12.77    6.35   0
   2 -10   7    3.43    5.60   0
   2  10  -7    1.88    5.98   0
   2  10  -7    7.96    5.90   0
   2 -10  -7    6.20    4.84   0
  -2 -10   7    0.47    5.02   0
  -2  10  -7    3.64    4.29   0
  -2  10  -7    8.16    6.22   0
   2  10   7   10.60    6.64   0
   2  10  -7    3.14    4.77   0
   2 -10  -7    7.18    7.03   0
  -2 -10  -7    3.60    4.81   0
   2 -10  -7    3.65    7.53   0
  -2  10   7   12.51    4.66   0
  -4  10  -7   26.69    5.04   0
   4 -10   7   30.76    6.49   0
   4  10  -7   31.44    7.38   0
   4 -10  -7   33.44    6.58   0
  -4  10  -7   27.24    6.54   0
  -4 -10   7   31.89    5.43   0
   4  10   7   34.96    6.28   0
  -4 -10  -7   31.99    5.33   0
   4  10  -7   32.68    5.54   0
   4  10  -7   33.62    7.83   0
  -4 -10  -7   34.54    4.79   0
  -4  10   7   36.32    5.36   0
   6 -10   7   -2.73    7.69   0
   6  10   7    1.79    7.33   0
  -6  10  -7    1.95    5.45   0
   6 -10  -7   -1.42    5.54   0
  -6  10  -7    3.18    6.91   0
  -6 -10   7   -2.53    5.36   0
  -6 -10  -7    3.24    6.52   0
  -6  10  -7    6.37    6.66   0
   6  10  -7    2.32    5.55   0
  -6 -10  -7    6.00    5.23   0
  -6  10   7    0.81    6.47   0
  -8  10  -7    3.31    6.04   0
  -8 -10  -7    7.50    6.23   0
  -8  10  -7    6.99    5.85   0
  -8  10  -7    4.14    8.39   0
  -8  10  -7    6.46    7.98   0
  -8 -10   7   10.09    6.03   0
  -8 -10  -7    4.49    7.83   0
  -8 -10  -7    9.00    6.19   0
   8  10   7    8.48    9.58   0
  -8  10   7    5.86    6.12   0
   8  10  -7    2.26    6.58   0
   1 -11  -7  192.27    7.10   0
   1  11  -7  209.43    6.69   0
   1  11  -7  197.43    6.86   0
   1 -11   7  184.44    7.80   0
   1 -11  -7  199.02    5.79   0
  -1 -11  -7  181.89    6.99   0
  -1  11  -7  204.49    6.38   0
   1  11   7  202.16    6.44   0
   1  11  -7  214.39    6.24   0
  -1 -11   7  188.28    6.13   0
  -1  11  -7  215.95    5.91   0
   1 -11  -7  212.87    7.68   0
  -1 -11  -7  202.12    6.79   0
  -1  11   7  205.98    5.80   0
   3  11  -7   33.56    7.13   0
   3  11   7   32.73    4.81   0
   3 -11  -7   32.62   11.14   0
   3 -11   7   32.73    7.15   0
   3  11   7   31.80    5.94   0
  -3  11  -7   36.33    5.34   0
  -3 -11   7   30.22    5.05   0
  -3  11  -7   33.70    4.75   0
   3 -11  -7   33.83    5.22   0
   3 -11  -7   32.40   10.13   0
  -3 -11  -7   31.18    5.31   0
   3  11  -7   34.55    5.13   0
   3  11  -7   37.80    6.55   0
  -3 -11  -7   33.45    4.95   0
  -3  11   7   27.86    5.24   0
  -5  11  -7  226.36    7.10   0
  -5  11  -7  276.45    6.33   0
   5 -11   7  185.92    9.39   0
   5 -11  -7  246.34    7.90   0
  -5  11  -7  227.20    7.05   0
  -5 -11   7  227.54    7.30   0
  -5 -11  -7  229.85    8.15   0
   5  11  -7  220.19   14.58   0
   5  11  -7  246.17    6.86   0
   5  11  -7  201.71   15.13   0
   5  11   7  218.48    9.28   0
  -5 -11  -7  236.72    6.31   0
  -5  11   7  250.87    6.58   0
   7 -11   7    6.82    8.22   0
  -7 -11  -7    1.09    6.84   0
  -7  11  -7    1.39    7.35   0
  -7  11  -7   -1.44    5.80   0
  -7 -11   7    4.48    5.78   0
  -7 -11  -7    3.16    7.36   0
   7  11   7    1.91    8.13   0
  -7 -11  -7    6.30    5.47   0
  -7  11  -7    0.52    5.71   0
  -7  11   7   -1.08    5.56   0
   7  11  -7    2.30    7.44   0
   0  12   7 1398.57   10.61   0
   0 -12   7 1448.73   10.99   0
   0  12  -7 1445.80   10.51   0
   0  12  -7 1518.48   10.69   0
   0  12  -7 1489.35   10.35   0
   0 -12  -7 1485.49   12.54   0
   0 -12  -7 1456.90   10.27   0
  -2  12  -7   55.18    5.16   0
   2 -12   7   61.12    7.23   0
   2  12   7   50.29    5.54   0
   2 -12  -7   55.59    7.07   0
   2  12  -7   61.50    5.24   0
   2  12   7   60.11    5.09   0
  -2 -12   7   61.01    5.69   0
  -2 -12  -7   54.13    5.19   0
  -2  12  -7   53.02    5.12   0
   2 -12  -7   54.09    5.33   0
  -2  12  -7   48.81    5.38   0
   2 -12  -7   56.17    8.76   0
   2  12  -7   61.84    5.55   0
  -2 -12  -7   53.46    5.15   0
   2  12  -7   56.96    6.03   0
  -2  12   7   54.93    5.19   0
  -4  12  -7  876.57    8.05   0
   4  12   7  873.27    8.46   0
   4 -12   7  803.86   10.40   0
  -4 -12   7  834.32    8.68   0
   4  12   7  891.78   10.44   0
   4  12  -7  859.69   13.70   0
   4 -12  -7  933.54    8.99   0
  -4  12  -7  911.56   10.42   0
  -4  12  -7  908.71    8.06   0
  -4 -12  -7  880.94   10.18   0
   4  12  -7  875.74   12.74   0
   4  12  -7  893.13    8.79   0
  -4 -12  -7  895.17    8.55   0
  -4  12   7  817.64    8.76   0
  -6  12  -7   48.69    5.77   0
   6  12   7   47.22    8.49   0
  -6 -12   7   56.79    5.94   0
  -6  12  -7   50.05    7.43   0
  -6 -12  -7   59.63    7.34   0
   6 -12   7   45.07    8.56   0
  -6 -12  -7   57.13    5.67   0
   6  12  -7   54.37    6.31   0
  -6  12   7   63.71    6.06   0
  -6  12  -7   48.79    5.86   0
   1  13   7   78.92    6.12   0
  -1  13  -7   89.05    6.24   0
   1  13   7   87.09    5.72   0
   1 -13   7   81.35    7.00   0
   1  13  -7   76.01    6.64   0
  -1 -13   7   81.77    6.08   0
  -1 -13  -7   87.09    6.69   0
   1  13  -7   85.74    5.37   0
  -1  13  -7   69.75    6.53   0
   1 -13  -7   95.33    7.70   0
  -1  13  -7   77.37    5.44   0
  -1 -13  -7   82.44    6.64   0
   1 -13  -7   85.13    5.43   0
   1  13  -7   78.07    5.83   0
  -1  13   7   78.22    5.78   0
   1 -13  -7   85.22    6.73   0
  -3  13  -7    6.47    4.83   0
   3 -13  -7    7.06    9.21   0
   3  13   7    7.77    5.92   0
   3 -13   7    7.61    7.56   0
   3  13   7    6.45    5.04   0
   3 -13  -7    5.11    5.18   0
   3  13  -7    9.57    6.40   0
   3  13  -7    5.12    6.60   0
  -3 -13   7    7.27    5.19   0
  -3 -13  -7    8.79    5.07   0
   3 -13  -7    5.52   10.63   0
  -3  13  -7    6.25    6.57   0
  -3  13  -7   11.25    5.01   0
   3  13  -7    7.47    5.01   0
  -3 -13  -7   11.13    4.98   0
  -3  13   7    1.45    6.32   0
   5 -13  -7  129.72    7.75   0
   5  13  -7  116.37   11.49   0
   5 -13   7   98.62    8.82   0
   5  13   7  118.47    6.21   0
  -5  13  -7  142.17    5.96   0
  -5 -13   7  120.86    6.20   0
  -5 -13  -7  101.04    7.66   0
  -5  13  -7  127.31    6.58   0
  -5  13  -7  133.94    5.94   0
   5  13   7  122.39    7.35   0
  -5 -13  -7  141.71    6.28   0
   5  13  -7  117.66   12.60   0
   5  13  -7  117.79    6.51   0
  -5  13   7  115.19    6.28   0
  -7  13  -7    0.84    6.18   0
  -7  13  -7    6.68    5.95   0
   7  13   7    5.71    8.93   0
  -7 -13  -7    4.26    7.81   0
  -7 -13   7    0.28    6.25   0
  -7  13  -7    3.40    7.85   0
   7 -13   7    3.86    8.97   0
  -7 -13  -7    8.19    6.14   0
  -7  13   7    0.75    6.20   0
   7  13  -7    5.91    6.66   0
   0  14   7   48.98    6.76   0
   0  14  -7   45.48    5.31   0
   0 -14   7   51.00    5.93   0
   0 -14  -7   52.04    5.39   0
   0  14  -7   41.50    6.87   0
   0 -14  -7   46.80    5.70   0
   0  14  -7   48.17    5.07   0
   2  14   7    3.29    5.65   0
   2 -14   7    5.21    7.19   0
   2 -14  -7   -0.66    7.66   0
   2 -14  -7   -1.49    5.04   0
   2  14  -7    1.88    6.80   0
   2  14   7    3.98    5.05   0
  -2 -14   7    1.02    5.56   0
  -2 -14  -7    3.21    5.09   0
   2  14  -7    1.41    6.12   0
  -2  14  -7   -0.45    4.88   0
   2 -14  -7    3.34    8.65   0
  -2  14  -7    3.26    6.48   0
   2  14  -7    5.17    6.61   0
  -2 -14  -7   -5.62    6.42   0
  -2  14   7    2.81    6.22   0
  -2  14  -7    1.87    4.91   0
   4  14  -7   31.24    8.76   0
   4  14   7   27.58    5.39   0
   4 -14  -7   32.67    6.00   0
   4 -14   7   15.28    8.13   0
   4  14   7   29.47    7.77   0
  -4 -14  -7   27.36    6.89   0
  -4 -14   7   32.65    5.85   0
  -4  14  -7   27.09    6.06   0
  -4  14  -7   26.35    7.22   0
  -4 -14  -7   32.07    5.81   0
  -4  14  -7   36.70    5.23   0
   4  14  -7   29.70    6.86   0
  -4  14   7   29.24    6.96   0
   4  14  -7   34.91    8.01   0
  -6  14  -7    4.19    5.74   0
   6 -14   7    5.27    8.85   0
  -6  14  -7    6.02    5.71   0
  -6 -14  -7    1.84    7.32   0
  -6 -14   7   -4.09    5.98   0
  -6  14  -7    6.46    7.78   0
  -6 -14  -7    4.42    5.72   0
  -6  14   7    1.99    6.08   0
   6  14  -7    3.02    6.21   0
   6  14   7    2.66    8.17   0
   1 -15  -7  114.29    7.17   0
   1  15   7  104.95    6.35   0
   1  15   7  116.33    6.83   0
   1  15  -7  116.14    5.99   0
   1 -15   7  105.13    6.44   0
  -1 -15  -7  113.57    5.82   0
  -1 -15   7  118.03    6.55   0
  -1  15  -7  113.56    5.63   0
   1 -15  -7  116.38    6.06   0
   1 -15  -7  128.34    8.28   0
  -1  15  -7  117.21    6.01   0
   1  15  -7  116.03    5.72   0
   1  15  -7  132.60    6.16   0
  -1 -15  -7  127.60    6.11   0
  -1  15  -7  122.37    5.72   0
  -1  15   7  116.38    5.95   0
  -3  15  -7   16.50    6.63   0
   3 -15  -7   11.13    9.60   0
   3  15   7    1.89    7.13   0
   3 -15   7   10.88    6.46   0
  -3  15  -7   11.70    5.06   0
  -3 -15   7   10.02    5.73   0
   3 -15  -7    4.38   11.31   0
   3  15  -7    7.42    6.73   0
  -3  15  -7    7.05    6.92   0
   3  15  -7   10.55    6.90   0
  -3 -15  -7   17.60    6.75   0
   3 -15  -7    8.96    5.42   0
   3  15  -7    8.96    5.45   0
  -3 -15  -7    3.80    5.19   0
   3  15   7    3.62    6.47   0
  -3  15   7    8.50    5.49   0
   5 -15   7  113.58    9.41   0
   5  15   7  161.21    6.86   0
   5  15  -7  179.92   11.60   0
  -5 -15  -7  133.95    8.60   0
  -5 -15   7  176.68    6.85   0
  -5  15  -7  158.85    7.75   0
  -5  15  -7  197.02    6.47   0
  -5  15  -7  188.83    8.67   0
   5  15   7  141.88    9.23   0
  -5 -15  -7  183.18    8.02   0
   5  15  -7  160.76    7.15   0
   5  15  -7  142.30   12.73   0
  -5  15   7  164.11    6.82   0
   0  16   7  292.90    7.27   0
   0 -16   7  259.11    7.47   0
   0  16  -7  309.96    6.62   0
   0 -16  -7  280.63    8.06   0
   0  16  -7  301.35    6.63   0
   0 -16  -7  296.95    9.00   0
   0  16  -7  312.30    7.11   0
   2 -16  -7    2.06    7.21   0
  -2  16  -7    4.41    5.23   0
   2  16  -7    2.01    6.53   0
   2  16   7    0.68    7.36   0
   2 -16  -7    3.00    9.01   0
   2 -16  -7    5.19    5.29   0
   2 -16   7    5.20    6.23   0
  -2  16  -7    3.48    5.42   0
  -2 -16  -7    5.87    5.12   0
  -2 -16   7    5.48    6.13   0
   2  16   7    0.65    6.16   0
   2  16  -7   -2.34    6.95   0
  -2  16  -7    4.96    6.87   0
  -2 -16  -7    3.38    5.78   0
   2  16  -7    7.23    5.66   0
  -2  16   7    3.74    5.35   0
   4 -16  -7  174.79    7.02   0
   4  16  -7  151.67    8.89   0
   4 -16   7  108.72    9.43   0
   4  16   7  183.88    6.53   0
  -4  16  -7  137.70    6.53   0
  -4 -16  -7  156.21    8.43   0
   4  16   7  144.76    9.13   0
  -4 -16   7  152.65    6.87   0
  -4  16  -7  136.34    8.65   0
   4  16  -7  174.79   10.60   0
  -4 -16  -7  182.45    6.64   0
  -4  16  -7  154.59    6.41   0
   4  16  -7  157.02    6.90   0
  -4  16   7  159.73    7.06   0
   1  17   7   -1.04    6.85   0
  -1  17  -7    5.85    5.34   0
   1 -17  -7    3.79    5.75   0
   1  17  -7    4.56    5.69   0
  -1 -17  -7    2.27    6.67   0
   1 -17   7    4.69    6.41   0
  -1 -17   7    5.04    6.24   0
   1 -17  -7    5.28    6.85   0
   1  17   7    1.28    6.09   0
   1 -17  -7   -5.04    7.73   0
  -1  17  -7   -3.97    5.55   0
  -1 -17  -7    1.84    6.11   0
   1  17  -7    3.25    5.51   0
  -1  17  -7    4.95    5.70   0
   1  17  -7    4.49    5.56   0
  -1  17   7    0.13    5.86   0
   3  17   7    3.65    5.67   0
   3 -17   7    0.89    6.77   0
   3 -17  -7   -0.83   10.20   0
   3 -17  -7    1.99    5.77   0
  -3 -17  -7    7.94    5.61   0
  -3  17  -7   -1.47    5.74   0
  -3 -17   7    1.60    6.06   0
   3 -17  -7   -1.07   12.54   0
   3  17  -7    0.05    7.82   0
   3  17   7    1.02    6.43   0
  -3  17  -7    2.66    6.16   0
  -3 -17  -7   -0.25    5.81   0
  -3  17  -7    2.26    6.78   0
   3  17  -7    1.32    7.14   0
   3  17  -7    1.60    5.93   0
  -3  17   7    1.59    5.62   0
   0  18   7  144.26    7.38   0
   0 -18   7  181.86    7.21   0
   0  18  -7  186.26    7.16   0
   0 -18  -7  143.44    8.99   0
   0 -18  -7  145.64    6.82   0
   0  18  -7  144.70    8.18   0
   0  18  -7  172.39    6.93   0
   2  18  -7    7.98    7.17   0
  -2  18  -7   11.24    5.69   0
   2 -18  -7   11.76    5.86   0
   2 -18   7    8.01    6.87   0
  -2 -18  -7    9.53    5.94   0
  -2  18  -7    8.17    7.06   0
  -2 -18   7   16.69    6.66   0
   2 -18  -7    8.75    8.93   0
   2  18   7   18.67    8.07   0
   2  18   7   15.57    5.79   0
   2 -18  -7    9.94   10.39   0
   2  18  -7   10.95    7.79   0
  -2 -18  -7   17.16    7.57   0
  -2  18  -7   11.74    6.20   0
   2  18  -7   18.17    6.11   0
  -2  18   7    9.27    6.15   0
  -1  19   7   67.43    6.78   0
   1 -19  -7   58.31    8.48   0
  -1 -19  -7   54.89    6.56   0
   1 -19  -7   47.09    6.32   0
   1 -19   7   54.76    7.04   0
  -1  19  -7   46.42    7.85   0
   1  19  -7   48.24    6.95   0
   1 -19  -7   57.98    9.22   0
  -1  19  -7   55.95    7.55   0
   1  19   7   37.05    7.93   0
  -1 -19  -7   38.14    8.41   0
   1  19  -7   45.97    7.57   0
  -1 -19   7   44.89    8.18   0
  -1  19  -7   42.33    6.56   0
   1  19  -7   38.68    6.57   0
   1  19   7   46.17    8.30   0
   0   0   8 4162.70   19.10   0
   0   0  -8 4127.66   19.27   0
   0   0   8 4179.45   20.05   0
   0   0  -8 4168.06   20.09   0
   2   0  -8  893.25   11.79   0
   2   0   8  848.44    9.48   0
  -2   0   8  855.41   11.22   0
  -2   0  -8  868.28    9.38   0
   2   0  -8  874.05   12.11   0
   2   0   8  873.43    9.04   0
  -2   0  -8  830.21    8.79   0
  -2   0   8  868.49   10.34   0
  -4   0  -8 2296.31   13.12   0
   4   0   8 2290.67   13.05   0
   4   0  -8 2218.98   16.43   0
  -4   0   8 2313.34   17.10   0
   4   0  -8 2303.82   18.49   0
  -4   0   8 2277.47   15.96   0
  -4   0  -8 2349.69   12.97   0
  -6   0  -8  108.46    5.61   0
  -6   0   8  107.06    7.18   0
  -6   0  -8  124.77    6.65   0
   6   0  -8  104.12    9.43   0
   6   0   8  101.76    5.91   0
  -6   0   8  115.12    8.30   0
   6   0  -8  115.41    7.67   0
  -6   0  -8  107.93    5.80   0
  -8   0  -8  417.03    7.66   0
   8   0  -8  414.85   11.58   0
  -8   0  -8  418.25    7.58   0
  -8   0   8  388.67   16.56   0
  -8   0   8  362.34   10.19   0
  -8   0  -8  400.04    7.79   0
   1   1  -8  278.79    7.86   0
   1   1   8  279.69    6.55   0
   1  -1  -8  285.49    7.47   0
   1  -1   8  288.89    6.94   0
  -1   1   8  281.16    7.46   0
   1   1   8  284.69    6.73   0
  -1  -1   8  274.57    7.00   0
  -1  -1   8  276.17    7.43   0
  -1   1  -8  289.36    6.88   0
   1  -1  -8  282.31    9.09   0
   1   1  -8  264.37    8.23   0
  -1  -1  -8  286.93    6.71   0
  -1  -1  -8  288.46    6.72   0
   1  -1   8  269.09    6.38   0
  -1   1   8  281.46    7.87   0
  -1   1  -8  271.97    6.57   0
  -3   1  -8  135.95    5.27   0
   3   1  -8  131.14    7.52   0
  -3  -1   8  129.13    6.80   0
   3  -1   8  124.19    5.57   0
  -3   1  -8  132.63    6.52   0
  -3  -1  -8  130.18    5.30   0
   3   1  -8  120.15    6.41   0
  -3   1   8  138.61    7.09   0
   3   1   8  131.12    5.29   0
   3  -1   8  125.58    5.36   0
   3  -1  -8  121.07    7.32   0
  -3   1   8  138.85    6.84   0
  -3  -1  -8  136.71    5.44   0
   3   1   8  122.36    5.64   0
  -3  -1   8  128.58    7.01   0
   3  -1  -8  139.10    7.54   0
  -5  -1   8  181.53    8.66   0
  -5   1  -8  176.68    5.73   0
  -5   1  -8  186.73    7.31   0
  -5   1   8  189.15    7.84   0
  -5  -1  -8  181.42    6.04   0
  -5   1  -8  189.97    6.37   0
  -5  -1  -8  187.64    5.99   0
  -5  -1   8  207.03    7.84   0
   5  -1  -8  172.19    7.87   0
   5   1  -8  169.47    8.63   0
  -5   1   8  181.66    7.41   0
  -5  -1  -8  189.91    5.93   0
   5   1  -8  178.14    7.87   0
   5  -1  -8  180.11    8.27   0
   5  -1   8  177.09    6.90   0
   5   1   8  186.66    6.16   0
   7  -1  -8   24.08    8.37   0
  -7  -1  -8   27.28    5.65   0
  -7   1  -8   27.51    5.54   0
  -7   1  -8   18.55    6.83   0
  -7  -1  -8   26.09    6.62   0
  -7   1   8   25.64    7.97   0
  -7  -1   8   23.76    7.11   0
  -7  -1   8   24.12   10.67   0
  -7   1   8   24.94    8.04   0
  -7  -1  -8   21.02    6.68   0
   7   1  -8   27.36    7.28   0
  -7   1  -8   32.38    5.50   0
   9   1  -8   52.47   10.12   0
  -9   1   8   53.93   13.82   0
  -9  -1  -8   48.31    7.94   0
  -9   1   8   57.47   10.59   0
  -9   1  -8   65.62    6.62   0
  -9  -1  -8   54.47    6.95   0
   9  -1  -8   56.64    9.82   0
  -9  -1   8   59.62    9.60   0
  -9   1  -8   51.94    6.37   0
  -9   1   8   53.39   14.39   0
  -9  -1  -8   47.98    7.87   0
  -9   1  -8   61.31    6.69   0
   0   2   8  424.73    8.46   0
   0  -2  -8  447.95    8.52   0
   0  -2  -8  452.96    8.78   0
   0   2  -8  445.15    8.11   0
   0  -2   8  479.28    8.15   0
   0   2   8  452.74    7.62   0
   0  -2   8  431.96    7.47   0
   0   2  -8  453.08    8.40   0
   2  -2   8    5.52    5.02   0
  -2  -2  -8    9.31    4.49   0
  -2   2  -8    9.11    4.73   0
  -2  -2   8   11.58    5.22   0
   2  -2  -8    9.23    6.95   0
  -2  -2  -8    8.64    4.57   0
  -2   2   8   10.69    6.17   0
   2   2  -8   11.33    5.57   0
  -2  -2   8    9.96    5.81   0
   2  -2   8   13.18    4.35   0
  -2   2   8   10.92    5.80   0
   2   2   8    4.97    4.58   0
   2   2   8    5.01    5.47   0
  -2   2  -8    7.47    4.29   0
   2   2  -8    7.95    5.14   0
   2  -2  -8    7.80    5.71   0
  -4   2  -8  215.35    6.01   0
   4  -2  -8  199.31    8.62   0
  -4  -2  -8  212.55    6.14   0
   4  -2   8  206.30    7.55   0
  -4   2  -8  222.48    6.58   0
  -4   2   8  218.00    7.68   0
  -4  -2   8  211.26    8.74   0
  -4  -2  -8  218.51    6.08   0
  -4   2   8  208.61    9.12   0
  -4  -2  -8  193.04    7.07   0
   4  -2  -8  202.06    7.15   0
  -4  -2   8  219.99    6.91   0
   4   2  -8  205.75    7.88   0
   4   2  -8  202.30    9.35   0
   4   2   8  211.17    6.44   0
   4  -2   8  213.00    6.00   0
  -6  -2  -8   -1.46    6.15   0
  -6  -2   8    2.55    9.12   0
  -6  -2  -8   -0.16    5.16   0
  -6   2  -8    1.69    4.74   0
  -6   2  -8    5.94    5.16   0
   6  -2  -8    0.38    7.54   0
  -6   2   8    1.79    6.25   0
   6   2   8    2.86    6.32   0
  -6  -2   8    0.32    5.33   0
  -6  -2  -8   -1.70    6.42   0
  -6   2   8    1.28    7.31   0
  -6   2  -8    0.92    5.23   0
   6   2  -8    3.93    6.65   0
   6  -2  -8    1.09    7.66   0
   6   2  -8    1.85    9.89   0
   8   2  -8   37.04    7.92   0
  -8   2  -8   34.60    7.00   0
  -8   2  -8   33.89    6.18   0
  -8   2  -8   28.79    7.28   0
  -8  -2  -8   34.91    6.20   0
   8  -2  -8   36.31    9.84   0
  -8   2   8   34.05    9.59   0
  -8  -2   8   40.78    7.57   0
  -8   2   8   39.42    8.55   0
  -8  -2  -8   23.81    5.98   0
  -8  -2  -8   37.02    7.41   0
  -1  -3   8  285.52    7.57   0
   1   3   8  288.48    7.83   0
  -1  -3  -8  290.91    7.90   0
   1  -3   8  283.91    7.20   0
   1  -3  -8  284.03    7.91   0
  -1   3  -8  291.27    7.01   0
  -1  -3   8  294.88    6.94   0
  -1   3   8  280.47    6.83   0
   1   3  -8  288.08    7.22   0
  -1   3  -8  289.87    6.14   0
  -1   3   8  288.76    8.13   0
  -1  -3  -8  289.46    6.69   0
   1   3   8  287.91    6.71   0
   1  -3   8  289.14    6.13   0
   1   3  -8  294.17    7.23   0
   1  -3  -8  293.34    7.19   0
  -3  -3   8  123.64    6.57   0
  -3  -3  -8  128.57    5.49   0
  -3  -3  -8  125.58    5.01   0
  -3  -3  -8  114.10    5.07   0
   3  -3   8  140.81    6.08   0
   3   3  -8  124.97    6.35   0
  -3   3   8  126.85    7.32   0
   3   3   8  126.54    5.57   0
  -3   3   8  123.99    6.83   0
  -3   3  -8  124.52    5.82   0
  -3   3  -8  128.28    4.97   0
   3  -3   8  132.17    5.24   0
  -3  -3   8  112.50    7.17   0
   3  -3  -8  114.39    7.74   0
   3   3  -8  131.42    7.85   0
   3  -3  -8  125.57    6.34   0
  -5  -3  -8  295.08    6.23   0
   5  -3   8  290.56    6.90   0
  -5   3   8  286.57   10.59   0
  -5   3   8  276.02    6.94   0
  -5   3  -8  282.81    6.76   0
  -5  -3   8  280.85    8.10   0
   5   3   8  275.13    7.51   0
  -5  -3  -8  264.62    7.33   0
  -5   3  -8  286.14    7.10   0
   5  -3  -8  267.72    7.33   0
   5   3  -8  255.36   12.51   0
  -5  -3  -8  277.47    6.15   0
  -5  -3   8  274.72   10.72   0
   5   3  -8  281.30    7.44   0
   5  -3  -8  289.06   11.76   0
  -7  -3  -8   34.66    5.63   0
   7  -3  -8   31.45    9.97   0
  -7   3  -8   26.55    5.82   0
  -7  -3  -8   23.68    6.69   0
  -7   3   8   31.18    7.16   0
  -7   3  -8   34.05    5.75   0
  -7   3   8   31.61   10.84   0
  -7  -3  -8   34.44    5.75   0
  -7  -3   8   22.05    6.78   0
   7   3   8   30.24    6.94   0
   7   3  -8   31.27    6.22   0
  -7   3  -8   35.57    5.33   0
  -9   3  -8   92.53    8.52   0
  -9   3  -8  110.47    8.28   0
   9   3  -8  128.07    8.89   0
  -9  -3  -8  111.93    7.02   0
  -9  -3  -8   84.58    9.07   0
  -9   3  -8   87.34    8.60   0
  -9  -3   8   91.58    8.75   0
  -9   3   8  113.18    9.94   0
  -9  -3  -8   78.29    8.41   0
   0  -4  -8 2795.67   15.72   0
   0  -4  -8 2837.17   17.09   0
   0   4  -8 2788.63   15.38   0
   0   4   8 2810.93   16.66   0
   0  -4   8 2778.17   15.73   0
   0  -4   8 2837.31   16.12   0
   0   4  -8 2883.45   16.55   0
   0   4   8 2832.06   16.03   0
   2  -4   8  518.70    8.13   0
  -2  -4  -8  504.49    7.81   0
  -2   4   8  481.31    9.64   0
  -2  -4  -8  493.12    7.27   0
  -2   4   8  491.74    8.67   0
   2  -4  -8  498.14   11.46   0
  -2  -4   8  504.83    8.72   0
  -2   4  -8  504.04    8.51   0
   2  -4   8  488.49    6.93   0
  -2   4  -8  496.57    6.96   0
   2   4  -8  523.87    8.30   0
   2   4  -8  510.67    9.49   0
   2  -4  -8  507.27    8.32   0
   2   4   8  515.57    7.92   0
  -2  -4  -8  512.09    7.35   0
  -2  -4   8  485.87    8.42   0
   4   4  -8 1497.31   18.80   0
  -4  -4  -8 1482.56   10.82   0
  -4   4   8 1511.32   12.13   0
  -4   4   8 1468.06   18.72   0
  -4   4  -8 1488.65   11.68   0
  -4  -4  -8 1468.17   11.43   0
   4   4   8 1508.92   11.88   0
  -4  -4   8 1496.82   12.22   0
   4  -4   8 1555.74   12.33   0
   4  -4  -8 1467.75   12.75   0
  -4   4  -8 1480.46   10.51   0
   4  -4  -8 1352.26   19.22   0
   4   4  -8 1465.92   11.78   0
  -4  -4   8 1482.11   16.27   0
  -4  -4  -8 1505.71   10.45   0
   6  -4  -8   70.79   12.55   0
  -6  -4  -8   62.44    5.59   0
  -6   4   8   72.73    6.02   0
  -6  -4  -8   77.65    5.49   0
  -6  -4   8   68.92    6.80   0
  -6   4   8   69.89   11.91   0
  -6   4  -8   77.72    6.20   0
   6  -4  -8   63.27    6.99   0
  -6  -4  -8   64.72    6.85   0
   6   4   8   59.28    6.00   0
  -6   4  -8   62.67    6.36   0
   6   4  -8   71.45    6.97   0
  -8   4  -8  242.29    7.79   0
  -8  -4  -8  229.89    8.29   0
  -8   4  -8  238.17    7.85   0
  -8  -4  -8  244.21    9.02   0
  -8   4  -8  248.86    8.04   0
  -8  -4   8  252.59    7.42   0
  -8  -4  -8  240.46    7.29   0
   8   4  -8  257.79    9.04   0
  -8   4   8  242.39    9.18   0
  -1  -5  -8    4.85    5.58   0
   1  -5   8    6.90    4.40   0
   1   5  -8    8.21    5.85   0
  -1  -5  -8    7.62    4.67   0
   1  -5  -8    1.89    6.39   0
  -1   5   8    7.88    4.64   0
  -1  -5  -8    6.90    4.88   0
  -1  -5   8    6.00    5.64   0
  -1   5  -8    9.55    5.75   0
   1  -5  -8    4.27    5.63   0
   1   5  -8    8.09    5.74   0
  -1  -5   8    7.40    4.56   0
   1   5   8    3.15    5.67   0
  -1   5  -8    7.79    5.34   0
   1  -5   8    2.26    5.97   0
   1  -5  -8    9.62    4.99   0
  -3   5   8    4.54    4.79   0
  -3  -5  -8    3.44    5.60   0
  -3  -5   8    4.00    4.81   0
   3  -5  -8    1.06    9.03   0
  -3  -5  -8    4.57    4.85   0
   3  -5   8    4.70    5.29   0
   3   5  -8    3.57    6.09   0
   3  -5  -8   -0.67    5.10   0
   3   5  -8    0.66    6.17   0
  -3   5  -8    5.93    5.97   0
  -3   5  -8    2.05    4.19   0
  -3  -5  -8    5.50    4.49   0
   3   5   8    4.98    5.05   0
  -3  -5   8    3.76    5.20   0
  -5  -5  -8    6.21    4.61   0
  -5  -5  -8   -0.08    5.23   0
   5  -5   8    3.83    6.72   0
  -5  -5  -8   11.35    5.65   0
   5  -5  -8    2.29    6.67   0
  -5   5  -8    1.79    5.34   0
  -5   5   8    5.82    6.15   0
  -5  -5   8    6.46    5.05   0
   5   5   8    4.89    6.58   0
   5   5  -8    3.72   11.58   0
  -5   5  -8    6.69    5.71   0
   5   5  -8    8.55    5.11   0
  -7  -5  -8    5.00    6.56   0
  -7   5  -8    7.27    5.96   0
  -7   5  -8    4.37    6.74   0
   7   5   8    3.73    7.09   0
  -7  -5   8    8.26    6.52   0
  -7   5  -8   -0.28    6.41   0
  -7  -5  -8    3.35    6.93   0
  -7   5   8    1.29    6.79   0
   7   5  -8    2.85    6.69   0
  -7  -5  -8    2.98    5.55   0
   9   5  -8    1.76    8.35   0
  -9   5  -8   10.26    8.45   0
  -9  -5  -8    3.17    8.46   0
  -9  -5  -8    7.96    7.83   0
  -9   5  -8    2.55    7.89   0
  -9  -5   8    2.20    7.49   0
  -9   5   8   -0.48    8.00   0
  -9  -5  -8   -1.67    6.49   0
  -9   5  -8    3.33    6.28   0
   0   6   8 1886.63   12.66   0
   0  -6  -8 1836.91   13.94   0
   0  -6  -8 1831.73   13.75   0
   0  -6   8 1807.33   12.54   0
   0   6  -8 1835.56   12.58   0
   0   6  -8 1844.74   12.82   0
   0  -6  -8 1855.74   12.68   0
   2  -6   8  142.52    6.45   0
  -2   6  -8  142.00    5.10   0
  -2  -6  -8  142.66    5.41   0
  -2  -6   8  139.96    5.73   0
   2  -6  -8  138.81    8.20   0
   2   6  -8  143.85    5.98   0
  -2   6  -8  135.38    5.89   0
  -2   6   8  147.25    5.82   0
   2   6  -8  134.43    6.07   0
   2   6   8  142.90    6.11   0
   2  -6  -8  144.14    6.12   0
  -2  -6  -8  136.62    6.42   0
   2  -6  -8  140.53    6.92   0
  -2  -6  -8  135.20    5.66   0
  -4  -6  -8 1063.58    9.00   0
  -4   6  -8 1013.83    8.81   0
   4  -6  -8 1071.50   25.44   0
  -4   6   8 1036.02    9.66   0
   4   6   8 1043.63   10.59   0
  -4  -6  -8 1002.37   10.30   0
   4   6  -8  994.75   16.97   0
   4  -6   8  963.99   11.40   0
  -4  -6  -8 1038.79    8.83   0
   4  -6  -8 1028.66   10.39   0
  -4  -6   8 1023.63    9.80   0
  -4   6  -8  985.37    9.89   0
   4   6  -8 1085.88   10.33   0
   4  -6  -8  992.49   26.11   0
  -6   6   8   14.53    5.35   0
   6  -6   8   14.46    7.11   0
  -6  -6  -8   18.00    5.41   0
  -6  -6  -8   19.66    5.07   0
   6  -6  -8   15.62    6.83   0
  -6   6  -8   15.72    5.45   0
  -6  -6   8   12.32    5.16   0
   6   6  -8   10.90    6.63   0
  -6   6  -8   17.88    6.53   0
   6   6   8   11.20    6.86   0
  -6  -6  -8   15.02    5.36   0
  -8  -6  -8  149.41    6.67   0
  -8  -6  -8  155.07    8.66   0
  -8   6   8  169.69    8.69   0
  -8   6  -8  164.27    7.36   0
   8   6   8  139.59    8.63   0
  -8   6  -8  160.97    7.40   0
  -8  -6   8  167.70    6.90   0
  -8   6  -8  171.69    6.91   0
  -8  -6  -8  161.13    6.60   0
   8   6  -8  158.18    9.03   0
  -1  -7  -8  702.78    8.34   0
   1  -7  -8  736.46   10.01   0
   1   7   8  713.25    8.90   0
  -1   7  -8  666.34    7.86   0
   1  -7   8  686.60    8.70   0
  -1  -7   8  711.72    8.38   0
  -1   7  -8  704.54    8.52   0
   1  -7  -8  693.81   10.36   0
  -1   7   8  679.68    8.24   0
  -1  -7  -8  680.83    8.44   0
   1   7  -8  696.75    8.44   0
   1  -7  -8  687.06    8.26   0
   1   7  -8  717.55    8.49   0
  -1  -7  -8  699.28    8.58   0
   3   7  -8  351.93    9.48   0
   3  -7  -8  379.29   11.59   0
  -3  -7  -8  363.49    6.56   0
   3  -7   8  353.73    8.72   0
  -3   7   8  347.20    6.86   0
  -3   7  -8  386.97    7.19   0
   3  -7  -8  308.38   13.06   0
  -3  -7  -8  348.44    6.45   0
  -3  -7   8  362.95    7.06   0
   3  -7  -8  363.15    7.22   0
   3   7  -8  354.09    7.20   0
   3   7   8  347.53    7.43   0
  -3   7  -8  370.70    6.18   0
  -3  -7  -8  349.87    8.00   0
  -5   7   8  453.08    7.81   0
  -5  -7  -8  466.26    9.11   0
  -5  -7  -8  458.06    6.71   0
   5  -7   8  462.62    8.66   0
   5   7   8  471.05    9.38   0
   5  -7  -8  452.53    8.98   0
  -5   7  -8  500.67    8.27   0
   5   7  -8  467.28   20.04   0
  -5  -7   8  483.85    7.25   0
  -5   7  -8  490.95    7.16   0
   5   7  -8  474.48    7.55   0
   5   7  -8  426.58   21.00   0
  -5  -7  -8  462.23    6.84   0
  -7  -7  -8   89.26    7.86   0
  -7   7   8   81.53    6.32   0
  -7  -7  -8   77.91    6.07   0
  -7   7  -8   77.18    8.01   0
   7   7   8   91.40    6.45   0
  -7   7  -8   91.63    6.31   0
  -7  -7   8   90.28    6.23   0
  -7   7  -8   70.13    6.76   0
   7   7  -8   87.25    6.51   0
  -7  -7  -8   92.85    6.20   0
   0  -8  -8  778.88    9.58   0
   0   8  -8  744.79    8.33   0
   0   8   8  807.28    9.54   0
   0  -8   8  763.16    8.96   0
   0  -8  -8  752.67   10.09   0
   0   8  -8  761.58    8.89   0
   0  -8  -8  750.74    8.51   0
  -2  -8  -8   51.42    6.16   0
  -2   8   8   49.50    6.29   0
   2  -8   8   54.88    5.91   0
   2  -8  -8   52.63    6.97   0
  -2  -8   8   56.87    5.21   0
   2   8   8   55.10    6.85   0
  -2   8  -8   51.90    5.56   0
   2   8  -8   48.96    6.15   0
   2  -8  -8   58.04    5.31   0
  -2   8  -8   54.31    4.74   0
   2   8  -8   59.69    5.36   0
  -2  -8  -8   46.32    5.24   0
  -2  -8  -8   54.38    5.47   0
   2  -8  -8   53.28    6.97   0
  -4   8   8  432.68    7.30   0
  -4  -8  -8  402.95    6.69   0
  -4   8  -8  414.16    7.45   0
  -4   8  -8  444.75    7.51   0
   4  -8   8  370.63    9.30   0
   4  -8  -8  430.12    8.37   0
   4   8  -8  417.92   11.57   0
  -4  -8   8  426.92    7.23   0
   4   8  -8  409.50   11.87   0
   4   8  -8  430.25    7.40   0
   4   8   8  400.41    9.40   0
  -4  -8  -8  391.38    7.63   0
  -4  -8  -8  433.90    6.95   0
  -6   8   8    4.27    6.40   0
   6  -8   8    4.68    5.96   0
  -6  -8  -8   11.85    6.27   0
   6  -8  -8    2.89    6.74   0
  -6   8  -8    6.87    6.61   0
  -6  -8   8    3.15    5.37   0
   6   8   8    8.78    7.25   0
   6   8  -8    9.73    6.97   0
  -6   8  -8    9.94    5.08   0
  -6  -8  -8   14.44    6.69   0
  -6  -8  -8    8.97    5.06   0
  -8   8   8   82.38    7.91   0
  -8  -8  -8   71.24    6.68   0
  -8   8  -8   65.26    8.63   0
  -8   8  -8   50.28    8.50   0
   8   8   8   46.17    8.50   0
  -8  -8   8   65.05    6.56   0
  -8   8  -8   69.80    7.48   0
  -8  -8  -8   59.51    8.41   0
  -8  -8  -8   62.20    6.70   0
   8   8  -8   67.97    8.45   0
  -1   9   8   22.51    4.86   0
  -1  -9  -8   18.58    5.85   0
   1   9  -8   19.35    5.65   0
   1   9   8   19.91    5.34   0
   1  -9   8   20.01    5.62   0
   1  -9  -8   14.78    6.53   0
  -1   9  -8   16.15    6.31   0
  -1   9  -8   21.66    4.64   0
   1  -9  -8   21.29    4.89   0
   1   9  -8   20.60    5.02   0
  -1  -9  -8   21.72    5.00   0
  -1  -9   8   21.80    5.07   0
   1  -9  -8   14.63    5.98   0
  -1  -9  -8   13.64    5.67   0
  -3   9   8    6.28    4.79   0
  -3  -9  -8   13.27    4.86   0
  -3  -9   8   10.30    4.97   0
   3  -9   8    4.39    5.67   0
   3  -9  -8    7.39   10.91   0
   3   9  -8    8.28    6.74   0
   3  -9  -8   10.42    5.39   0
  -3   9  -8    8.51    5.10   0
   3   9   8    6.96    5.41   0
  -3   9  -8    9.17    4.35   0
   3   9  -8    4.37    4.90   0
  -3  -9  -8   13.24    5.95   0
   3  -9  -8    8.13    9.66   0
  -3  -9  -8   10.70    4.68   0
   5   9   8   14.13    7.63   0
   5  -9   8   20.38    7.86   0
   5   9  -8   16.79   14.09   0
   5  -9  -8   16.75    5.53   0
  -5   9  -8   31.24    5.10   0
   5   9  -8   17.58   12.96   0
  -5  -9  -8   27.81    4.99   0
  -5   9  -8   21.63    6.75   0
  -5  -9   8   20.57    5.59   0
   5   9  -8   25.17    5.92   0
  -5  -9  -8   19.97    6.62   0
  -5  -9  -8   18.45    4.94   0
  -5   9   8   26.05    6.45   0
  -7   9   8    5.06    6.83   0
  -7   9  -8   -0.38    5.49   0
  -7  -9  -8    5.87    5.50   0
  -7   9  -8    8.17    7.48   0
  -7  -9   8   13.10    7.06   0
  -7  -9  -8    7.18    7.11   0
  -7  -9  -8    2.07    5.53   0
   7   9  -8   -4.99    7.56   0
   7   9   8   -2.01    7.81   0
   0 -10  -8 1415.12   12.29   0
   0  10   8 1440.70   10.56   0
   0 -10   8 1421.40   10.96   0
   0  10  -8 1491.83   10.59   0
   0  10  -8 1528.98   11.61   0
   0 -10  -8 1447.58   10.96   0
   0 -10  -8 1517.49   12.38   0
   2  10  -8  380.12    7.95   0
  -2  10   8  388.20    6.76   0
   2 -10   8  380.05    8.62   0
   2  10   8  398.37    7.60   0
  -2 -10   8  401.80    6.83   0
  -2 -10  -8  361.89    6.75   0
   2 -10  -8  384.82    6.83   0
  -2  10  -8  389.15    7.93   0
   2 -10  -8  375.94   10.35   0
   2  10  -8  385.51    6.82   0
  -2 -10  -8  378.38    7.14   0
  -2  10  -8  392.25    6.41   0
   2 -10  -8  404.01    9.48   0
  -2 -10  -8  389.26    6.83   0
   4  10  -8  805.31   12.75   0
   4 -10   8  810.22   10.32   0
   4  10  -8  836.45   13.49   0
   4 -10  -8  806.89    9.03   0
  -4 -10  -8  815.86    8.27   0
  -4  10  -8  839.31    9.43   0
  -4 -10   8  796.18    8.54   0
  -4  10  -8  864.39    8.20   0
   4  10   8  835.76   11.16   0
  -4 -10  -8  823.58    9.21   0
   4  10  -8  833.74    8.71   0
  -4 -10  -8  841.31    8.39   0
  -4  10   8  786.15    8.66   0
  -6 -10  -8   44.09    5.43   0
   6 -10   8   56.60    6.89   0
   6  10   8   60.20    8.07   0
  -6  10  -8   64.08    5.64   0
  -6  10  -8   66.76    7.37   0
  -6 -10   8   54.87    5.87   0
   6 -10  -8   68.48    7.49   0
  -6 -10  -8   57.58    7.26   0
   6  10  -8   60.31    6.05   0
  -6 -10  -8   69.20    5.62   0
  -6  10   8   65.35    6.96   0
  -8  10   8  146.69    6.96   0
  -8 -10  -8  101.43    7.22   0
  -8  10  -8  104.82    6.97   0
  -8  10  -8   93.14    9.65   0
  -8  10  -8  100.43    9.14   0
  -8 -10   8   95.18    7.05   0
   8  10   8   93.43    9.21   0
  -8 -10  -8  146.62   10.01   0
  -8 -10  -8  101.00    6.95   0
   8  10  -8  104.58    7.82   0
  -8  10  -8  157.88    6.73   0
   1  11   8  234.91    6.50   0
  -1  11   8  241.74    6.13   0
   1 -11   8  209.01    7.73   0
  -1 -11  -8  222.08    6.30   0
  -1 -11   8  222.02    6.30   0
   1  11  -8  235.79    6.20   0
   1 -11  -8  237.65    5.95   0
  -1  11  -8  249.23    6.35   0
  -1 -11  -8  223.87    6.09   0
   1  11  -8  235.26    6.33   0
   1 -11  -8  222.39    7.86   0
   1 -11  -8  240.93    8.04   0
  -1 -11  -8  240.83    6.36   0
  -1  11  -8  241.39    5.92   0
  -3 -11  -8  119.42    5.63   0
   3 -11  -8  116.01   11.48   0
   3  11  -8  131.51    8.15   0
   3  11   8  136.88    6.49   0
  -3 -11   8  141.29    6.29   0
  -3  11  -8  115.44    6.08   0
   3 -11   8  108.59    7.65   0
  -3 -11  -8  125.45    6.64   0
   3 -11  -8  128.38   10.63   0
   3  11  -8  128.30    7.15   0
   3  11  -8  135.21    6.24   0
  -3 -11  -8  133.87    5.66   0
   3 -11  -8  133.57    6.23   0
  -3  11  -8  128.90    5.47   0
  -3  11   8  127.98    5.68   0
  -5 -11  -8  156.21    5.73   0
   5 -11   8  145.24    9.04   0
   5 -11  -8  172.10    6.49   0
  -5 -11   8  170.87    6.53   0
  -5  11  -8  172.96    7.97   0
   5  11  -8  158.03   13.07   0
   5  11  -8  151.43   12.55   0
  -5 -11  -8  174.55    6.67   0
  -5  11  -8  163.26    6.04   0
   5  11  -8  186.23    6.70   0
  -5 -11  -8  187.08    6.18   0
   5  11   8  154.60    8.57   0
  -5  11   8  176.94    6.21   0
   7 -11   8   22.53    8.69   0
  -7 -11  -8   29.21    5.93   0
  -7  11  -8   27.69    6.73   0
  -7 -11   8   27.27    6.32   0
  -7  11  -8   29.55    6.17   0
  -7  11  -8   33.66    6.16   0
   7  11   8   17.13    8.53   0
  -7 -11  -8   25.29    8.02   0
  -7 -11  -8   33.79    5.96   0
   7  11  -8   28.45    7.92   0
  -7  11   8   28.10    6.17   0
   0 -12  -8    4.86    5.13   0
   0  12   8    3.93    5.36   0
   0 -12   8    4.16    6.83   0
   0  12  -8    3.11    4.64   0
   0 -12  -8    0.39    6.11   0
   0  12  -8    5.58    5.32   0
   0 -12  -8    4.59    6.51   0
   0  12  -8    3.34    4.71   0
  -2  12   8   -0.76    6.06   0
   2 -12  -8    3.95    7.69   0
   2  12  -8    2.18    5.91   0
   2  12   8    5.27    5.33   0
   2  12  -8    9.83    6.14   0
   2 -12   8    2.31    5.21   0
  -2 -12   8   10.14    5.68   0
  -2  12  -8    5.70    4.79   0
  -2  12  -8    7.67    5.19   0
  -2 -12  -8   -3.48    5.13   0
   2 -12  -8    7.31    5.16   0
   2  12  -8    5.82    5.04   0
   2 -12  -8    0.44    7.92   0
  -2 -12  -8    3.67    5.62   0
   4 -12   8    7.04    6.35   0
   4 -12  -8   -4.78    5.64   0
   4  12  -8   -0.48    8.15   0
   4  12  -8    0.79    8.40   0
  -4 -12   8   12.18    6.70   0
  -4  12  -8    0.90    6.62   0
   4  12   8   -0.01    7.07   0
  -4 -12  -8    7.11    6.10   0
   4  12  -8    0.75    5.54   0
  -4 -12  -8    3.05    5.21   0
  -4  12   8   -4.89    5.25   0
  -4  12  -8   -0.82    4.80   0
   6  12   8    6.48    8.26   0
  -6 -12  -8    6.55    5.57   0
   6 -12   8    5.89    6.99   0
   6 -12  -8    4.36    5.99   0
  -6  12  -8    3.12    5.50   0
  -6 -12   8   -3.86    7.46   0
  -6  12  -8    3.04    7.24   0
  -6  12  -8    4.06    5.70   0
  -6 -12  -8    2.87    7.20   0
  -6 -12  -8    4.32    5.60   0
   6  12  -8    5.17    6.14   0
  -6  12   8    1.53    5.71   0
  -1  13   8  121.46    5.93   0
  -1 -13  -8  115.78    5.95   0
   1 -13  -8  123.33    7.18   0
   1  13   8  112.70    6.44   0
   1 -13  -8  120.25    5.69   0
   1  13  -8  119.58    5.80   0
  -1  13  -8  125.30    5.55   0
  -1 -13   8  127.53    6.29   0
  -1 -13  -8  109.85    6.01   0
  -1  13  -8  135.50    6.31   0
  -1  13  -8  118.77    5.38   0
   1  13  -8  129.96    7.14   0
   1 -13   8  120.90    6.34   0
   1 -13  -8  120.29    7.47   0
   1  13  -8  116.42    5.68   0
  -1 -13  -8  120.39    6.84   0
   3  13  -8   71.20    7.02   0
  -3  13  -8   74.10    5.20   0
  -3  13  -8   59.61    5.16   0
   3 -13  -8   59.23   10.44   0
   3 -13   8   60.99    6.58   0
   3  13   8   67.75    6.11   0
   3  13  -8   67.89    7.20   0
  -3 -13   8   54.47    5.69   0
  -3 -13  -8   63.85    6.80   0
  -3  13  -8   66.57    6.84   0
   3 -13  -8   64.89   10.62   0
   3 -13  -8   63.27    5.71   0
   3  13  -8   83.86    5.74   0
  -3 -13  -8   64.33    5.46   0
  -3  13   8   75.27    5.60   0
  -5  13  -8   91.50    5.77   0
   5 -13  -8  112.51    6.55   0
  -5 -13   8   97.36    6.11   0
  -5  13  -8   96.65    6.57   0
  -5 -13  -8   79.36    6.27   0
   5  13  -8   85.84   12.26   0
   5  13   8   78.05    8.39   0
   5 -13   8   74.70    7.36   0
  -5 -13  -8   82.59    6.03   0
   5  13  -8   92.36    6.35   0
  -5  13  -8   91.13    5.78   0
   5  13  -8   88.12   11.64   0
  -5  13   8   93.77    7.51   0
   0  14   8 1070.08    9.52   0
   0 -14  -8 1054.54   11.00   0
   0 -14   8 1089.70   10.12   0
   0 -14  -8 1021.57    9.90   0
   0  14  -8 1067.89    9.40   0
   0  14  -8 1111.59    9.79   0
   0 -14  -8 1045.43   11.62   0
   0  14  -8 1103.46    9.32   0
   2 -14  -8   64.61    8.70   0
   2  14   8   55.17    6.13   0
  -2  14  -8   65.86    5.37   0
  -2  14  -8   70.79    5.46   0
   2 -14   8   51.09    6.33   0
   2  14  -8   66.47    5.84   0
   2 -14  -8   61.27    5.57   0
  -2 -14   8   57.45    6.31   0
  -2 -14  -8   61.53    6.65   0
   2  14  -8   57.47    6.56   0
  -2  14  -8   66.53    5.85   0
   2 -14  -8   67.47    7.98   0
   2  14  -8   63.32    5.90   0
  -2 -14  -8   72.61    5.60   0
  -2  14   8   57.25    5.50   0
  -4  14  -8  556.83    7.69   0
  -4  14  -8  570.88    8.52   0
   4 -14   8  531.94    9.30   0
   4 -14  -8  584.78    9.56   0
  -4 -14   8  575.42    8.36   0
   4  14   8  512.47    9.35   0
  -4 -14  -8  530.34    9.62   0
   4  14  -8  552.29   12.04   0
  -4  14  -8  635.74    8.96   0
   4  14  -8  595.35   11.90   0
   4  14  -8  590.82    8.04   0
  -4 -14  -8  661.61    8.14   0
  -4  14   8  590.11    8.14   0
   6  14   8   10.81    6.82   0
  -6 -14  -8    5.05    5.73   0
   6 -14   8    2.40    8.86   0
  -6  14  -8    3.61    5.87   0
  -6 -14   8    0.76    7.53   0
  -6 -14  -8    0.40    6.10   0
  -6  14  -8   10.01    7.66   0
  -6  14  -8    1.50    5.87   0
  -6 -14  -8    7.97    5.78   0
   6  14  -8   -0.57    6.27   0
  -6  14   8    1.80    6.22   0
   1  15  -8   14.53    6.45   0
  -1  15   8   16.60    5.71   0
   1 -15  -8   17.99    6.82   0
  -1  15  -8   16.78    5.37   0
   1  15   8   20.43    5.92   0
   1 -15  -8   11.60    5.55   0
  -1  15  -8   12.44    5.15   0
   1 -15   8    7.38    5.95   0
   1  15  -8   19.65    6.64   0
  -1 -15   8   17.17    7.39   0
  -1 -15  -8    9.72    5.43   0
  -1  15  -8   15.07    5.55   0
   1 -15  -8   12.76    7.27   0
   1  15  -8   14.07    5.59   0
  -1 -15  -8   20.57    6.80   0
  -3  15  -8   11.31    5.28   0
   3  15  -8    6.51    6.84   0
   3 -15   8   10.24    6.54   0
   3 -15  -8    3.41    5.60   0
   3  15   8    7.34    6.40   0
  -3 -15   8    1.04    5.92   0
  -3 -15  -8   12.47    5.69   0
   3 -15  -8    6.39   10.03   0
   3 -15  -8    6.45   11.65   0
  -3  15  -8    8.73    5.95   0
  -3  15  -8    5.58    5.48   0
   3  15  -8    4.56    5.78   0
  -3 -15  -8    7.58    5.40   0
  -3  15   8    5.55    5.42   0
   3  15  -8    9.22    7.30   0
   5 -15   8    1.85    8.95   0
   5 -15  -8    7.93    7.76   0
  -5  15  -8    1.18    5.68   0
  -5 -15  -8   12.59    6.02   0
  -5 -15   8    1.02    5.90   0
  -5  15  -8   10.83    7.61   0
   5  15   8   15.66    8.48   0
  -5 -15  -8   14.32    7.15   0
   5  15  -8   10.31   11.21   0
   5  15  -8   13.05   10.22   0
   5  15  -8   12.40    7.51   0
  -5  15   8   13.93    5.93   0
  -5  15  -8    8.17    5.66   0
   0 -16  -8  133.69    7.80   0
   0  16  -8  132.92    7.60   0
   0 -16  -8  108.34    6.34   0
   0 -16   8  109.99    8.11   0
   0  16   8  135.49    6.79   0
   0  16  -8  126.88    6.86   0
   0 -16  -8  131.31    8.27   0
   0  16  -8  139.53    6.80   0
   2  16   8   14.28    6.46   0
  -2  16  -8   16.58    5.35   0
   2 -16   8   11.88    7.86   0
   2 -16  -8   12.66    6.74   0
  -2 -16  -8    7.86    5.79   0
  -2 -16   8   10.99    6.18   0
  -2  16  -8   19.15    6.66   0
   2 -16  -8   13.40    8.94   0
   2 -16  -8   13.61    8.26   0
   2  16  -8   11.42    6.99   0
  -2  16  -8   13.80    6.17   0
  -2 -16  -8   12.11    5.65   0
   2  16  -8   14.91    5.77   0
   2  16  -8   10.22    7.35   0
  -2  16   8   13.93    5.80   0
  -4  16  -8   73.05    5.85   0
   4 -16   8   65.16    7.53   0
   4 -16  -8   59.12    6.55   0
  -4  16  -8   57.99    6.00   0
  -4 -16  -8   67.39    6.26   0
  -4 -16   8   61.27    6.79   0
   4  16   8   82.68    7.18   0
   4  16  -8   53.16    8.85   0
  -4  16  -8   77.37    8.05   0
  -4 -16  -8   71.34    6.31   0
   4  16  -8   86.60    9.32   0
   4  16  -8   59.05    6.56   0
  -4  16   8   43.43    7.74   0
   1  17  -8  138.79    6.27   0
  -1  17   8  138.69    6.98   0
   1 -17  -8  112.42    7.96   0
   1 -17   8  117.89    8.41   0
  -1  17  -8  113.15    6.39   0
  -1 -17  -8  122.70    6.37   0
  -1 -17   8  128.92    8.44   0
  -1  17  -8  112.04    7.41   0
   1  17   8  112.05    6.74   0
   1 -17  -8  136.03    8.65   0
  -1 -17  -8  114.29    8.41   0
  -1  17  -8  129.06    6.81   0
   1  17  -8  125.01    6.71   0
   1  17  -8  106.38    7.81   0
   1 -17  -8  140.72    6.50   0
   3 -17  -8   59.79   11.52   0
   3 -17  -8   71.73    6.54   0
   3  17  -8   63.21    7.67   0
  -3  17  -8   63.44    6.18   0
   3  17   8   51.69    8.41   0
  -3  17  -8   70.68    6.17   0
  -3 -17  -8   53.04    7.46   0
  -3 -17   8   63.36    6.85   0
   3 -17  -8   61.38   13.25   0
   3  17  -8   77.26    8.62   0
  -3  17  -8   62.28    7.90   0
  -3 -17  -8   68.28    7.65   0
   3  17  -8   70.50    6.53   0
   3 -17   8   54.92    7.38   0
  -3  17   8   77.09    6.37   0
   0 -18  -8  226.39    8.61   0
   0  18  -8  204.24    8.48   0
   0  18  -8  199.70    8.29   0
   0 -18  -8  205.02    8.41   0
   0 -18   8  183.35    8.99   0
   0 -18  -8  260.61    8.03   0
   0  18  -8  206.09    7.40   0
   0  18   8  190.92    7.61   0
  -2  18   8   10.71    6.19   0
  -2  18  -8    5.98    7.23   0
   2 -18  -8    1.24    9.08   0
   2  18   8    6.34    6.81   0
   2 -18   8    6.11    6.73   0
  -2 -18   8    7.31    8.14   0
   2  18  -8    3.29    6.41   0
  -2  18  -8    9.65    7.05   0
   2 -18  -8   -1.42    8.55   0
   2 -18  -8   -0.94    6.09   0
   2  18  -8    6.48    6.16   0
  -2 -18  -8    2.09    6.14   0
  -2  18  -8    6.16    7.32   0
   2  18  -8   10.95    6.01   0
  -2 -18  -8   -5.24    5.76   0
   0   0  -9    4.96    4.84   0
   0   0  -9    4.21    4.61   0
   0   0   9    4.93    4.50   0
   0   0   9    1.17    5.07   0
   2   0  -9   -0.09    5.39   0
  -2   0  -9    2.08    4.56   0
  -2   0   9    4.77    6.22   0
   2   0   9    3.24    5.53   0
   2   0  -9    1.49    5.79   0
   2   0   9    1.63    4.24   0
  -2   0  -9   -2.91    4.09   0
  -2   0   9    2.05    4.77   0
  -4   0  -9    5.18    5.99   0
  -4   0   9    3.94    6.34   0
   4   0   9   -0.06    4.93   0
   4   0  -9    3.84    6.72   0
   4   0  -9    7.27    7.40   0
  -4   0   9    0.93    6.07   0
  -4   0  -9    5.29    5.95   0
  -6   0  -9   -2.51    5.47   0
   6   0  -9   -0.05    6.88   0
  -6   0   9    0.04    6.80   0
   6   0   9    2.39    5.02   0
  -6   0  -9    2.23    5.15   0
  -6   0  -9    4.82    6.42   0
   6   0  -9   -0.71    7.05   0
  -6   0   9    0.07    7.33   0
   8   0  -9    2.42    7.71   0
  -8   0  -9    0.45    5.95   0
  -8   0   9    4.11   10.87   0
  -8   0   9   -0.96    8.50   0
  -8   0  -9    2.54    6.97   0
  -8   0  -9    3.00    7.45   0
   1  -1  -9  349.62    7.77   0
  -1  -1   9  367.88    7.64   0
   1   1   9  372.12    6.92   0
   1   1   9  346.40    7.00   0
   1  -1   9  363.54    6.90   0
  -1   1   9  347.63    7.76   0
  -1  -1  -9  341.28    7.43   0
  -1  -1   9  348.47    8.22   0
   1  -1  -9  361.55    8.39   0
  -1  -1  -9  342.27    6.77   0
   1   1  -9  362.28    9.42   0
   1   1  -9  367.38    7.71   0
  -1   1  -9  363.36    6.95   0
   1  -1   9  346.77    6.46   0
  -1   1  -9  357.12    6.58   0
  -1   1   9  353.12    7.24   0
   3   1   9  614.36    7.78   0
   3   1  -9  629.47   11.04   0
  -3  -1   9  607.02    9.15   0
  -3  -1  -9  635.79    7.85   0
  -3   1  -9  627.92    8.48   0
  -3   1   9  602.05   10.15   0
  -3  -1   9  604.40    9.53   0
   3  -1   9  621.01    7.74   0
   3  -1  -9  557.13   10.51   0
   3   1  -9  585.78    9.33   0
   3  -1   9  637.81    8.47   0
  -3  -1  -9  606.22    7.98   0
  -3   1   9  623.18    9.35   0
   3   1   9  608.99    8.07   0
   3  -1  -9  639.32   10.53   0
  -3   1  -9  609.75    8.40   0
   5  -1   9   46.71    5.23   0
  -5  -1   9   49.20    6.35   0
  -5   1  -9   47.13    5.45   0
  -5   1  -9   44.16    5.32   0
  -5   1   9   56.23    6.27   0
  -5  -1  -9   47.69    5.16   0
  -5  -1   9   53.74    6.45   0
   5  -1  -9   41.84    6.93   0
  -5   1   9   46.14    6.50   0
   5   1  -9   44.99    8.19   0
  -5  -1  -9   56.94    5.03   0
   5   1  -9   48.16    5.88   0
   5  -1  -9   44.10    6.73   0
   5   1   9   53.82    5.19   0
  -5   1  -9   51.17    5.22   0
  -5  -1  -9   54.44    5.23   0
  -7  -1  -9  359.91    7.32   0
  -7  -1  -9  366.57    7.21   0
  -7   1  -9  363.41    7.53   0
  -7   1  -9  336.95    7.65   0
  -7  -1   9  360.56    9.40   0
  -7  -1   9  360.19   13.54   0
  -7  -1  -9  354.60    7.48   0
  -7   1   9  364.19   10.79   0
  -7   1   9  353.21    9.92   0
  -7   1  -9  365.71    7.19   0
   7   1  -9  341.65    9.79   0
   7  -1  -9  375.28   10.44   0
  -9   1  -9    5.20    6.56   0
   9   1  -9    2.29    9.79   0
  -9   1   9    4.48   13.01   0
  -9   1  -9    1.71    6.54   0
  -9   1   9    2.39   13.85   0
  -9   1   9    3.86    9.08   0
   9  -1  -9    1.43    9.43   0
  -9  -1   9    5.05    7.99   0
  -9  -1  -9    0.27    6.61   0
  -9  -1  -9    5.60    6.11   0
  -9   1  -9    4.67    7.76   0
  -9  -1  -9   -1.14    6.52   0
   0   2   9 3837.46   18.49   0
   0  -2  -9 3746.95   17.64   0
   0  -2   9 3822.28   18.36   0
   0  -2  -9 3781.79   19.13   0
   0   2  -9 3939.98   18.77   0
   0   2  -9 3762.30   17.84   0
   0   2   9 3781.57   17.54   0
   0  -2   9 3862.73   17.63   0
  -2   2  -9  196.32    6.13   0
  -2   2   9  204.69    7.31   0
   2   2   9  200.78    5.87   0
   2  -2   9  191.53    6.02   0
   2   2   9  206.16    6.09   0
  -2  -2  -9  193.59    5.66   0
  -2  -2  -9  202.23    5.95   0
  -2   2  -9  204.29    5.95   0
   2  -2  -9  201.50    8.37   0
   2   2  -9  203.77    6.83   0
   2  -2   9  217.26    5.55   0
   2   2  -9  201.62    7.96   0
  -2  -2   9  198.81    6.22   0
  -2   2   9  196.67    7.27   0
  -2  -2   9  215.43    6.39   0
   2  -2  -9  213.48    7.79   0
   4  -2   9 2040.07   13.20   0
  -4   2  -9 1976.37   11.76   0
  -4  -2  -9 2009.01   11.82   0
  -4   2   9 1906.78   16.57   0
  -4   2  -9 2044.42   12.74   0
  -4   2   9 1999.20   14.75   0
  -4  -2   9 1980.07   16.08   0
  -4  -2  -9 1963.65   12.26   0
  -4  -2   9 1970.49   14.38   0
   4  -2  -9 1742.20   16.39   0
   4   2  -9 1884.61   14.02   0
   4  -2  -9 1963.60   15.53   0
  -4  -2  -9 1963.14   11.79   0
   4   2   9 2018.97   12.90   0
   4   2  -9 2019.29   18.33   0
   4  -2   9 2022.07   11.90   0
  -6   2  -9   21.59    5.83   0
  -6  -2  -9   11.71    5.30   0
  -6  -2  -9   19.20    6.40   0
  -6   2  -9   15.57    5.56   0
  -6  -2   9   22.48    6.70   0
  -6   2   9   18.12    7.54   0
   6   2   9   16.35    5.21   0
   6   2  -9   20.02    8.77   0
  -6   2   9   20.44    6.61   0
   6  -2  -9   16.12    7.04   0
  -6  -2  -9   15.53    6.58   0
   6   2  -9   15.83    6.64   0
   6  -2  -9   18.51    8.25   0
  -6  -2   9   21.34    8.08   0
  -6   2  -9   14.22    5.25   0
  -8  -2  -9  324.72    8.95   0
  -8   2  -9  361.46    8.03   0
  -8  -2  -9  310.55    7.61   0
  -8   2  -9  306.73    9.19   0
  -8   2   9  320.57   12.81   0
   8  -2  -9  326.85   13.05   0
  -8  -2   9  360.18    9.31   0
  -8  -2  -9  333.60    8.08   0
  -8   2   9  338.60   11.04   0
  -8   2  -9  330.77    7.83   0
   8   2  -9  326.34   10.24   0
   1  -3  -9   56.71    6.45   0
  -1   3  -9   56.17    4.70   0
   1   3   9   49.00    5.18   0
  -1  -3   9   55.04    5.15   0
  -1  -3   9   61.37    5.29   0
  -1  -3  -9   54.95    4.99   0
  -1  -3  -9   55.00    6.43   0
   1  -3  -9   53.03    7.07   0
  -1   3  -9   55.48    6.06   0
   1   3  -9   60.83    5.53   0
  -1   3   9   57.52    6.25   0
   1  -3   9   59.08    5.16   0
   1  -3   9   62.68    4.65   0
   1   3  -9   56.46    5.44   0
   1   3   9   53.18    4.97   0
  -1   3   9   57.06    5.37   0
  -3  -3   9   95.72    6.66   0
  -3   3   9   97.15    6.59   0
  -3   3   9  106.55    7.14   0
   3  -3   9   98.80    5.73   0
  -3  -3  -9   99.50    5.98   0
  -3  -3  -9  101.15    5.05   0
   3   3  -9   98.97    7.81   0
  -3   3  -9  101.74    5.81   0
  -3  -3   9  102.70    6.62   0
   3  -3  -9   94.54    8.13   0
  -3  -3  -9  102.35    5.43   0
   3   3  -9   93.49    6.19   0
   3  -3  -9   99.79    6.12   0
   3   3   9  109.31    5.79   0
   3  -3   9  102.43    5.86   0
  -3   3  -9   98.88    6.71   0
   5   3   9   10.72    5.15   0
  -5  -3  -9   10.64    4.68   0
  -5   3   9    8.80    7.61   0
  -5   3  -9    7.96    5.97   0
  -5   3  -9    5.93    6.40   0
  -5   3   9    7.32    6.49   0
  -5  -3   9    5.86    7.06   0
  -5  -3  -9    7.52    5.90   0
  -5  -3   9    8.77    5.33   0
   5  -3  -9    7.54    6.89   0
   5  -3   9    4.44    5.47   0
   5   3  -9    7.62    8.57   0
   5   3  -9    5.46    6.75   0
   5  -3  -9    4.70    8.27   0
  -5  -3  -9   13.35    5.64   0
  -7  -3  -9   73.33    5.88   0
   7  -3  -9   65.03   10.59   0
  -7   3  -9   55.00    5.57   0
  -7  -3  -9   66.18    5.77   0
   7  -3  -9   56.47    7.91   0
  -7   3   9   67.26   10.48   0
  -7   3  -9   61.46    6.15   0
  -7   3  -9   65.61    6.13   0
  -7   3   9   71.60    8.23   0
  -7  -3  -9   52.08    7.18   0
  -7  -3   9   62.91    7.30   0
   7   3   9   63.75    6.12   0
   7   3  -9   61.95    6.46   0
   9   3  -9   -0.69    8.67   0
  -9   3  -9   -3.50    7.72   0
  -9  -3  -9    2.93    7.92   0
  -9   3  -9   -0.78    7.71   0
  -9  -3  -9    3.16    8.13   0
  -9  -3   9    5.15    7.82   0
  -9   3   9   -5.20    9.63   0
  -9  -3  -9   -1.66    7.82   0
  -9   3  -9    9.75    7.53   0
   0  -4   9  657.76    8.36   0
   0  -4  -9  644.34    8.45   0
   0   4   9  639.61    9.66   0
   0   4  -9  684.79    8.50   0
   0  -4   9  653.69    8.57   0
   0  -4  -9  662.26    9.26   0
   0   4  -9  654.67    8.67   0
   0   4   9  674.54    8.40   0
  -2  -4  -9   86.12    5.14   0
   2  -4   9   85.13    4.73   0
   2  -4   9   87.15    5.75   0
  -2   4  -9   87.67    4.67   0
  -2   4   9   85.64    5.33   0
   2  -4  -9   85.17    7.45   0
  -2   4  -9   89.50    5.52   0
   2   4  -9   92.05    5.76   0
  -2   4   9   89.22    6.51   0
   2   4  -9   85.86    5.72   0
  -2  -4  -9   81.63    5.99   0
  -2  -4   9   79.91    5.22   0
   2  -4  -9   81.00    5.80   0
  -2  -4   9   83.32    5.43   0
   2   4   9   86.49    5.40   0
  -2  -4  -9   82.48    5.37   0
   4   4  -9  352.91   10.46   0
   4  -4   9  352.22    8.01   0
  -4  -4  -9  332.91    6.36   0
  -4  -4  -9  331.33    6.38   0
  -4  -4   9  339.04    9.38   0
  -4   4   9  358.86    7.45   0
  -4  -4  -9  334.56    8.12   0
  -4   4  -9  335.74    7.50   0
   4   4   9  337.06    7.35   0
  -4  -4   9  360.73    8.23   0
  -4   4  -9  352.42    6.49   0
   4  -4  -9  335.54    8.52   0
   4  -4  -9  292.14   10.39   0
   4   4  -9  339.61    7.69   0
  -4   4   9  344.45   10.69   0
   6  -4  -9   12.70   11.00   0
  -6  -4  -9   12.43    5.36   0
  -6   4   9   13.69    6.51   0
  -6  -4  -9   14.27    5.34   0
  -6   4   9   11.98   10.17   0
   6   4   9    6.32    5.84   0
  -6  -4  -9   13.64    5.43   0
  -6   4  -9   13.91    6.50   0
   6  -4  -9    9.68    5.72   0
  -6   4  -9   11.00    6.64   0
  -6  -4   9   11.68    6.64   0
   6   4  -9    6.45    7.06   0
  -8  -4  -9   53.61    6.33   0
  -8   4  -9   54.09    6.28   0
  -8   4  -9   42.65    7.79   0
  -8  -4  -9   49.72    7.76   0
  -8   4   9   59.07    9.11   0
  -8  -4   9   56.53    7.85   0
  -8   4  -9   52.62    6.53   0
   8   4  -9   73.67    8.44   0
  -8  -4  -9   52.80    6.36   0
  -1  -5   9  340.36    6.75   0
  -1  -5  -9  336.22    7.59   0
   1   5  -9  351.54    7.91   0
  -1  -5   9  331.96    7.72   0
  -1  -5  -9  337.67    6.70   0
  -1  -5  -9  331.99    7.73   0
   1  -5   9  369.57    7.12   0
   1  -5  -9  334.06    8.59   0
  -1   5   9  342.35    6.75   0
  -1   5  -9  361.27    7.01   0
  -1   5  -9  332.59    6.33   0
   1   5  -9  350.17    7.10   0
   1   5   9  335.97    7.06   0
   1  -5  -9  365.96    7.00   0
   1  -5   9  352.78    6.48   0
   3   5   9  676.52    8.68   0
  -3   5   9  689.18   11.73   0
  -3  -5  -9  682.74    7.75   0
   3  -5   9  723.97    9.91   0
  -3   5   9  670.60    9.33   0
  -3   5  -9  702.93    8.56   0
  -3  -5  -9  686.78    8.56   0
  -3  -5  -9  650.80    7.75   0
  -3  -5   9  667.49    9.31   0
   3  -5  -9  600.02   13.13   0
   3   5  -9  659.83   10.95   0
  -3   5  -9  697.04    7.52   0
  -3  -5   9  687.23   10.08   0
   3   5  -9  686.30    8.85   0
   3  -5  -9  688.91    9.81   0
  -5  -5  -9   46.11    5.33   0
   5  -5   9   45.52    6.02   0
  -5   5   9   44.86    6.61   0
  -5   5  -9   41.61    5.44   0
   5  -5  -9   43.25    5.84   0
  -5  -5   9   42.50    5.41   0
  -5  -5  -9   47.29    5.21   0
  -5   5  -9   40.22    4.97   0
   5   5   9   45.95    5.97   0
  -5  -5  -9   41.83    5.52   0
   5   5  -9   45.70    5.81   0
   5   5  -9   38.62    9.87   0
   5  -5  -9   48.50   11.87   0
  -7  -5  -9  403.17    8.46   0
  -7  -5  -9  448.35    8.23   0
  -7   5   9  431.64    8.21   0
   7  -5  -9  385.69    9.56   0
  -7   5  -9  405.62    9.04   0
  -7   5  -9  413.32    8.25   0
  -7  -5   9  412.26    8.13   0
   7   5  -9  393.46    9.56   0
   7   5   9  456.54    8.25   0
  -7   5  -9  409.57    9.29   0
  -7  -5  -9  473.57    7.59   0
   9   5  -9    1.87    8.76   0
  -9   5  -9   11.44    8.67   0
  -9  -5  -9    4.60    9.65   0
  -9   5  -9   10.16    6.32   0
  -9  -5  -9   -0.52    6.57   0
  -9   5   9    1.65    8.55   0
  -9   5  -9   -0.58    8.53   0
  -9  -5   9    8.56    6.63   0
  -9  -5  -9   -1.68    7.94   0
   0  -6   9 1207.19   10.44   0
   0   6   9 1247.92   10.47   0
   0  -6  -9 1242.02   11.28   0
   0   6  -9 1249.12   10.57   0
   0  -6  -9 1228.95   10.95   0
   0   6  -9 1259.80   10.23   0
   0  -6  -9 1258.88   10.58   0
  -2  -6  -9  137.18    5.91   0
   2   6  -9  138.42    7.01   0
  -2  -6  -9  130.93    6.36   0
  -2  -6  -9  136.38    5.57   0
   2  -6  -9  131.39    7.60   0
  -2   6   9  144.89    6.96   0
   2  -6  -9  124.77    8.12   0
  -2  -6   9  146.44    6.02   0
  -2   6  -9  127.07    6.11   0
   2   6  -9  133.87    6.01   0
   2   6   9  136.06    6.11   0
   2  -6  -9  129.78    6.06   0
  -2   6  -9  142.49    6.12   0
   2  -6   9  142.61    6.46   0
  -4  -6  -9  695.66    7.76   0
  -4  -6  -9  687.11    8.62   0
  -4  -6  -9  684.45    7.69   0
   4  -6  -9  670.23   16.28   0
  -4   6   9  688.69    8.47   0
   4  -6   9  687.46    9.63   0
   4   6  -9  660.08   13.48   0
  -4   6  -9  673.62    8.82   0
  -4  -6   9  720.19    8.63   0
   4  -6  -9  684.42    9.06   0
   4  -6  -9  562.31   16.85   0
   4   6  -9  680.28    8.88   0
  -4   6  -9  703.94    7.71   0
   4   6   9  678.06    9.65   0
   6  -6   9   14.32    7.37   0
  -6  -6  -9   17.61    6.81   0
  -6   6   9   21.97    5.49   0
  -6  -6  -9   15.00    5.19   0
   6  -6  -9   19.83    7.11   0
  -6   6  -9   12.82    5.60   0
  -6  -6   9   16.70    5.42   0
  -6   6  -9   12.25    5.20   0
   6   6  -9   13.57    5.60   0
   6   6   9   14.84    7.22   0
  -6  -6  -9   21.66    5.27   0
  -8  -6  -9   97.31    8.56   0
   8   6   9  113.23    8.38   0
  -8   6  -9   93.71    9.10   0
  -8  -6  -9  124.68    6.69   0
  -8   6   9  117.50    8.65   0
  -8   6  -9  136.74    7.21   0
  -8   6  -9  114.70    7.86   0
  -8  -6   9  123.62    6.92   0
   8   6  -9  122.17    7.34   0
  -8  -6  -9  111.95    7.85   0
  -1  -7  -9   19.64    4.78   0
   1  -7  -9   20.42    5.93   0
  -1  -7  -9   21.89    4.81   0
   1  -7  -9   15.85    6.66   0
  -1   7   9   17.38    6.15   0
   1  -7   9   10.32    5.40   0
  -1  -7   9   20.32    5.01   0
   1   7   9   19.61    5.19   0
   1   7  -9   15.10    4.62   0
  -1   7  -9   17.87    5.21   0
   1   7  -9   16.15    5.16   0
   1  -7  -9   11.15    5.13   0
  -1   7  -9   20.35    4.66   0
  -1  -7  -9   19.40    5.05   0
  -3  -7  -9   18.82    4.69   0
   3  -7  -9   21.26    7.39   0
  -3   7   9   22.88    5.31   0
  -3  -7  -9   21.22    5.92   0
   3  -7   9   25.27    6.05   0
   3  -7  -9   14.01    9.64   0
  -3   7  -9   19.55    5.44   0
   3  -7  -9   21.56    5.59   0
   3   7  -9   17.53    6.98   0
   3   7   9   20.44    6.01   0
  -3  -7   9   24.70    5.48   0
   3   7  -9   27.50    5.79   0
  -3   7  -9   23.91    4.40   0
  -3  -7  -9   21.56    5.62   0
   5   7  -9    5.18   11.75   0
  -5  -7  -9    2.47    4.70   0
  -5  -7  -9    4.98    6.54   0
   5  -7   9   -1.92    5.69   0
   5   7   9    3.10    5.79   0
   5  -7  -9    3.28    5.74   0
  -5  -7   9    5.54    6.37   0
  -5   7   9    4.61    5.30   0
   5   7  -9    5.57    5.35   0
  -5   7  -9    4.82    4.99   0
  -5   7  -9    7.44    6.67   0
  -5  -7  -9    3.69    4.70   0
  -7  -7  -9    7.29    7.08   0
  -7   7   9   19.22    6.86   0
  -7  -7  -9   15.41    5.69   0
   7  -7  -9   15.02    7.28   0
   7   7   9   13.66    7.38   0
  -7   7  -9   18.77    7.44   0
  -7  -7   9   10.37    5.54   0
  -7   7  -9    9.33    6.71   0
   7   7  -9    4.11    7.06   0
  -7  -7  -9   15.79    5.87   0
   0  -8  -9 2002.07   13.75   0
   0   8   9 1889.43   12.66   0
   0  -8  -9 1991.02   13.60   0
   0  -8   9 1931.60   12.26   0
   0   8  -9 1996.28   12.48   0
   0  -8  -9 1942.74   12.09   0
   0   8  -9 1976.32   12.56   0
   2  -8  -9   44.76    6.08   0
  -2  -8  -9   41.80    5.01   0
  -2   8  -9   49.71    4.63   0
  -2  -8  -9   50.37    5.19   0
  -2   8   9   49.31    5.29   0
   2  -8  -9   44.71    7.17   0
   2   8  -9   38.82    6.43   0
  -2  -8   9   50.59    5.16   0
  -2   8  -9   43.83    5.58   0
   2   8   9   43.10    7.12   0
   2  -8   9   45.76    6.16   0
   2  -8  -9   51.09    5.39   0
   2   8  -9   50.30    5.26   0
  -2  -8  -9   49.93    6.86   0
  -4   8   9 1062.46    9.51   0
  -4   8  -9 1115.71    9.13   0
   4  -8   9 1115.34   10.91   0
  -4   8  -9 1099.47   10.46   0
   4  -8  -9 1097.38   10.22   0
  -4  -8   9 1152.83    9.92   0
   4   8  -9 1080.76   14.82   0
   4   8  -9 1147.05   10.99   0
  -4  -8  -9 1079.86    9.29   0
  -4  -8  -9 1059.08   10.86   0
   4   8   9 1133.60   11.80   0
  -4  -8  -9 1135.48    9.28   0
  -6   8   9    3.73    5.46   0
   6  -8   9    5.33    7.67   0
  -6  -8  -9    1.95    5.03   0
   6  -8  -9   13.00    7.13   0
  -6  -8   9    0.00    5.37   0
   6   8   9    4.02    7.53   0
  -6   8  -9    1.70    6.84   0
   6   8  -9   -1.91    5.80   0
  -6   8  -9    6.35    5.47   0
  -6  -8  -9    7.68    5.62   0
  -6  -8  -9    0.24    5.05   0
  -8   8   9  152.48    8.76   0
   8   8   9  171.71    9.36   0
  -8  -8  -9  161.14    7.10   0
  -8   8  -9  149.88    9.13   0
  -8   8  -9  151.91    9.10   0
  -8  -8   9  135.19    7.22   0
  -8   8  -9  182.41    7.07   0
  -8  -8  -9  195.46    9.64   0
  -8  -8  -9  191.50    7.03   0
   8   8  -9  145.69    9.12   0
  -1  -9  -9  110.31    6.27   0
  -1   9   9  110.46    6.24   0
   1  -9  -9  116.48    7.28   0
   1  -9   9  114.70    6.35   0
   1   9   9  106.73    5.93   0
  -1  -9   9  112.82    5.59   0
  -1   9  -9  111.12    5.99   0
   1   9  -9  121.47    5.65   0
   1  -9  -9  107.38    5.47   0
  -1   9  -9  108.84    5.37   0
  -1  -9  -9  111.47    5.55   0
   1   9  -9  100.65    6.33   0
  -1  -9  -9  111.64    5.40   0
   1  -9  -9  113.93    6.70   0
  -3   9   9  280.51    6.44   0
  -3  -9  -9  259.06    6.00   0
   3   9  -9  259.01    8.65   0
  -3   9  -9  270.73    5.92   0
   3  -9  -9  238.50   12.23   0
   3  -9   9  269.40    8.21   0
  -3  -9   9  281.02    7.43   0
  -3   9  -9  272.90    6.46   0
   3  -9  -9  279.26    6.63   0
   3   9   9  269.40    7.86   0
   3   9  -9  278.28    6.56   0
  -3  -9  -9  277.99    6.50   0
   3  -9  -9  293.71   11.30   0
  -3  -9  -9  262.55    6.19   0
  -5   9   9   12.11    5.27   0
   5   9   9   13.01    7.51   0
  -5   9  -9    3.71    4.94   0
  -5  -9  -9    7.59    6.04   0
   5  -9   9    3.02    7.54   0
   5   9  -9    6.59   12.26   0
  -5   9  -9    6.08    5.43   0
   5  -9  -9   13.50    5.59   0
   5   9  -9    7.50   10.83   0
  -5  -9   9   10.64    5.41   0
   5   9  -9    9.13    6.92   0
  -5  -9  -9    7.90    6.70   0
  -5  -9  -9   15.79    5.12   0
  -7   9   9  174.28    8.11   0
  -7  -9  -9  178.19    6.62   0
  -7   9  -9  183.07    8.65   0
   7  -9   9  192.46    7.85   0
  -7  -9   9  178.68    6.70   0
   7  -9  -9  165.98    7.25   0
  -7   9  -9  198.87    6.91   0
  -7  -9  -9  219.25    8.77   0
   7   9  -9  195.43    7.15   0
  -7  -9  -9  183.06    6.61   0
   7   9   9  196.84    9.03   0
   0 -10  -9   83.06    5.62   0
   0  10  -9   84.59    5.13   0
   0 -10   9   85.72    5.78   0
   0  10  -9   73.69    5.59   0
   0 -10  -9   81.61    6.06   0
   0  10   9   85.71    5.57   0
   0 -10  -9   73.07    6.54   0
  -2  10   9   32.73    5.19   0
  -2 -10  -9   16.96    5.97   0
   2 -10  -9   22.17    7.88   0
   2 -10   9   19.34    5.81   0
  -2  10  -9   26.24    4.71   0
   2  10   9   20.49    5.38   0
  -2 -10   9   21.25    5.26   0
  -2  10  -9   20.64    5.25   0
   2 -10  -9   20.31    5.13   0
   2  10  -9   21.99    5.23   0
   2  10  -9   24.03    6.22   0
  -2 -10  -9   28.86    5.05   0
   2 -10  -9   22.79    7.27   0
  -2 -10  -9   26.61    4.75   0
   4  10  -9   42.48    6.98   0
  -4  10   9   42.99    5.52   0
   4 -10   9   46.42    6.53   0
  -4  10  -9   48.13    4.81   0
   4 -10  -9   42.09    5.79   0
  -4 -10   9   40.08    5.57   0
  -4  10  -9   42.39    5.40   0
   4  10  -9   40.42    5.62   0
  -4 -10  -9   41.68    5.94   0
  -4 -10  -9   42.04    5.24   0
   4  10   9   44.19    7.24   0
   4  10  -9   43.76    8.09   0
  -4 -10  -9   39.99    5.38   0
  -6  10   9    6.18    5.40   0
  -6  10  -9    6.93    5.54   0
  -6 -10  -9   10.14    5.24   0
   6 -10   9    2.95    8.27   0
   6  10   9    8.15    7.66   0
  -6  10  -9    4.30    5.98   0
  -6 -10   9    4.98    5.92   0
   6 -10  -9   11.13    6.13   0
  -6 -10  -9   11.84    6.89   0
   6  10  -9    9.48    6.02   0
  -6 -10  -9    4.70    5.27   0
   1  11  -9  136.73    5.86   0
  -1 -11  -9  131.19    5.94   0
  -1  11   9  128.96    5.62   0
   1  11   9  142.51    6.14   0
   1 -11   9  126.26    7.40   0
  -1 -11   9  130.54    6.14   0
  -1  11  -9  131.78    5.59   0
   1 -11  -9  134.52    5.67   0
  -1  11  -9  117.47    7.01   0
  -1 -11  -9  109.78    5.76   0
   1  11  -9  125.07    5.85   0
   1 -11  -9  129.62    7.17   0
   1 -11  -9  130.41    7.18   0
  -1 -11  -9  131.16    6.01   0
  -3  11   9  200.82    6.26   0
  -3 -11  -9  198.27    6.08   0
   3  11  -9  197.86    7.70   0
   3 -11   9  197.01    7.14   0
   3 -11  -9  173.38   11.95   0
   3  11  -9  215.40    7.74   0
   3 -11  -9  215.29    6.59   0
  -3 -11   9  192.51    6.52   0
  -3  11  -9  202.07    5.72   0
  -3  11  -9  197.41    7.33   0
   3  11   9  188.07    8.03   0
  -3 -11  -9  188.08    7.38   0
   3  11  -9  199.36    6.50   0
   3 -11  -9  206.09   12.60   0
  -3 -11  -9  191.58    6.22   0
  -5  11   9   33.85    5.79   0
  -5  11  -9   39.98    5.47   0
   5 -11   9   30.45    6.94   0
   5 -11  -9   30.28    6.27   0
  -5 -11   9   30.59    5.76   0
  -5 -11  -9   33.02    5.45   0
  -5  11  -9   28.93    7.35   0
   5  11  -9   28.01   10.98   0
   5  11  -9   28.86   11.03   0
  -5 -11  -9   32.87    5.77   0
   5  11  -9   31.14    6.00   0
  -5 -11  -9   27.35    5.47   0
   5  11   9   29.19    6.74   0
  -7  11   9   99.09    6.65   0
  -7  11  -9  102.29    6.73   0
   7 -11   9   62.27    9.20   0
  -7 -11  -9   86.17    6.38   0
  -7  11  -9  112.43    7.12   0
  -7 -11   9   92.74    6.87   0
  -7  11  -9  108.75    6.47   0
   7  11   9   78.95    9.14   0
  -7 -11  -9  105.56    8.70   0
  -7 -11  -9   94.34    6.51   0
   7  11  -9   91.11    8.65   0
   0 -12   9 1295.99   10.61   0
   0  12  -9 1314.73   10.47   0
   0 -12  -9 1356.40   10.16   0
   0  12  -9 1463.25   10.63   0
   0  12   9 1336.60   10.49   0
   0 -12  -9 1296.37   11.81   0
   0 -12  -9 1382.50   12.19   0
  -2  12   9   39.78    5.25   0
  -2 -12  -9   42.60    5.55   0
   2 -12   9   53.05    6.90   0
   2 -12  -9   50.33    7.84   0
   2  12  -9   53.75    6.63   0
   2  12   9   51.95    5.71   0
  -2 -12   9   47.29    5.42   0
   2 -12  -9   49.03    6.40   0
  -2  12  -9   41.95    5.47   0
  -2 -12  -9   45.66    5.51   0
  -2  12  -9   46.09    5.01   0
   2  12  -9   40.07    5.42   0
   2 -12  -9   45.35    6.86   0
  -2 -12  -9   37.82    5.09   0
   2  12  -9   46.39    6.47   0
  -4  12   9  773.85    8.51   0
  -4 -12  -9  728.96    8.58   0
   4  12  -9  741.68   11.95   0
   4 -12  -9  773.88   10.20   0
   4  12  -9  771.66   12.63   0
  -4 -12   9  841.71    8.89   0
  -4  12  -9  834.59    9.22   0
  -4  12  -9  756.96    7.92   0
   4 -12   9  708.20    9.81   0
  -4 -12  -9  719.02    9.71   0
   4  12   9  734.01   10.44   0
   4  12  -9  882.80    9.03   0
  -4 -12  -9  769.75    8.80   0
  -6  12   9    6.38    6.90   0
   6 -12  -9    1.09    6.18   0
  -6 -12  -9    0.77    5.50   0
   6  12   9    8.94    7.96   0
  -6  12  -9   -0.02    7.17   0
   6 -12   9    7.29    6.75   0
  -6 -12   9    4.56    5.79   0
  -6  12  -9    0.29    7.47   0
  -6 -12  -9    2.10    5.99   0
   6  12  -9    2.68    6.24   0
  -6 -12  -9    1.19    5.69   0
  -6  12  -9    4.86    5.65   0
  -1  13   9   47.27    6.29   0
  -1 -13  -9   47.23    5.44   0
   1 -13  -9   42.94    6.87   0
   1  13   9   51.01    5.83   0
   1  13  -9   42.83    5.46   0
   1 -13   9   45.21    5.80   0
   1  13  -9   45.41    6.56   0
   1 -13  -9   45.80    6.29   0
  -1 -13  -9   48.23    5.53   0
  -1  13  -9   45.62    5.51   0
  -1  13  -9   50.21    5.09   0
   1  13  -9   60.08    6.91   0
  -1  13  -9   51.55    5.15   0
  -1 -13   9   48.10    5.79   0
   1 -13  -9   50.12    6.90   0
  -1 -13  -9   47.37    5.49   0
  -3  13   9   85.59    5.91   0
  -3 -13  -9   85.87    5.56   0
   3 -13   9   92.39    6.73   0
   3 -13  -9   78.55   11.79   0
   3 -13  -9   99.76    6.26   0
   3  13   9   84.30    6.41   0
   3  13  -9   75.94    7.75   0
  -3 -13   9   93.31    5.70   0
  -3  13  -9   86.70    7.20   0
  -3 -13  -9   74.65    7.14   0
   3 -13  -9   84.74   10.91   0
   3  13  -9   82.24    7.16   0
  -3  13  -9   73.87    5.49   0
   3  13  -9   80.16    5.91   0
  -3 -13  -9   88.73    6.65   0
  -5  13   9   15.72    5.71   0
  -5 -13  -9    7.62    5.65   0
   5 -13   9   12.82    8.31   0
   5 -13  -9    9.14    6.28   0
  -5 -13   9   10.64    5.87   0
  -5  13  -9   10.30    5.51   0
  -5  13  -9   15.51    7.17   0
  -5 -13  -9    9.07    7.04   0
  -5  13  -9   13.41    5.56   0
   5  13  -9    8.19   11.50   0
   5  13  -9    6.03    9.58   0
   5  13  -9    6.40    6.04   0
   5  13   9   11.56    7.91   0
  -5 -13  -9   12.88    5.73   0
   0 -14  -9   65.83    6.80   0
   0  14   9   73.81    7.34   0
   0  14  -9   66.87    6.56   0
   0 -14   9   54.62    6.01   0
   0 -14  -9   64.62    6.99   0
   0  14  -9   58.06    5.96   0
   0  14  -9   68.15    6.41   0
   0 -14  -9   71.97    6.95   0
  -2  14   9    1.32    5.26   0
   2  14   9   -3.78    5.45   0
   2  14  -9    0.92    6.41   0
   2 -14   9   -0.95    5.86   0
   2 -14  -9   -0.70    8.31   0
  -2 -14  -9   -2.00    6.55   0
   2  14  -9    1.54    5.41   0
   2 -14  -9    2.04    5.63   0
  -2 -14   9   -1.45    5.64   0
  -2 -14  -9    1.53    4.99   0
  -2  14  -9    0.20    6.66   0
  -2  14  -9    6.51    6.58   0
   2 -14  -9    2.28    7.48   0
   2  14  -9   -0.45    6.92   0
  -2  14  -9    6.72    5.14   0
  -2 -14  -9    9.72    6.69   0
  -4  14   9   43.53    5.96   0
  -4 -14  -9   32.42    5.64   0
  -4  14  -9   40.11    5.50   0
   4 -14   9   25.91    8.51   0
   4 -14  -9   37.50    7.44   0
   4  14  -9   34.86    8.69   0
  -4 -14   9   29.77    6.05   0
   4  14  -9   31.48    8.08   0
  -4 -14  -9   35.95    7.19   0
   4  14   9   30.70    6.53   0
  -4  14  -9   35.91    7.43   0
  -4  14  -9   34.32    5.33   0
   4  14  -9   34.97    7.43   0
  -4 -14  -9   45.20    5.90   0
  -6  14   9   -1.24    6.24   0
   6  14   9    3.88    8.70   0
  -6 -14  -9    3.66    6.16   0
   6 -14   9    2.66    7.44   0
  -6  14  -9   -0.48    5.98   0
   6 -14  -9   -4.02    6.91   0
  -6 -14   9    5.56    6.50   0
  -6 -14  -9   -2.23    7.56   0
  -6  14  -9    4.87    7.85   0
  -6  14  -9    3.87    5.91   0
  -6 -14  -9    1.52    6.24   0
   6  14  -9    4.28    6.65   0
  -1  15   9   97.26    6.27   0
  -1 -15  -9   89.81    7.13   0
   1 -15  -9   86.04    7.50   0
   1  15   9   85.63    6.31   0
  -1  15  -9   90.13    6.85   0
   1  15  -9   95.13    7.04   0
   1 -15   9  102.05    7.92   0
  -1 -15   9   73.85    8.09   0
   1 -15  -9   98.15    5.97   0
   1  15  -9   90.03    5.77   0
  -1 -15  -9   88.90    5.93   0
  -1  15  -9   81.85    6.13   0
   1  15  -9   93.64    6.50   0
   1 -15  -9   93.75    9.18   0
  -1 -15  -9   89.63    5.92   0
  -1  15  -9   95.67    5.65   0
  -3  15   9  129.99    6.53   0
   3 -15  -9  140.60   12.93   0
   3 -15   9  138.58    7.53   0
  -3  15  -9  141.60    6.24   0
   3 -15  -9  159.81    6.49   0
   3  15   9  164.11    7.16   0
   3  15  -9  157.10    8.64   0
  -3 -15   9  153.25    7.78   0
  -3 -15  -9  147.49    7.69   0
   3 -15  -9  144.65   12.47   0
  -3  15  -9  154.84    6.87   0
   3  15  -9  160.75    6.68   0
  -3 -15  -9  146.40    6.39   0
   3  15  -9  148.51    8.04   0
  -3  15  -9  150.03    7.38   0
  -3 -15  -9  127.59    6.24   0
  -5  15   9   17.41    6.20   0
  -5 -15  -9   10.85    6.01   0
   5 -15   9   12.50    8.68   0
   5 -15  -9   16.56    6.59   0
  -5  15  -9   16.41    5.95   0
  -5 -15   9   19.23    6.38   0
  -5 -15  -9   14.05    7.86   0
  -5  15  -9   17.17    6.06   0
  -5  15  -9    9.39    6.23   0
   5  15  -9   20.10   11.38   0
   5  15   9    0.06    8.86   0
  -5 -15  -9   11.99    6.25   0
   5  15  -9   11.55    6.60   0
   5  15  -9   15.36   10.70   0
   0 -16  -9  214.31    8.57   0
   0  16   9  256.19    7.26   0
   0  16  -9  216.21    6.92   0
   0 -16   9  205.82    7.34   0
   0 -16  -9  234.38    6.78   0
   0  16  -9  260.87    7.07   0
   0 -16  -9  261.96    7.71   0
   0  16  -9  217.31    7.67   0
  -2  16   9   51.60    6.07   0
   2  16  -9   62.93    7.18   0
   2  16   9   42.08    6.65   0
  -2  16  -9   63.18    5.91   0
   2 -16   9   56.45    6.88   0
   2 -16  -9   69.67    7.32   0
   2  16  -9   59.03    6.23   0
  -2 -16   9   58.89    6.73   0
  -2 -16  -9   56.86    5.92   0
   2 -16  -9   60.23    9.38   0
  -2 -16  -9   62.78    6.04   0
   2 -16  -9   67.82    9.89   0
  -2  16  -9   64.77    6.29   0
   2  16  -9   71.59    6.29   0
  -2 -16  -9   67.21    7.32   0
  -2  16  -9   71.13    5.76   0
  -4  16   9   97.27    7.13   0
   4 -16   9   93.26    9.62   0
   4 -16  -9  104.27    7.29   0
  -4  16  -9  109.89    6.63   0
  -4 -16   9  108.13    6.82   0
  -4 -16  -9  102.25    8.31   0
  -4 -16  -9  123.27    6.46   0
   4  16  -9  147.34   10.28   0
   4  16   9   97.20    9.10   0
   4  16  -9  118.36    9.73   0
  -4  16  -9  140.10    7.30   0
  -4 -16  -9  118.69    6.72   0
   4  16  -9  121.41    7.00   0
  -4  16  -9  141.23    6.49   0
  -1  17   9    2.53    6.02   0
   1  17   9    9.89    6.17   0
   1 -17   9    2.05    6.55   0
   1 -17  -9    3.57    6.09   0
  -1  17  -9    3.08    6.99   0
  -1 -17  -9   -2.39    5.60   0
  -1 -17   9    5.88    6.44   0
   1  17  -9    0.47    7.11   0
  -1 -17  -9    2.10    7.14   0
   1 -17  -9    7.89    7.38   0
   1  17  -9    0.34    7.03   0
   1 -17  -9   -0.99    8.38   0
  -1  17  -9    1.91    5.95   0
  -1 -17  -9    5.73    6.36   0
   1  17  -9    6.90    6.15   0
  -1  17  -9   -0.52    5.62   0
  -3  17   9    5.78    6.10   0
  -3 -17  -9    4.91    5.81   0
   3 -17  -9    0.48   12.02   0
   3 -17   9    0.84    8.36   0
   3 -17  -9    6.27    6.14   0
  -3  17  -9    4.15    6.03   0
   3  17   9    3.70    6.49   0
  -3 -17  -9    3.49    5.92   0
  -3 -17   9   -2.86    6.54   0
   3 -17  -9    2.63   13.86   0
   3  17  -9    4.88    7.92   0
  -3  17  -9   -0.22    7.71   0
  -3 -17  -9   -1.58    7.23   0
   3  17  -9   -4.30    6.36   0
   3  17  -9    2.73    7.33   0
  -3  17  -9   -0.34    5.74   0
   0 -18  -9  164.29    8.71   0
   0  18   9  157.50    7.83   0
   0 -18  -9  133.48    6.91   0
   0 -18   9  188.57    7.91   0
   0  18  -9  140.65    8.44   0
   0 -18  -9  157.11    9.03   0
   0  18  -9  161.93    8.33   0
   0  18  -9  176.12    6.84   0
   0   0  10  985.22    9.98   0
   0   0 -10 1005.42   10.21   0
   0   0 -10  997.56    9.43   0
   0   0  10  991.53   10.00   0
  -2   0  10   38.74    5.97   0
   2   0  10   27.09    5.77   0
   2   0 -10   31.64    6.67   0
  -2   0  10   32.89    6.17   0
  -2   0 -10   28.01    4.87   0
   2   0 -10   34.46    7.22   0
  -2   0 -10   33.02    4.61   0
   2   0  10   36.06    4.60   0
   4   0  10  529.16    7.60   0
  -4   0  10  508.44    9.24   0
   4   0  10  523.94    7.46   0
   4   0 -10  462.21    9.66   0
  -4   0 -10  532.63    7.43   0
  -4   0 -10  510.31    8.08   0
   4   0 -10  533.32   10.66   0
  -4   0  10  509.72    9.24   0
  -6   0  10   24.40    6.57   0
  -6   0 -10   24.90    5.54   0
  -6   0 -10   28.27    5.40   0
  -6   0  10   26.85    6.75   0
   6   0  10   26.06    4.90   0
   6   0 -10   18.79    7.06   0
  -6   0 -10   28.76    5.17   0
   6   0 -10   23.28    7.20   0
   8   0 -10  129.01   10.36   0
  -8   0 -10   85.46    7.80   0
  -8   0 -10  101.51    6.76   0
  -8   0  10  105.30    8.58   0
  -8   0  10  111.10   11.90   0
  -8   0 -10  110.34    8.03   0
   1  -1 -10  144.73    5.88   0
   1  -1  10  144.80    5.81   0
  -1   1  10  140.21    7.22   0
  -1  -1  10  134.73    5.95   0
  -1  -1 -10  142.22    6.77   0
  -1   1 -10  137.47    5.83   0
   1  -1 -10  144.18    6.69   0
  -1  -1  10  142.08    5.93   0
   1   1 -10  134.73    7.37   0
   1   1 -10  139.23    7.30   0
  -1  -1 -10  131.59    5.33   0
   1   1  10  138.39    5.48   0
  -1   1 -10  138.26    5.29   0
   1  -1  10  147.03    5.27   0
   1   1  10  140.65    5.41   0
  -1   1  10  145.62    5.78   0
   3   1 -10  487.82   10.24   0
   3   1  10  481.97    7.33   0
   3  -1  10  488.11    7.69   0
  -3  -1  10  459.10    8.26   0
  -3  -1 -10  474.03    7.26   0
  -3   1  10  488.36    8.52   0
  -3   1 -10  481.23    7.55   0
  -3  -1  10  466.92    8.08   0
   3  -1  10  463.26    7.19   0
   3  -1 -10  422.72    9.95   0
   3   1 -10  433.12    8.54   0
  -3  -1 -10  467.71    8.09   0
  -3   1  10  478.28    8.21   0
   3   1  10  476.73    8.21   0
  -3   1 -10  477.38    7.17   0
   3  -1 -10  490.08    8.94   0
  -5  -1 -10    3.51    4.98   0
  -5  -1 -10    2.78    5.06   0
  -5   1  10    1.09    6.28   0
  -5  -1  10    4.66    6.45   0
   5  -1 -10   -4.35    7.05   0
   5   1  10    4.00    5.07   0
  -5  -1 -10    1.78    4.75   0
  -5  -1  10    2.59    7.04   0
   5   1 -10    2.51    8.33   0
   5   1 -10   -0.15    6.71   0
   5  -1 -10    1.23    6.80   0
  -5   1  10    5.21    6.25   0
  -5   1 -10    1.37    5.15   0
  -5   1 -10    0.45    4.87   0
   5  -1  10    0.29    4.84   0
  -7  -1 -10  330.21    7.75   0
   7   1 -10  310.25   13.12   0
  -7  -1 -10  328.42    7.22   0
  -7   1 -10  338.72    7.49   0
   7   1  10  363.92    7.48   0
   7  -1 -10  307.55   11.22   0
  -7   1  10  374.36   11.07   0
  -7  -1  10  373.00    9.31   0
  -7   1 -10  335.73    8.57   0
  -7  -1 -10  339.64    8.56   0
  -7  -1  10  345.09   12.51   0
  -7   1  10  338.58   10.67   0
  -7   1 -10  349.34    8.48   0
   7   1 -10  314.67   10.08   0
   7  -1 -10  361.78   11.80   0
  -9   1 -10   -4.15    8.45   0
   9   1 -10    8.38    8.93   0
   9  -1 -10   10.14    9.79   0
  -9  -1 -10    8.96    6.31   0
  -9   1 -10    3.62    6.59   0
  -9   1  10    9.17    9.28   0
  -9  -1  10    5.58    9.51   0
  -9  -1 -10   10.85    7.85   0
  -9   1  10    7.80   13.02   0
  -9   1 -10    4.77    7.84   0
  -9  -1 -10   13.57    6.65   0
   0  -2 -10   38.58    6.79   0
   0   2  10   47.87    6.37   0
   0  -2 -10   47.46    5.16   0
   0  -2  10   48.65    5.27   0
   0   2 -10   45.50    5.31   0
   0   2 -10   45.85    4.95   0
   0  -2  10   53.24    4.78   0
   0   2  10   50.60    4.99   0
   2  -2  10    1.04    4.80   0
   2   2  10    4.74    4.54   0
  -2  -2 -10    4.86    4.45   0
  -2  -2 -10    8.18    4.48   0
   2   2  10   -3.17    4.49   0
  -2  -2  10    4.55    4.97   0
  -2   2 -10    1.35    4.72   0
   2   2 -10    2.35    5.08   0
   2  -2 -10    4.12    7.07   0
   2  -2  10   -2.56    5.28   0
   2   2 -10    0.21    5.54   0
  -2  -2  10    4.61    4.72   0
  -2   2  10    3.63    4.74   0
  -2   2  10    3.60    4.87   0
  -2   2 -10    4.27    5.28   0
   2  -2 -10    0.57    6.41   0
  -4   2 -10   28.09    4.92   0
   4  -2  10   26.84    5.63   0
  -4   2  10   30.71    6.34   0
  -4   2 -10   23.96    5.57   0
  -4  -2  10   27.66    5.61   0
  -4  -2 -10   27.86    5.17   0
  -4  -2  10   29.98    6.24   0
  -4   2  10   35.15    6.48   0
   4  -2 -10   24.69    6.72   0
   4   2 -10   19.72    6.48   0
   4  -2  10   29.83    6.03   0
   4  -2 -10   19.14    5.51   0
   4   2  10   23.12    5.32   0
  -4  -2 -10   31.71    4.94   0
  -4  -2 -10   21.57    4.62   0
   4   2 -10   26.03    7.39   0
  -6   2 -10    4.64    5.05   0
   6   2  10   -0.06    5.33   0
  -6  -2 -10    0.23    5.18   0
  -6  -2 -10    5.35    6.34   0
  -6   2 -10    7.24    5.73   0
  -6   2  10    5.23    7.43   0
  -6   2 -10    5.87    6.84   0
  -6  -2  10    4.77    6.69   0
   6  -2 -10    1.59    6.95   0
   6   2 -10    2.68    9.03   0
  -6  -2 -10    1.52    5.27   0
  -6   2  10    3.58    6.49   0
   6   2 -10   -0.53    7.04   0
   6  -2 -10    0.84    8.22   0
  -6  -2  10    1.95    8.16   0
  -8  -2 -10    6.01    6.27   0
   8  -2 -10    5.37   10.16   0
  -8   2 -10    6.49    7.54   0
  -8  -2 -10    3.75    5.96   0
  -8   2 -10    6.53    6.11   0
  -8   2  10    6.93    9.95   0
  -8  -2  10    6.83    7.68   0
  -8  -2 -10    7.80    5.99   0
  -8   2  10    5.24    8.80   0
  -8   2 -10    2.57    5.94   0
   8   2 -10    7.21    8.27   0
   1  -3 -10  304.96    6.83   0
   1   3  10  305.05    7.26   0
  -1   3  10  290.19    7.67   0
  -1  -3  10  288.15    7.33   0
   1  -3  10  320.76    6.67   0
  -1  -3 -10  298.22    6.61   0
  -1  -3 -10  285.66    6.40   0
  -1  -3  10  288.15    6.79   0
   1  -3 -10  284.11    8.32   0
  -1   3 -10  305.67    6.67   0
   1   3 -10  309.79    8.17   0
   1  -3  10  304.95    6.25   0
  -1   3  10  300.38    6.57   0
   1   3 -10  289.82    6.73   0
   1   3  10  282.17    6.35   0
  -1   3 -10  291.82    6.22   0
  -3  -3  10  977.96   11.31   0
  -3   3 -10  964.73    8.70   0
   3  -3  10 1003.72    9.87   0
  -3   3  10  985.25   12.00   0
  -3  -3 -10  992.21    8.96   0
  -3  -3 -10  972.20    8.91   0
   3   3  10 1053.79    9.84   0
  -3   3 -10  973.33    9.43   0
  -3  -3  10  991.84    9.81   0
  -3  -3 -10  972.45   10.21   0
   3  -3  10  990.57    8.75   0
   3  -3 -10  867.95   12.93   0
  -3   3  10  954.21   10.31   0
   3   3 -10  995.19   10.37   0
   3   3 -10 1008.00   12.51   0
   3  -3 -10 1003.53   10.33   0
   5   3  10    2.43    5.23   0
  -5  -3 -10    2.05    4.96   0
  -5   3 -10    3.57    6.06   0
  -5  -3 -10    3.86    5.10   0
  -5   3  10    2.71    7.04   0
  -5   3 -10    2.50    5.31   0
  -5  -3  10    1.77    6.11   0
  -5  -3  10    2.58    5.41   0
  -5  -3 -10    2.49    4.93   0
  -5   3  10    7.69    5.38   0
   5  -3  10    0.06    5.65   0
   5  -3 -10    0.92    5.79   0
   5   3 -10    6.68    5.49   0
   5  -3 -10    3.32    7.75   0
   5   3 -10    5.75    8.53   0
   7  -3 -10  772.86   16.62   0
  -7  -3 -10  748.30    9.33   0
  -7   3 -10  806.27    8.98   0
  -7   3 -10  754.49    9.51   0
  -7  -3 -10  757.06    8.93   0
  -7   3  10  758.20   16.58   0
   7  -3 -10  693.98   12.33   0
  -7   3 -10  718.10   10.20   0
  -7  -3 -10  750.38   10.58   0
  -7  -3  10  716.16   11.06   0
  -7   3  10  743.29   11.35   0
   7   3  10  807.53    9.73   0
   7   3 -10  770.97   10.25   0
   9   3 -10   22.46    9.13   0
  -9   3 -10   24.75    7.19   0
  -9  -3 -10   19.83    6.77   0
  -9  -3 -10   23.50    6.83   0
  -9   3 -10   13.85    6.99   0
  -9  -3  10   18.80    8.15   0
  -9   3  10   22.68    9.79   0
  -9   3 -10   24.39    8.25   0
  -9  -3 -10   21.25    6.67   0
   0   4 -10  442.77    7.73   0
   0  -4 -10  452.10    7.31   0
   0   4  10  436.23    8.21   0
   0   4 -10  464.99    8.57   0
   0   4  10  468.74    7.31   0
   0  -4  10  456.16    8.44   0
   0  -4 -10  445.11    7.98   0
   0  -4  10  458.73    6.92   0
  -2  -4 -10    6.38    4.90   0
  -2  -4 -10   17.61    4.59   0
  -2  -4 -10    3.69    5.89   0
   2  -4  10    8.17    5.30   0
  -2   4 -10    2.75    4.24   0
  -2   4  10    2.44    6.00   0
  -2  -4  10    1.25    4.81   0
   2  -4 -10    4.72    7.20   0
  -2   4 -10    8.95    5.00   0
  -2   4  10    9.39    4.91   0
   2   4 -10    7.26    5.49   0
   2   4 -10    2.67    6.08   0
  -2  -4  10    1.41    5.49   0
   2  -4  10    0.30    4.27   0
   2  -4 -10    4.53    5.36   0
   2   4  10    7.73    4.75   0
   4   4 -10  263.09    9.27   0
  -4  -4 -10  268.67    5.93   0
  -4   4  10  271.47    9.53   0
  -4  -4 -10  254.07    5.85   0
  -4   4 -10  278.81    6.00   0
  -4  -4 -10  277.72    6.66   0
  -4   4 -10  266.64    6.74   0
  -4   4  10  262.32    7.49   0
  -4  -4  10  261.44    6.63   0
   4   4  10  281.46    6.88   0
   4  -4 -10  224.84   10.06   0
   4  -4 -10  271.37    7.36   0
   4   4 -10  269.12    6.92   0
   4  -4  10  289.27    7.11   0
  -4  -4  10  263.89    7.86   0
  -6  -4 -10    5.67    6.25   0
  -6  -4 -10    9.20    5.20   0
   6   4  10    6.85    6.80   0
  -6   4 -10    7.16    5.03   0
  -6   4  10    8.60    5.41   0
  -6   4  10    9.91    9.90   0
  -6  -4 -10    7.78    6.47   0
  -6   4 -10    6.55    5.50   0
   6  -4 -10    9.84    5.90   0
  -6  -4  10    6.14    6.75   0
   6   4 -10    9.32   11.73   0
   6   4 -10   10.34    5.67   0
   6  -4 -10    9.36   11.01   0
  -8   4 -10   61.03    7.62   0
  -8   4 -10   45.79    8.66   0
  -8  -4 -10   58.03    6.42   0
  -8  -4 -10   66.18    6.29   0
  -8   4 -10   50.66    6.94   0
  -8   4  10   64.18    7.97   0
  -8  -4  10   64.59    8.15   0
   8   4  10   58.06    6.73   0
   8   4 -10   66.06    8.36   0
  -8  -4 -10   51.41    6.58   0
  -1  -5 -10    3.36    4.76   0
  -1  -5 -10    2.78    4.59   0
  -1  -5 -10    6.65    5.78   0
  -1   5 -10    2.05    4.61   0
   1  -5  10    0.13    6.11   0
   1  -5 -10    3.49    5.32   0
  -1  -5  10    3.29    5.13   0
  -1   5 -10    3.09    4.80   0
  -1   5  10    1.00    4.97   0
   1  -5  10    3.53    4.47   0
   1   5 -10    3.33    5.06   0
   1   5  10    0.30    5.78   0
  -1  -5  10    0.68    5.42   0
   1  -5 -10    7.43    5.32   0
   1   5 -10    4.27    5.88   0
  -3  -5  10    7.43    5.87   0
   3   5  10    9.30    6.72   0
  -3  -5 -10   13.36    4.69   0
   3  -5  10   13.00    7.10   0
  -3   5  10   10.47    6.59   0
  -3   5  10   13.12    5.08   0
  -3   5 -10    6.98    5.28   0
  -3  -5  10   12.05    5.29   0
  -3   5 -10   11.22    4.35   0
   3   5 -10   10.92    6.77   0
   3  -5 -10   13.16    7.05   0
  -3  -5 -10    9.14    4.71   0
   3   5 -10    8.74    5.81   0
   3  -5 -10   13.99    5.33   0
  -3  -5 -10    4.37    5.46   0
  -5  -5 -10    7.35    4.87   0
  -5   5  10   -1.02    8.55   0
  -5  -5 -10    0.35    5.73   0
   5  -5  10   -0.07    5.92   0
  -5  -5 -10    1.11    5.27   0
  -5   5  10    6.86    6.61   0
  -5   5 -10    2.78    5.33   0
  -5   5 -10    3.50    5.04   0
  -5  -5  10   -2.92    6.29   0
   5  -5 -10    5.81    7.65   0
   5   5  10    6.16    5.39   0
   5   5 -10    2.80    5.43   0
   5  -5 -10    1.03    9.71   0
   5   5 -10    0.89    9.58   0
  -7  -5 -10    6.62    7.00   0
  -7   5  10    7.59    7.03   0
  -7  -5 -10   18.34    6.82   0
  -7  -5 -10   11.60    5.79   0
  -7   5 -10    7.85    7.90   0
   7  -5 -10   13.99    7.63   0
  -7   5 -10   17.40    5.68   0
  -7  -5  10   17.27    7.12   0
  -7   5 -10    9.74    7.36   0
   7   5 -10   12.74    7.54   0
   7   5  10   14.15    7.40   0
   0  -6 -10  290.20    6.57   0
   0  -6 -10  304.94    7.86   0
   0  -6  10  302.28    6.46   0
   0   6 -10  284.26    7.21   0
   0  -6  10  278.99    6.64   0
   0   6  10  290.91    6.56   0
   0   6 -10  292.26    6.74   0
   0  -6 -10  299.71    6.71   0
  -2  -6 -10    8.77    5.05   0
   2  -6  10   11.44    5.63   0
  -2  -6 -10    7.04    5.97   0
  -2  -6 -10    7.86    6.09   0
   2  -6 -10   11.29    5.57   0
  -2   6  10   10.33    5.06   0
   2  -6 -10    9.09    7.04   0
  -2  -6  10   13.86    5.27   0
  -2   6 -10    5.91    5.19   0
  -2   6 -10   15.96    5.37   0
   2   6 -10    6.61    6.76   0
   2  -6 -10    6.16    5.34   0
   2   6  10    9.32    5.34   0
   2   6 -10    7.85    5.07   0
  -4  -6 -10  171.58    5.71   0
  -4  -6 -10  184.46    6.05   0
   4  -6  10  174.94    7.95   0
   4   6  10  170.99    6.41   0
   4  -6 -10  170.62   10.41   0
  -4   6  10  167.87    7.30   0
   4   6 -10  161.42    8.51   0
  -4  -6 -10  159.02    5.69   0
  -4   6 -10  168.40    6.25   0
  -4  -6  10  168.98    7.28   0
  -4   6 -10  174.20    5.73   0
   4  -6 -10  166.18    7.82   0
   4  -6 -10  121.11   10.76   0
   4   6 -10  177.46    6.44   0
  -6  -6 -10    5.41    5.47   0
   6  -6  10   11.65    5.89   0
  -6  -6 -10    7.70    5.74   0
  -6  -6 -10    6.36    5.45   0
  -6   6 -10    5.00    5.76   0
   6  -6 -10   10.53    7.37   0
  -6  -6  10    8.42    5.70   0
  -6   6 -10    6.62    5.10   0
   6   6 -10    5.52    5.88   0
   6   6  10    8.52    7.23   0
  -6   6  10    5.31    6.81   0
  -8  -6 -10   27.32    8.03   0
  -8   6 -10   42.43    6.92   0
  -8   6  10   28.72    8.16   0
  -8   6 -10   38.44    6.17   0
  -8   6 -10   29.63    6.98   0
  -8  -6 -10   29.70    6.44   0
  -8  -6  10   37.29    8.16   0
   8   6  10   31.57    6.60   0
   8   6 -10   34.59    7.17   0
  -8  -6 -10   29.67    6.27   0
  -1  -7 -10  407.32    6.72   0
   1  -7 -10  403.93    8.29   0
  -1  -7 -10  380.09    7.69   0
   1  -7 -10  382.39    9.21   0
   1   7 -10  366.88    7.51   0
   1  -7  10  396.57    7.45   0
  -1   7  10  382.66    6.96   0
  -1  -7  10  378.96    6.84   0
  -1   7 -10  394.16    7.27   0
   1   7  10  387.69    7.12   0
   1   7 -10  394.95    8.00   0
  -1   7 -10  376.58    6.55   0
   1  -7 -10  395.10    7.12   0
  -1  -7 -10  412.02    7.17   0
  -3  -7 -10 1138.69    9.30   0
   3  -7 -10 1134.79   14.48   0
  -3  -7 -10 1051.47    9.13   0
   3  -7  10 1142.47   10.60   0
  -3   7  10 1076.96    9.72   0
   3  -7 -10  939.89   15.69   0
  -3  -7  10 1102.69    9.63   0
  -3   7 -10 1109.17    9.81   0
   3  -7 -10 1074.61   10.83   0
   3   7 -10 1160.34   10.90   0
  -3   7 -10 1142.28    8.78   0
   3   7 -10 1080.42   12.14   0
   3   7  10 1139.84   10.31   0
  -3  -7 -10 1116.59    9.98   0
  -5  -7 -10    8.20    4.82   0
  -5  -7 -10   10.97    5.35   0
   5   7 -10   15.72   11.00   0
   5  -7  10   18.12    5.95   0
  -5   7  10   11.42    6.50   0
   5   7  10    7.97    5.75   0
  -5   7 -10   10.66    5.44   0
   5  -7 -10   12.18    5.94   0
  -5  -7  10   13.97    5.25   0
  -5   7 -10   12.98    5.11   0
   5   7 -10   17.89    5.75   0
  -5  -7 -10   11.56    4.86   0
  -7  -7 -10  858.48   10.51   0
   7   7  10  772.32   10.25   0
  -7  -7 -10  680.71    9.09   0
  -7   7  10  784.63   10.89   0
   7  -7 -10  692.92   11.35   0
  -7   7 -10  782.08   11.02   0
  -7  -7  10  755.74   10.64   0
  -7   7 -10  783.46    9.97   0
   7   7 -10  687.07   10.99   0
  -7  -7 -10  771.28   10.08   0
   0  -8 -10  112.77    5.54   0
   0  -8  10  108.85    5.71   0
   0   8  10  117.78    5.56   0
   0   8 -10  109.85    5.51   0
   0   8 -10  124.58    5.43   0
   0  -8 -10  121.24    5.58   0
   0  -8 -10  115.45    5.80   0
  -2  -8 -10    3.12    4.87   0
   2  -8 -10    2.80    5.63   0
  -2   8  10    6.95    5.00   0
   2  -8  10   -1.51    6.94   0
   2  -8 -10    3.68    6.48   0
  -2  -8 -10    3.15    6.04   0
  -2  -8  10    5.14    4.76   0
  -2   8 -10    2.26    5.35   0
   2   8  10   -3.44    5.39   0
   2   8 -10    0.66    4.93   0
   2   8 -10   -2.55    4.92   0
   2  -8 -10   -1.61    5.12   0
  -2   8 -10    4.66    4.43   0
  -2  -8 -10    2.32    5.12   0
  -4  -8 -10   67.63    5.34   0
  -4   8  10   67.55    5.44   0
   4  -8  10   60.85    6.39   0
  -4  -8 -10   64.78    5.27   0
  -4   8 -10   57.99    5.57   0
  -4  -8  10   74.53    5.92   0
   4  -8 -10   60.98    7.09   0
   4   8 -10   69.64    8.47   0
   4  -8 -10   50.21   13.15   0
   4   8 -10   56.84    7.56   0
  -4   8 -10   77.63    5.25   0
   4  -8 -10   66.43   12.56   0
  -4  -8 -10   64.66    6.68   0
   4   8  10   63.43    5.78   0
  -6  -8 -10    4.19    5.02   0
  -6   8  10    5.86    6.82   0
   6  -8 -10   -1.90    6.24   0
  -6   8 -10    2.70    7.10   0
  -6  -8  10    5.74    5.61   0
   6   8  10    4.24    6.35   0
  -6   8 -10    4.52    5.39   0
   6  -8  10    1.03    6.60   0
   6   8 -10   -1.72    5.97   0
  -6  -8 -10    3.92    5.93   0
  -6  -8 -10   10.24    5.34   0
  -8  -8 -10    7.16    6.40   0
  -8   8 -10   10.33    7.05   0
  -8   8  10   13.37    6.66   0
  -8   8 -10    9.79    8.27   0
  -8  -8  10   14.13    7.81   0
  -8   8 -10   13.05    6.16   0
  -8  -8 -10   16.73    6.55   0
   8   8 -10    6.45    7.00   0
  -8  -8 -10   12.03    8.21   0
   8   8  10   10.82    8.42   0
   1  -9 -10   20.02    6.00   0
  -1  -9 -10   19.75    4.66   0
  -1  -9 -10   15.05    6.11   0
   1  -9 -10   19.66    6.44   0
  -1   9  10   22.54    4.98   0
   1  -9  10   25.25    5.45   0
  -1  -9  10   19.36    5.07   0
   1   9  10   22.48    5.10   0
  -1   9 -10   18.18    5.24   0
   1   9 -10   23.39    4.74   0
   1   9 -10   18.87    4.98   0
   1  -9 -10   25.26    4.91   0
  -1  -9 -10   30.93    5.92   0
  -1   9 -10   20.66    4.75   0
   3   9 -10   76.11    6.93   0
  -3  -9 -10   76.49    5.40   0
  -3   9  10   80.56    5.74   0
   3  -9  10   77.31    6.13   0
   3  -9 -10   65.64   10.19   0
  -3  -9  10   67.25    5.88   0
  -3   9 -10   73.49    6.79   0
   3  -9 -10   79.18    6.00   0
   3   9 -10   83.42    6.11   0
   3   9  10   81.31    6.28   0
  -3  -9 -10   80.86    6.77   0
   3  -9 -10   85.99    9.09   0
  -3   9 -10   81.24    5.25   0
  -3  -9 -10   84.08    5.48   0
  -5   9  10   -1.99    5.38   0
  -5  -9 -10    3.13    5.22   0
   5   9  10    7.79    6.12   0
   5  -9  10    5.68    6.25   0
   5   9 -10    3.67   11.05   0
   5  -9 -10   -1.10    5.86   0
  -5   9 -10    7.85    5.42   0
  -5  -9  10    1.77    5.38   0
   5   9 -10    3.97    7.02   0
   5   9 -10    1.09    9.97   0
  -5  -9 -10    5.55    6.67   0
  -5   9 -10    5.58    5.03   0
  -5  -9 -10   -2.69    5.22   0
   7  -9  10   48.41    8.89   0
  -7   9  10   55.45    7.73   0
  -7  -9 -10   48.34    6.25   0
   7  -9 -10   64.80    8.34   0
  -7   9 -10   56.40    7.08   0
  -7  -9  10   66.61    6.41   0
  -7   9 -10   61.47    7.48   0
   7   9 -10   68.69    8.04   0
  -7  -9 -10   54.37    7.79   0
   7   9  10   50.79    6.81   0
  -7  -9 -10   48.57    6.23   0
   0 -10 -10  249.02    6.58   0
   0 -10  10  222.66    6.45   0
   0  10  10  253.83    7.40   0
   0  10 -10  230.87    6.23   0
   0 -10 -10  237.69    6.22   0
   0  10 -10  232.65    5.93   0
   0 -10 -10  233.40    7.24   0
  -2  10 -10    0.65    4.86   0
  -2 -10 -10    1.73    4.82   0
  -2  10  10    9.00    5.24   0
   2 -10 -10    1.46    8.21   0
   2 -10  10   -0.89    6.02   0
  -2 -10  10    1.63    5.09   0
   2  10 -10    1.24    6.11   0
   2  10  10   -0.02    5.58   0
  -2  10 -10    5.84    5.33   0
   2 -10 -10    5.64    5.15   0
   2  10 -10   -1.00    5.11   0
  -2 -10 -10    5.68    5.19   0
   2 -10 -10   -0.48    6.27   0
  -2 -10 -10    9.10    5.84   0
  -4  10 -10  147.03    5.40   0
  -4  10  10  138.00    7.11   0
   4 -10  10  138.77    6.97   0
   4  10 -10  158.59    7.86   0
   4 -10 -10  162.79    6.53   0
  -4 -10  10  148.32    6.09   0
  -4  10 -10  143.69    7.41   0
  -4 -10 -10  146.16    5.83   0
   4  10 -10  136.74    6.39   0
   4  10 -10  152.03    9.04   0
  -4 -10 -10  142.41    7.17   0
   4  10  10  149.84    7.95   0
  -4 -10 -10  146.60    5.82   0
  -6  10  10    3.34    5.79   0
  -6 -10 -10   -1.15    6.59   0
   6 -10  10    1.54    8.49   0
   6 -10 -10    3.19    6.23   0
   6  10  10    2.48    8.11   0
  -6  10 -10    5.22    7.27   0
  -6 -10  10    8.52    7.11   0
  -6 -10 -10    6.87    7.26   0
   6  10 -10    1.17    6.00   0
  -6  10 -10    8.23    5.64   0
  -6 -10 -10   -1.18    6.70   0
  -1 -11 -10  104.30    5.88   0
  -1  11 -10  100.12    6.59   0
   1 -11 -10   97.23    7.23   0
  -1  11  10   82.65    5.37   0
   1 -11  10  101.99    6.20   0
   1  11  10   92.73    6.06   0
   1 -11 -10   98.71    5.45   0
  -1  11 -10  108.50    5.95   0
   1  11 -10  106.45    7.04   0
  -1 -11  10  105.92    6.09   0
  -1 -11 -10   99.70    5.81   0
   1  11 -10  106.05    6.56   0
   1 -11 -10   99.00    6.94   0
  -1 -11 -10   94.70    6.59   0
  -3  11  10  320.94    6.77   0
  -3 -11 -10  345.54    6.68   0
  -3  11 -10  331.29    7.24   0
   3  11 -10  342.88    8.68   0
   3 -11  10  327.95    7.68   0
   3  11 -10  350.94    8.77   0
   3 -11 -10  298.39   13.11   0
  -3 -11  10  331.78    7.19   0
   3 -11 -10  356.32    7.27   0
  -3  11 -10  322.82    7.92   0
   3  11  10  325.15    7.38   0
   3  11 -10  355.88    7.11   0
  -3 -11 -10  320.02    7.14   0
   3 -11 -10  368.02   12.65   0
  -3 -11 -10  342.00    6.72   0
   5  11  10   -1.96    7.77   0
  -5  11  10    4.13    5.57   0
  -5  11 -10   -2.64    5.29   0
  -5 -11 -10    6.18    5.56   0
   5 -11  10    7.49    6.45   0
   5 -11 -10   -3.72    6.03   0
   5  11 -10    3.37   11.04   0
  -5 -11  10    0.75    5.79   0
   5  11 -10   -0.58    9.83   0
  -5  11 -10   -1.86    7.14   0
  -5 -11 -10    1.54    7.13   0
   5  11 -10   -1.87    6.04   0
  -5 -11 -10    4.33    5.28   0
  -7  11  10  183.55    8.80   0
   7 -11  10  119.34   10.07   0
  -7 -11 -10  189.71    7.49   0
   7 -11 -10  204.60    9.51   0
  -7 -11  10  174.70    7.35   0
  -7  11 -10  198.55    9.38   0
   7  11  10  251.84    8.87   0
  -7 -11 -10  261.52    8.08   0
  -7  11 -10  200.38    7.69   0
  -7 -11 -10  208.01    7.54   0
   7  11 -10  181.52    8.18   0
   0  12 -10    3.11    4.89   0
   0 -12 -10   -0.41    6.15   0
   0 -12  10   -3.41    5.69   0
   0 -12 -10   -2.86    6.38   0
   0  12 -10   -3.61    5.32   0
   0  12  10    0.41    5.17   0
   0 -12 -10   -1.88    5.96   0
   2 -12  10    1.94    5.94   0
  -2 -12 -10    3.07    5.19   0
   2 -12 -10    2.19    7.02   0
  -2  12 -10    3.92    5.00   0
  -2  12  10    7.30    5.09   0
  -2 -12  10   -0.22    6.52   0
   2  12  10    1.49    5.59   0
   2 -12 -10    2.18    4.98   0
  -2  12 -10    3.92    5.41   0
   2  12 -10    6.91    5.09   0
  -2 -12 -10    7.45    6.52   0
   2  12 -10    7.42    5.24   0
   2 -12 -10    4.73    7.68   0
  -2 -12 -10    2.31    6.24   0
   4  12 -10   -1.31    7.95   0
  -4  12  10   -1.45    5.57   0
  -4 -12 -10    3.59    6.54   0
   4 -12  10    7.92    8.18   0
  -4  12 -10    2.04    4.85   0
   4  12 -10    1.49    8.19   0
   4 -12 -10   -4.60    7.27   0
  -4 -12  10    2.15    6.96   0
  -4  12 -10    2.39    5.41   0
  -4 -12 -10    0.79    5.62   0
   4  12  10    1.16    6.17   0
   4  12 -10   -6.06    5.78   0
  -4 -12 -10    1.07    5.33   0
  -6  12  10    2.05    6.13   0
  -6 -12 -10    6.43    5.69   0
   6 -12  10    1.13    7.40   0
   6  12  10   -0.75    8.42   0
   6 -12 -10    6.91    6.67   0
  -6 -12  10   -1.19    6.21   0
  -6  12 -10    1.17    7.57   0
  -6 -12 -10    4.93    6.03   0
   6  12 -10    0.72    6.54   0
  -6 -12 -10   -1.03    5.77   0
  -6  12 -10    5.47    7.10   0
   1  13 -10  100.52    5.74   0
  -1  13  10  102.52    5.98   0
   1 -13 -10  108.21    7.56   0
   1  13 -10   95.51    6.76   0
  -1  13 -10  116.42    5.54   0
   1  13  10  105.78    6.25   0
   1 -13  10  101.40    6.27   0
  -1 -13  10   93.52    6.09   0
  -1 -13 -10   91.83    6.73   0
   1 -13 -10   94.92    5.74   0
  -1 -13 -10  100.58    5.87   0
  -1  13 -10   96.77    5.96   0
   1  13 -10  106.79    6.07   0
   1 -13 -10  107.38    7.32   0
  -1 -13 -10  106.90    6.86   0
  -3  13  10  255.15    7.95   0
  -3 -13 -10  277.13    6.65   0
   3 -13  10  246.00    7.50   0
   3 -13 -10  240.46   13.04   0
   3  13 -10  286.79    8.86   0
  -3  13 -10  271.96    6.55   0
   3 -13 -10  277.73    7.38   0
   3  13 -10  286.90    8.62   0
  -3 -13  10  292.39    7.08   0
   3  13  10  244.58    8.65   0
  -3  13 -10  279.43    7.07   0
  -3 -13 -10  254.20    8.03   0
   3 -13 -10  279.06   13.28   0
   3  13 -10  283.36    7.18   0
  -3 -13 -10  272.72    7.77   0
  -5  13  10    8.82    5.83   0
  -5 -13 -10    7.17    5.94   0
   5 -13  10    7.20    8.43   0
  -5  13 -10    7.14    5.60   0
  -5  13 -10    4.15    5.61   0
   5 -13 -10    2.83    6.13   0
  -5 -13  10    1.42    6.10   0
  -5  13 -10    4.56    5.96   0
   5  13 -10    5.44   10.59   0
  -5 -13 -10    3.66    7.11   0
   5  13 -10    7.90   10.33   0
   5  13 -10    6.63    6.23   0
  -5 -13 -10    9.69    5.96   0
   5  13  10    0.77    7.94   0
   0 -14 -10  209.89    8.19   0
   0  14  10  221.89    7.03   0
   0  14 -10  219.62    6.37   0
   0  14 -10  220.46    7.25   0
   0 -14  10  200.58    7.04   0
   0 -14 -10  205.30    6.65   0
   0  14 -10  225.33    7.08   0
   0 -14 -10  229.77    6.82   0
  -2 -14 -10   13.16    6.55   0
   2 -14 -10   20.37    8.67   0
  -2  14 -10   14.23    6.58   0
  -2  14  10   16.94    5.38   0
   2  14 -10   14.40    5.62   0
   2 -14  10   14.39    7.78   0
   2  14  10   19.00    6.15   0
  -2 -14  10   17.74    5.93   0
   2 -14 -10    7.24    5.44   0
  -2  14 -10   23.20    6.52   0
  -2 -14 -10    9.13    6.62   0
  -2  14 -10   15.21    5.79   0
   2  14 -10   15.82    5.70   0
   2 -14 -10   17.88    8.54   0
   2  14 -10    8.54    5.59   0
  -2 -14 -10   19.59    5.44   0
  -4  14  10  136.61    6.63   0
   4  14 -10  120.51    9.48   0
  -4 -14 -10  118.40    6.32   0
   4 -14  10  101.27    9.13   0
   4 -14 -10  110.61    6.92   0
  -4  14 -10  108.71    7.08   0
  -4  14 -10  136.53    5.96   0
  -4 -14  10  119.24    6.49   0
   4  14 -10  122.65   10.17   0
  -4 -14 -10  120.95    7.79   0
  -4  14 -10  124.85    6.67   0
   4  14  10  119.98    8.73   0
   4  14 -10  128.05    6.81   0
  -4 -14 -10  118.98    6.36   0
   1  15  10    6.02    5.89   0
  -1 -15 -10   12.56    5.85   0
   1  15 -10    2.33    6.70   0
   1 -15 -10   10.28    7.10   0
  -1  15 -10   15.71    6.72   0
  -1  15  10    9.40    5.72   0
   1  15 -10   13.55    5.54   0
   1 -15  10   15.67    6.24   0
  -1 -15  10    6.40    6.18   0
   1 -15 -10    6.48    5.74   0
  -1  15 -10   15.12    6.52   0
  -1 -15 -10    2.47    6.98   0
  -1  15 -10   10.24    5.98   0
   1  15 -10    9.69    5.93   0
   1 -15 -10   14.12    8.44   0
  -1 -15 -10   11.81    7.15   0
  -3  15  10   26.87    5.95   0
  -3 -15 -10   33.31    5.61   0
  -3  15 -10   25.03    5.85   0
   3 -15  10   31.82    6.94   0
   3 -15 -10   24.54   11.01   0
   3 -15 -10   30.71    6.08   0
   3  15 -10   33.96    7.76   0
  -3 -15  10   32.16    7.60   0
   3  15  10   25.15    8.06   0
  -3  15 -10   34.38    5.72   0
  -3 -15 -10   17.93    6.06   0
   3  15 -10   29.91    7.59   0
   3 -15 -10   26.72   12.11   0
  -3  15 -10   32.89    6.17   0
   3  15 -10   30.55    6.22   0
  -3 -15 -10   31.45    5.97   0
   0 -16 -10   17.20    7.01   0
   0  16 -10   13.05    6.62   0
   0  16 -10   17.20    5.61   0
   0 -16  10   21.41    6.36   0
   0 -16 -10   25.96    7.29   0
   0  16  10   23.10    6.23   0
   0  16 -10   14.49    6.18   0
   0 -16 -10   12.10    7.45   0
   2  16  10    2.90    6.17   0
  -2 -16 -10    3.14    5.65   0
   2 -16 -10   -3.57    9.09   0
  -2  16 -10   -2.27    5.36   0
   2 -16  10    9.66    6.58   0
   2 -16 -10   10.25    5.84   0
  -2  16  10   -2.04    5.43   0
   2  16 -10   -0.02    7.59   0
  -2 -16  10   -2.87    6.30   0
  -2 -16 -10    6.30    5.71   0
  -2  16 -10    4.00    6.63   0
   2 -16 -10    1.79    9.33   0
  -2  16 -10   -2.05    7.38   0
   2  16 -10    2.53    5.97   0
  -2 -16 -10    2.17    7.19   0
   2  16 -10    0.98    5.44   0
  -4  16  10    9.46    6.33   0
   4 -16 -10   10.89    6.78   0
   4 -16  10    7.96    8.87   0
  -4 -16 -10    1.55    5.98   0
  -4  16 -10    9.55    5.86   0
   4  16 -10    7.98    9.35   0
  -4 -16  10   12.03    6.47   0
  -4 -16 -10    7.48    6.23   0
  -4  16 -10    9.39    5.97   0
   4  16 -10    9.84   10.05   0
   4  16  10    6.96    6.87   0
  -4  16 -10   26.21    7.92   0
  -4 -16 -10   10.97    7.51   0
   4  16 -10    8.01    6.41   0
  -1 -17 -10   46.59    6.63   0
  -1  17  10   42.52    6.46   0
   1 -17 -10   59.42    8.00   0
   1  17 -10   46.18    7.39   0
   1  17  10   49.38    8.30   0
  -1  17 -10   46.34    6.17   0
   1 -17  10   54.02    6.80   0
   1  17 -10   66.45    6.46   0
   1 -17 -10   41.44    7.51   0
  -1 -17  10   52.28    6.87   0
  -1 -17 -10   44.39    7.55   0
  -1  17 -10   44.45    5.92   0
   1 -17 -10   66.69    9.60   0
  -1  17 -10   51.06    6.43   0
   1  17 -10   60.99    6.46   0
  -1 -17 -10   64.42    6.60   0
   0   0  11    1.58    4.80   0
   0   0  11   -1.52    4.74   0
   0   0 -11    3.55    5.02   0
   0   0 -11    2.17    4.64   0
  -2   0  11    2.07    5.68   0
   2   0 -11    5.01    5.22   0
   2   0  11    3.67    4.71   0
  -2   0  11    0.20    6.04   0
  -2   0 -11   -2.09    5.98   0
   2   0 -11   -0.19    5.63   0
  -2   0 -11    1.30    4.43   0
   2   0  11    1.95    4.54   0
  -4   0  11    1.37    6.01   0
   4   0  11   -0.93    4.89   0
  -4   0 -11   -2.38    4.73   0
  -4   0  11    1.74    6.25   0
   4   0  11    4.27    4.94   0
   4   0 -11    7.37    6.85   0
  -4   0 -11   -5.46    4.80   0
   4   0 -11    2.50    5.93   0
  -6   0  11   -0.66    6.49   0
   6   0  11   -0.31    5.31   0
  -6   0 -11    4.61    5.55   0
  -6   0 -11    2.54    5.45   0
  -6   0  11    4.29    6.84   0
   6   0 -11    3.70    7.36   0
  -6   0 -11    2.07    5.25   0
   6   0 -11    5.69    7.07   0
  -8   0 -11    2.23    6.14   0
  -8   0 -11   -1.82    6.12   0
  -8   0  11    3.34    7.87   0
  -8   0 -11    2.70    5.82   0
  -8   0  11    0.95   10.27   0
   8   0 -11    5.22    9.98   0
  -1   1  11  254.45    6.12   0
   1  -1  11  256.29    7.51   0
   1  -1 -11  245.90    6.68   0
  -1   1  11  236.97    6.51   0
  -1  -1  11  246.76    6.41   0
  -1  -1 -11  246.68    6.69   0
   1   1  11  251.59    6.10   0
  -1   1 -11  238.31    6.61   0
   1   1 -11  237.57    6.61   0
   1  -1 -11  250.36    7.25   0
  -1  -1 -11  255.59    6.13   0
   1   1 -11  245.16    7.03   0
  -1  -1  11  244.44    6.34   0
   1   1  11  254.74    6.30   0
  -1   1 -11  240.53    6.13   0
   1  -1  11  247.48    6.25   0
   3   1 -11  744.59   11.29   0
   3  -1  11  735.03    8.54   0
   3   1  11  712.78    8.83   0
  -3   1  11  704.71    9.59   0
  -3  -1 -11  703.89    8.13   0
  -3  -1  11  720.45    9.33   0
  -3   1 -11  728.27    9.06   0
  -3  -1  11  697.32    9.84   0
   3  -1  11  723.24    8.02   0
   3  -1 -11  648.42   11.19   0
   3   1 -11  666.65    9.65   0
  -3  -1 -11  718.23    7.96   0
   3   1  11  709.54    8.41   0
  -3   1 -11  704.62    8.55   0
  -3   1  11  692.29    8.94   0
   3  -1 -11  716.88    9.82   0
  -5  -1 -11    3.68    5.25   0
  -5   1 -11   10.09    5.29   0
  -5   1  11    5.09    6.70   0
  -5  -1  11    3.89    6.41   0
  -5  -1  11    5.77    6.75   0
  -5  -1 -11    7.77    5.42   0
  -5  -1 -11    2.73    6.10   0
   5  -1 -11    5.47    7.06   0
   5   1  11    4.06    5.07   0
   5  -1  11    6.87    5.13   0
   5  -1 -11    0.08    7.26   0
   5   1 -11    6.88    7.20   0
   5   1 -11    0.55    7.61   0
  -5   1  11    6.54    6.44   0
  -5   1 -11    5.14    6.11   0
  -7  -1 -11  528.99    8.60   0
  -7   1 -11  495.14    8.66   0
   7   1  11  527.50    8.70   0
  -7   1 -11  475.37    9.35   0
  -7   1  11  492.72   11.07   0
   7   1 -11  431.48   14.09   0
   7  -1 -11  414.97   12.25   0
  -7  -1 -11  498.80    7.97   0
  -7  -1  11  566.90   11.35   0
  -7  -1 -11  547.38    8.52   0
  -7  -1  11  532.18   13.58   0
  -7   1 -11  498.69    8.27   0
   7   1 -11  466.77   10.95   0
   7  -1 -11  501.38   11.89   0
  -7   1  11  550.60   11.70   0
   0   2  11  137.24    5.50   0
   0  -2 -11  123.73    5.62   0
   0  -2  11  141.62    5.84   0
   0   2 -11  114.39    6.07   0
   0   2 -11  114.29    5.63   0
   0  -2 -11  121.96    5.96   0
   0  -2  11  124.60    6.17   0
   0   2  11  126.45    5.62   0
   2  -2  11  503.06    7.39   0
  -2   2  11  468.19    8.09   0
  -2  -2 -11  499.42    7.56   0
  -2  -2  11  478.50    8.59   0
   2   2 -11  482.05    9.06   0
  -2   2 -11  484.45    7.38   0
   2   2  11  496.88    7.37   0
   2  -2  11  471.94    6.93   0
  -2  -2 -11  494.27    7.22   0
   2  -2 -11  485.57    9.18   0
   2   2 -11  498.32    9.36   0
  -2  -2  11  471.41    7.63   0
  -2   2  11  479.50    7.50   0
   2   2  11  485.84    7.38   0
  -2   2 -11  477.79    6.94   0
   2  -2 -11  496.11    8.18   0
  -4   2  11   39.03    6.49   0
  -4  -2 -11   46.66    5.91   0
  -4  -2 -11   48.87    4.93   0
  -4   2 -11   44.43    5.22   0
  -4  -2  11   41.65    6.63   0
   4  -2  11   47.70    4.94   0
  -4  -2 -11   41.14    5.07   0
   4  -2  11   44.84    5.52   0
   4  -2 -11   38.43    7.15   0
  -4  -2  11   39.77    6.18   0
   4   2 -11   39.73    7.04   0
  -4   2  11   50.09    6.47   0
   4  -2 -11   42.61    6.24   0
  -4   2 -11   44.46    4.92   0
   4   2  11   51.74    6.30   0
   4   2 -11   47.52    7.47   0
   6   2  11  145.77    6.30   0
  -6  -2 -11  175.43    7.35   0
  -6   2 -11  163.18    6.59   0
  -6  -2 -11  155.87    6.11   0
  -6   2  11  149.63    9.48   0
  -6  -2  11  166.86    7.81   0
   6  -2 -11  145.72    8.37   0
  -6  -2 -11  164.72    6.09   0
   6   2 -11  128.22    9.87   0
  -6   2  11  145.37    7.44   0
   6   2 -11  139.65    7.97   0
   6  -2 -11  145.47    9.60   0
  -6   2 -11  164.41    6.19   0
  -6   2 -11  152.49    7.09   0
  -6  -2  11  157.19    8.95   0
  -8  -2 -11   -1.90    7.61   0
   8  -2 -11    2.47   10.29   0
  -8  -2  11    7.77    7.33   0
  -8  -2 -11    6.26    6.02   0
  -8   2  11    6.35   10.05   0
  -8   2 -11   -2.00    6.30   0
  -8  -2 -11    3.55    6.11   0
  -8   2 -11   -1.62    6.39   0
  -8   2 -11   -0.76    5.92   0
  -8   2  11    3.06    8.70   0
   8   2 -11    5.65    8.67   0
   1   3  11   22.83    5.77   0
   1  -3 -11   23.19    5.38   0
   1  -3  11   24.40    5.13   0
   1   3  11   27.37    5.12   0
  -1   3  11   23.37    4.77   0
  -1  -3  11   29.99    5.86   0
  -1  -3 -11   22.31    4.78   0
  -1  -3  11   20.56    5.29   0
   1  -3 -11   28.53    6.54   0
  -1   3 -11   22.04    5.13   0
   1   3 -11   26.86    5.82   0
   1  -3  11   26.74    4.79   0
   1   3 -11   31.16    6.25   0
  -1   3  11   21.14    5.08   0
  -1   3 -11   25.86    4.67   0
  -1  -3 -11   23.77    5.46   0
  -3   3 -11  114.32    5.08   0
  -3  -3  11  113.20    6.87   0
   3  -3  11  110.22    6.02   0
  -3   3  11  103.93    6.99   0
  -3  -3 -11  112.72    5.18   0
  -3  -3 -11  116.01    5.34   0
   3   3 -11  106.57    6.64   0
  -3   3 -11  102.96    6.65   0
  -3  -3 -11   94.81    6.57   0
  -3  -3  11  123.28    5.91   0
   3   3  11  109.39    5.96   0
   3  -3  11  109.55    5.07   0
   3  -3 -11   95.56    8.36   0
   3   3 -11  102.12    6.44   0
  -3   3  11  116.21    6.62   0
   3  -3 -11  105.56    7.31   0
   5   3  11    2.65    4.96   0
  -5   3 -11    3.41    5.10   0
  -5  -3 -11    5.03    4.86   0
  -5   3  11    4.85    7.35   0
  -5  -3  11    2.15    6.26   0
  -5   3 -11    6.63    5.26   0
  -5  -3  11   -0.41    6.93   0
  -5  -3 -11   -0.19    4.75   0
  -5   3  11    2.89    6.24   0
   5  -3 -11   -0.34    7.08   0
  -5  -3 -11    5.93    5.10   0
   5  -3 -11    3.69    8.19   0
   5   3 -11    2.41    6.01   0
   5   3 -11    8.27    8.96   0
   5  -3  11    7.63    5.51   0
  -7   3 -11   84.73    7.27   0
  -7  -3 -11  109.76    6.17   0
  -7   3  11   85.73   10.39   0
  -7   3 -11   85.45    6.75   0
  -7  -3 -11   77.58    6.16   0
  -7   3 -11   77.70    7.45   0
   7  -3 -11   67.62    8.33   0
  -7  -3 -11   78.81    7.47   0
  -7  -3  11  102.86    8.22   0
  -7   3  11   88.80    7.83   0
   7   3  11   87.38    7.62   0
   7   3 -11   71.77    8.25   0
   7  -3 -11   85.99   12.00   0
   0  -4 -11   15.18    5.08   0
   0  -4  11   14.22    5.18   0
   0  -4 -11   13.75    5.19   0
   0   4 -11   19.49    6.43   0
   0   4  11   12.94    4.81   0
   0   4  11   17.66    4.83   0
   0  -4  11   11.57    4.76   0
   0   4 -11   15.00    4.95   0
   2   4  11  168.21    5.98   0
  -2   4 -11  154.68    6.21   0
  -2   4  11  138.82    7.26   0
  -2  -4 -11  139.97    5.87   0
   2  -4  11  141.34    6.11   0
  -2  -4 -11  147.27    5.78   0
  -2  -4 -11  143.38    5.76   0
  -2  -4  11  155.39    6.17   0
   2  -4 -11  147.64    7.30   0
  -2   4 -11  159.09    5.95   0
   2   4 -11  146.05    7.90   0
   2   4 -11  160.14    6.54   0
  -2   4  11  150.26    5.92   0
  -2  -4  11  155.36    6.21   0
   2  -4  11  163.80    6.23   0
   2  -4 -11  149.27    6.50   0
  -4  -4 -11    4.42    5.74   0
   4  -4  11    3.14    5.54   0
  -4   4  11    3.38    7.10   0
   4   4 -11    4.50    7.41   0
  -4  -4 -11    7.42    4.80   0
  -4  -4 -11    2.46    6.22   0
  -4   4 -11    0.68    5.04   0
  -4  -4  11    5.13    6.31   0
  -4   4  11    4.17    5.20   0
   4   4  11   10.60    6.42   0
   4  -4 -11    2.40    8.09   0
   4  -4 -11    8.78    5.95   0
   4   4 -11    7.05    5.59   0
  -4   4 -11    2.92    4.73   0
  -4  -4  11    6.37    5.93   0
  -6  -4 -11   58.26    5.83   0
  -6   4 -11   56.81    5.44   0
  -6   4  11   51.01   10.10   0
  -6  -4 -11   46.94    5.83   0
  -6  -4 -11   51.71    5.65   0
  -6   4 -11   50.69    5.77   0
   6   4  11   50.81    7.39   0
  -6  -4  11   62.76    6.01   0
   6  -4 -11   50.75    7.68   0
  -6   4  11   42.48    7.27   0
   6   4 -11   40.49   10.95   0
   6   4 -11   43.67    7.24   0
   6  -4 -11   50.99   10.37   0
  -8   4 -11    4.02    5.74   0
  -8   4 -11   -0.20    8.02   0
  -8  -4 -11    1.98    7.74   0
  -8  -4 -11    1.02    7.65   0
  -8   4 -11   -0.39    6.20   0
  -8  -4  11    2.26    6.37   0
  -8   4  11   -1.66    7.87   0
   8   4  11    5.76    6.33   0
   8   4 -11   -0.56    6.84   0
  -8  -4 -11   -7.82    6.52   0
  -1  -5 -11  349.64    7.47   0
  -1   5  11  371.57    8.36   0
  -1   5 -11  344.07    6.57   0
   1  -5  11  374.62    6.61   0
  -1  -5 -11  354.13    6.62   0
  -1  -5 -11  362.39    7.83   0
   1  -5  11  369.96    6.94   0
   1  -5 -11  350.64    8.06   0
  -1  -5  11  359.12    7.03   0
  -1   5 -11  383.66    6.86   0
   1   5 -11  366.50    7.13   0
  -1  -5  11  347.62    7.26   0
  -1   5  11  359.73    6.85   0
   1   5  11  345.86    6.61   0
   1   5 -11  333.67    6.62   0
   1  -5 -11  372.08    7.03   0
   3   5  11 1016.16    9.65   0
  -3   5  11  992.12   11.88   0
  -3  -5 -11 1017.60    8.83   0
  -3  -5 -11 1042.16    9.52   0
   3  -5  11 1005.83   10.53   0
  -3  -5 -11  923.34    8.75   0
  -3   5 -11  973.38    8.28   0
  -3  -5  11  984.97    9.64   0
  -3   5 -11  995.11    9.34   0
  -3   5  11 1024.51    9.47   0
   3   5 -11  941.89   11.61   0
   3  -5 -11  854.70   12.92   0
   3   5 -11 1005.89   11.03   0
   3  -5 -11  977.35   10.69   0
  -3  -5  11 1003.99   10.88   0
  -5  -5 -11    5.54    4.80   0
   5  -5  11   10.70    6.03   0
  -5   5  11    6.71    9.24   0
  -5  -5 -11   14.25    5.02   0
  -5  -5 -11   11.45    6.30   0
  -5   5 -11   10.75    5.22   0
  -5   5 -11    9.16    5.66   0
  -5   5  11    8.70    6.36   0
  -5  -5  11   11.03    5.45   0
   5  -5 -11   10.78    6.14   0
   5   5  11    8.81    5.74   0
   5   5 -11    8.41    5.51   0
   5  -5 -11   10.47   10.25   0
   5   5 -11   12.27    8.80   0
  -7  -5 -11  801.91    9.01   0
  -7   5 -11  763.94    9.11   0
  -7  -5 -11  628.63    8.97   0
  -7  -5 -11  671.34   11.18   0
  -7   5 -11  687.99   10.66   0
   7  -5 -11  603.21   11.54   0
  -7   5 -11  747.07    9.59   0
  -7   5  11  746.91   10.80   0
  -7  -5  11  786.71    9.79   0
   7   5  11  720.18   10.04   0
   7   5 -11  678.21   11.28   0
   0   6 -11    4.24    5.07   0
   0  -6 -11    5.34    5.49   0
   0  -6 -11    2.67    4.90   0
   0  -6  11    7.89    4.88   0
   0   6 -11    4.82    4.97   0
   0  -6  11    6.51    4.75   0
   0   6  11    4.47    5.85   0
   0  -6 -11    0.43    4.86   0
  -2  -6 -11  361.94    7.10   0
  -2  -6 -11  341.73    6.76   0
  -2  -6 -11  338.59    6.85   0
   2  -6 -11  331.56    8.17   0
   2  -6  11  346.68    7.12   0
   2  -6 -11  328.96    9.28   0
  -2   6 -11  347.18    6.29   0
  -2  -6  11  346.13    6.98   0
  -2   6  11  350.12    7.84   0
  -2   6 -11  339.26    7.00   0
   2   6 -11  343.39    7.21   0
  -2  -6  11  337.46    7.71   0
   2  -6 -11  337.51    8.08   0
   2   6 -11  339.74    8.34   0
   2   6  11  350.04    6.98   0
  -4  -6 -11    2.74    5.07   0
  -4  -6 -11    3.44    5.10   0
   4  -6  11    4.81    5.88   0
   4  -6 -11    2.75    6.95   0
   4   6  11    0.37    5.21   0
   4   6 -11    0.84    7.13   0
  -4   6  11    1.73    5.99   0
  -4   6 -11   -1.15    6.80   0
  -4   6 -11    8.18    4.77   0
  -4  -6  11   -0.74    6.44   0
  -4  -6 -11   -3.08    5.09   0
   4  -6 -11    1.80    8.13   0
   4  -6 -11    5.74    6.81   0
   4   6 -11    0.89    5.76   0
  -6  -6 -11  110.68    5.80   0
   6  -6  11  109.27    8.21   0
  -6  -6 -11  117.67    6.42   0
  -6  -6 -11  109.55    5.95   0
  -6   6  11  100.04    6.27   0
  -6   6 -11   93.98    6.14   0
  -6   6 -11  111.97    6.41   0
   6  -6 -11   96.31    6.75   0
  -6  -6  11  101.42    7.50   0
   6   6 -11   91.40   16.15   0
   6   6 -11   94.67    7.81   0
   6   6  11  114.50    6.65   0
  -8  -6 -11   13.61    7.89   0
  -8   6 -11   -2.39    7.00   0
  -8   6 -11    7.97    6.12   0
  -8  -6 -11    5.52    6.47   0
  -8   6 -11    5.40    6.42   0
  -8   6  11    5.43    6.54   0
   8   6  11    5.22    6.69   0
  -8  -6  11    2.74    7.54   0
   8   6 -11    7.09    6.59   0
  -8  -6 -11   11.45    6.23   0
  -1  -7  11   11.00    4.79   0
   1   7 -11    6.87    5.53   0
  -1  -7 -11    5.29    4.62   0
   1  -7 -11   10.19    6.67   0
   1  -7  11   -1.30    5.09   0
  -1   7 -11    9.34    4.69   0
  -1   7  11    0.97    4.80   0
  -1   7 -11    1.36    4.66   0
   1   7 -11    6.81    4.94   0
   1   7  11    2.47    4.80   0
   1  -7 -11    6.94    5.80   0
  -1  -7 -11   12.22    5.95   0
   1  -7 -11    7.92    4.89   0
  -1  -7 -11   13.96    4.87   0
  -3  -7 -11   20.33    5.32   0
  -3  -7 -11    9.69    5.02   0
   3  -7 -11   11.28    7.14   0
  -3   7  11   18.85    5.30   0
  -3  -7 -11   20.90    6.11   0
  -3  -7  11   23.12    5.41   0
   3  -7 -11   14.25    7.63   0
  -3   7 -11   16.54    5.38   0
   3  -7  11   15.13    7.32   0
  -3   7 -11   12.17    5.79   0
   3  -7 -11   10.88    5.60   0
   3   7 -11   13.57    5.74   0
   3   7 -11   14.71    5.23   0
   3   7  11   19.65    5.50   0
  -5  -7 -11    5.44    4.98   0
  -5  -7 -11   -0.61    6.84   0
   5   7 -11    3.22   10.32   0
   5  -7  11    5.53    6.34   0
  -5  -7 -11    1.07    5.22   0
  -5   7  11    7.45    6.63   0
   5   7  11    4.53    5.64   0
  -5   7 -11    4.88    6.89   0
  -5  -7  11    1.42    5.43   0
   5  -7 -11    0.54    5.87   0
  -5   7 -11    3.53    4.99   0
   5   7 -11   -0.38    5.83   0
  -7  -7 -11    1.36    7.68   0
   7   7  11   12.22    6.28   0
  -7   7  11   12.26    7.29   0
   7  -7 -11   12.35    7.64   0
  -7   7 -11    8.63    6.02   0
  -7   7 -11   10.03    6.38   0
  -7  -7  11   10.10    7.37   0
  -7  -7 -11    4.25    6.03   0
   7   7 -11   11.97    8.02   0
  -7  -7 -11    7.62    5.81   0
   0  -8 -11   30.18    5.03   0
   0  -8 -11   25.63    6.32   0
   0  -8  11   27.58    5.23   0
   0   8 -11   24.25    4.95   0
   0   8  11   28.90    5.97   0
   0   8 -11   31.74    5.07   0
   0  -8 -11   30.49    4.99   0
   2   8 -11  311.25    7.11   0
  -2  -8 -11  321.39    6.35   0
   2  -8 -11  321.00    8.30   0
  -2  -8 -11  313.41    7.38   0
   2  -8  11  322.63    8.39   0
  -2   8  11  314.68    6.74   0
   2  -8 -11  295.72    9.11   0
  -2  -8  11  312.86    6.59   0
  -2   8 -11  313.18    6.92   0
  -2   8 -11  319.00    6.28   0
   2   8 -11  311.34    7.02   0
   2  -8 -11  304.06    6.59   0
   2   8  11  308.92    6.85   0
  -2  -8 -11  307.26    7.85   0
  -4  -8 -11    6.53    5.08   0
   4   8  11   12.80    5.81   0
  -4  -8 -11    6.62    5.12   0
   4  -8  11   10.06    6.02   0
  -4   8  11    7.06    5.28   0
  -4  -8  11    4.67    5.41   0
  -4   8 -11   13.29    5.47   0
   4   8 -11    7.57    7.00   0
   4  -8 -11   13.52    5.56   0
   4  -8 -11    5.51   10.80   0
  -4   8 -11   11.71    4.72   0
   4   8 -11   10.26    5.99   0
  -4  -8 -11   10.50    5.39   0
   4  -8 -11    9.68    9.65   0
   6  -8  11   91.02    7.48   0
  -6  -8 -11   95.93    5.84   0
  -6   8  11   95.04    7.59   0
   6  -8 -11  107.43    6.69   0
  -6   8 -11  113.00    6.77   0
  -6  -8  11  113.09    6.05   0
  -6   8 -11  101.82    6.20   0
   6   8  11  108.18    7.00   0
   6   8 -11   93.90    6.37   0
  -6  -8 -11  121.79    6.68   0
  -6  -8 -11  106.30    7.07   0
   1  -9 -11  126.58    6.68   0
  -1  -9 -11  125.79    5.72   0
  -1  -9 -11  124.33    5.86   0
   1  -9 -11  111.07    7.27   0
   1  -9  11  119.28    6.18   0
  -1   9  11  117.55    5.96   0
   1   9 -11  116.68    6.55   0
  -1  -9  11  108.16    5.73   0
   1   9  11  122.51    6.06   0
  -1   9 -11  123.82    5.99   0
   1   9 -11  119.04    5.77   0
  -1   9 -11  119.61    5.49   0
   1  -9 -11  120.96    5.82   0
  -1  -9 -11  120.27    5.86   0
  -3  -9 -11  464.95    7.31   0
  -3  -9 -11  413.70    7.29   0
  -3   9  11  428.73    7.46   0
   3  -9  11  430.93    8.24   0
   3  -9 -11  358.63   11.79   0
  -3  -9  11  463.60    7.48   0
  -3   9 -11  427.75    7.72   0
   3  -9 -11  416.14    8.85   0
   3   9 -11  448.20    7.72   0
   3   9  11  426.71    7.94   0
  -3   9 -11  453.25    6.80   0
  -3  -9 -11  419.50    8.70   0
   3   9 -11  415.31    8.96   0
   3  -9 -11  446.48   10.92   0
   5  -9  11    4.06    7.82   0
   5   9  11    1.33    6.07   0
  -5   9  11    0.05    5.59   0
   5   9 -11    2.62    9.92   0
   5   9 -11    5.48    8.87   0
   5  -9 -11   -0.02    6.06   0
  -5  -9  11   -3.28    5.67   0
  -5   9 -11    4.47    5.68   0
  -5   9 -11    6.31    5.21   0
   5   9 -11    5.07    6.18   0
  -5  -9 -11    4.79    6.40   0
  -5  -9 -11    1.86    7.02   0
  -5  -9 -11    4.58    6.38   0
   7  -9  11  283.42    8.80   0
  -7  -9 -11  261.76    7.62   0
  -7   9  11  250.76    8.27   0
   7  -9 -11  252.67    9.83   0
  -7   9 -11  277.11    9.60   0
  -7  -9  11  276.46    7.91   0
  -7   9 -11  258.61    9.06   0
   7   9 -11  262.21    8.42   0
  -7  -9 -11  251.87    9.80   0
  -7  -9 -11  325.69    7.67   0
   7   9  11  246.35   10.34   0
   0 -10 -11    1.26    6.63   0
   0  10  11    6.96    5.31   0
   0 -10  11    4.81    5.28   0
   0  10 -11    4.70    5.21   0
   0  10 -11    7.98    5.76   0
   0 -10 -11    1.10    5.13   0
   0 -10 -11    1.37    4.84   0
  -2 -10 -11   25.32    5.00   0
   2  10 -11   19.55    5.43   0
  -2  10  11   29.32    5.44   0
   2 -10  11   19.09    6.45   0
   2 -10 -11   20.54    7.28   0
  -2 -10  11   24.49    5.25   0
  -2  10 -11   17.21    6.83   0
   2  10  11   32.80    5.88   0
   2 -10 -11   23.11    5.56   0
   2  10 -11   19.73    5.43   0
  -2 -10 -11   30.47    6.96   0
  -2  10 -11   27.99    5.05   0
   2 -10 -11   23.87    6.40   0
  -2 -10 -11   23.53    6.73   0
  -4 -10 -11   -0.06    5.36   0
  -4  10  11   -4.58    5.41   0
   4 -10  11    4.70    6.07   0
  -4 -10  11    4.17    7.00   0
   4 -10 -11    2.14    5.73   0
  -4  10 -11    5.60    5.52   0
   4  10 -11    0.96    8.48   0
   4  10 -11    0.93    6.13   0
  -4 -10 -11    4.60    6.81   0
  -4  10 -11    6.39    4.96   0
   4  10  11    0.76    7.35   0
  -4 -10 -11   12.60    6.55   0
   6 -10  11   10.08    8.39   0
  -6 -10 -11    2.87    5.60   0
  -6  10  11    8.94    7.47   0
   6 -10 -11    5.64    6.36   0
   6  10  11    5.74    8.28   0
  -6 -10  11    2.45    5.79   0
  -6  10 -11    8.79    7.46   0
  -6  10 -11   16.19    6.05   0
   6  10 -11    5.03    6.17   0
  -6 -10 -11   10.83    6.17   0
  -6 -10 -11   10.22    5.84   0
  -1 -11 -11   86.67    7.03   0
   1 -11 -11   85.98    7.35   0
  -1  11  11   86.47    5.53   0
   1 -11  11   83.78    6.30   0
  -1 -11  11   86.17    5.93   0
   1  11  11   88.93    6.92   0
  -1  11 -11   79.84    5.82   0
   1  11 -11   88.81    6.59   0
   1 -11 -11   75.13    5.40   0
   1  11 -11   87.28    5.70   0
  -1 -11 -11   89.98    5.73   0
  -1  11 -11   81.97    6.39   0
   1 -11 -11   87.74    6.95   0
  -1 -11 -11   86.05    6.49   0
   3  11 -11  207.77    8.04   0
  -3 -11 -11  192.55    6.19   0
  -3  11  11  202.26    7.44   0
   3 -11  11  203.57    7.23   0
   3 -11 -11  160.81   12.01   0
  -3 -11  11  201.82    6.80   0
   3 -11 -11  208.52    6.99   0
  -3  11 -11  191.22    6.59   0
   3  11  11  178.64    8.01   0
   3  11 -11  210.15    8.17   0
  -3 -11 -11  197.35    7.59   0
   3 -11 -11  213.92   11.38   0
  -3 -11 -11  209.01    7.32   0
  -3  11 -11  222.92    6.30   0
   5  11  11    3.70    8.12   0
  -5 -11 -11    7.84    5.67   0
  -5  11  11   12.72    7.11   0
   5 -11  11   12.35    8.04   0
   5 -11 -11    7.66    6.38   0
   5  11 -11    3.14    9.80   0
   5  11 -11    9.27    9.79   0
  -5 -11  11   15.99    5.80   0
  -5  11 -11    6.80    6.14   0
  -5 -11 -11    6.01    6.19   0
   5  11 -11    8.80    6.49   0
  -5  11 -11   15.50    5.26   0
  -5 -11 -11    5.41    5.78   0
   0 -12 -11    5.00    6.82   0
   0  12  11    2.85    5.50   0
   0 -12  11    5.87    6.80   0
   0 -12 -11    2.13    5.24   0
   0  12 -11    6.27    5.27   0
   0  12 -11   10.77    5.16   0
   0 -12 -11    8.04    6.25   0
  -2  12 -11  308.74    6.47   0
  -2 -12 -11  273.57    7.60   0
  -2  12  11  262.79    7.80   0
   2 -12 -11  272.37    9.78   0
   2 -12  11  288.22    7.25   0
  -2 -12  11  286.39    6.70   0
   2  12 -11  279.77    7.83   0
   2  12  11  279.01    6.98   0
   2 -12 -11  289.71    6.89   0
  -2  12 -11  296.89    6.82   0
  -2 -12 -11  285.72    6.64   0
   2  12 -11  300.09    6.85   0
   2 -12 -11  306.57   10.28   0
  -2 -12 -11  303.27    6.78   0
  -4  12 -11    3.42    5.06   0
  -4 -12 -11    2.33    5.46   0
  -4  12  11    1.04    6.87   0
   4  12 -11    4.59    8.36   0
   4 -12 -11    0.75    6.03   0
  -4 -12  11    1.03    5.80   0
  -4  12 -11   -1.48    5.52   0
   4 -12  11    0.25    6.03   0
  -4 -12 -11    4.98    6.89   0
   4  12 -11    8.04    5.99   0
   4  12  11   -0.04    6.11   0
   4  12 -11    0.13    7.37   0
  -4 -12 -11    1.78    5.47   0
  -6  12  11   78.99    6.70   0
  -6 -12 -11   70.63    6.45   0
   6 -12  11   70.10    7.71   0
   6  12  11   72.59    8.04   0
   6 -12 -11   98.37    7.10   0
  -6 -12  11   76.03    6.74   0
  -6  12 -11   73.21    6.91   0
  -6 -12 -11   69.87    8.34   0
   6  12 -11   71.99    8.65   0
  -6 -12 -11   90.72    7.73   0
  -6  12 -11   79.85    7.88   0
  -1  13 -11   41.78    5.35   0
  -1 -13 -11   42.31    5.64   0
   1 -13 -11   37.23    7.39   0
  -1  13  11   38.55    5.55   0
   1 -13  11   26.55    6.28   0
   1  13  11   34.75    5.91   0
  -1 -13  11   35.92    5.91   0
   1 -13 -11   44.34    5.54   0
  -1 -13 -11   36.11    6.82   0
  -1  13 -11   43.39    7.12   0
   1  13 -11   43.14    7.14   0
   1  13 -11   41.22    6.67   0
   1 -13 -11   36.25    7.12   0
  -1 -13 -11   39.68    5.51   0
  -3  13 -11  115.82    5.87   0
  -3 -13 -11  111.74    6.27   0
  -3  13  11  109.00    6.23   0
   3 -13  11   95.31    6.94   0
   3  13 -11  119.64    7.88   0
   3  13 -11  114.97    7.77   0
   3 -13 -11   99.83   11.83   0
  -3 -13  11  101.59    6.16   0
   3 -13 -11  106.79    7.54   0
  -3  13 -11  102.11    6.34   0
   3  13  11  113.45    6.66   0
  -3 -13 -11  104.72    6.36   0
   3 -13 -11  117.11   11.44   0
   3  13 -11  111.58    6.19   0
  -3 -13 -11  116.73    6.28   0
  -5  13 -11   -0.10    5.58   0
  -5  13  11    5.69    5.92   0
  -5 -13 -11    8.97    7.07   0
   5 -13  11   -0.20    8.75   0
   5 -13 -11    6.06    6.30   0
  -5 -13  11   -1.96    6.09   0
   5  13 -11    2.59    9.74   0
   5  13 -11    3.16   10.72   0
  -5  13 -11    0.86    6.24   0
  -5 -13 -11    7.14    6.18   0
   5  13 -11    5.23    7.84   0
  -5 -13 -11    3.46    6.11   0
   5  13  11    5.28    6.70   0
   0  14 -11    4.99    6.72   0
   0 -14 -11    0.69    5.63   0
   0  14 -11   -1.30    5.47   0
   0  14  11   -0.51    5.90   0
   0 -14  11    5.71    6.04   0
   0 -14 -11    2.75    5.50   0
   0  14 -11   -1.18    5.75   0
   0 -14 -11    2.10    6.55   0
  -2 -14 -11   22.89    5.53   0
  -2  14  11   17.85    5.53   0
  -2  14 -11   19.62    5.46   0
   2  14 -11   18.58    7.08   0
   2 -14  11   19.76    7.77   0
  -2 -14  11   20.24    7.27   0
   2  14  11   24.08    6.25   0
   2 -14 -11   15.21    5.61   0
   2 -14 -11   20.15    9.06   0
  -2 -14 -11   16.89    5.82   0
   2  14 -11   19.98    7.10   0
  -2  14 -11   11.21    7.09   0
   2  14 -11   20.31    6.01   0
   2 -14 -11   21.60    8.92   0
  -2 -14 -11    9.78    6.87   0
   4  14 -11    0.55    7.23   0
  -4 -14 -11    0.82    5.73   0
  -4  14 -11   -5.94    6.83   0
   4 -14  11   -2.68    6.92   0
  -4  14 -11   -2.09    5.67   0
   4 -14 -11    3.52    6.25   0
   4  14 -11   -0.35    7.81   0
  -4 -14  11    6.73    6.02   0
  -4  14 -11    4.37    6.02   0
  -4 -14 -11   -0.08    5.96   0
  -4  14  11    1.66    7.30   0
   4  14  11   -4.81    8.10   0
   4  14 -11    6.08    6.25   0
  -4 -14 -11   -0.30    5.83   0
   1 -15 -11   99.15    8.02   0
  -1 -15 -11   74.01    7.43   0
  -1  15  11   84.41    6.42   0
  -1  15 -11   95.72    6.09   0
  -1  15 -11   88.45    7.16   0
   1  15 -11   95.09    6.16   0
   1 -15  11   79.35    7.94   0
   1  15  11   89.70    6.44   0
  -1 -15  11   91.54    6.72   0
   1 -15 -11   87.76    6.19   0
  -1 -15 -11   90.40    6.13   0
  -1  15 -11   85.41    6.25   0
   1  15 -11   92.94    6.37   0
   1 -15 -11   90.69    8.23   0
  -1 -15 -11   72.77    7.58   0
   1  15 -11   82.02    7.37   0
  -3  15  11  162.50    7.01   0
  -3 -15 -11  197.56    7.17   0
  -3  15 -11  180.89    7.03   0
  -3  15 -11  207.49    6.87   0
   3 -15  11  157.21    9.22   0
   3 -15 -11  175.90   14.02   0
   3  15 -11  169.41    9.57   0
   3 -15 -11  191.16    7.04   0
   3  15 -11  170.00    8.88   0
  -3 -15  11  170.72    8.33   0
   3  15  11  231.21    7.64   0
  -3 -15 -11  221.01    7.11   0
  -3  15 -11  168.46    8.55   0
   3 -15 -11  215.96   14.54   0
   3  15 -11  193.27    7.15   0
  -3 -15 -11  192.84    8.23   0
   0  16 -11    7.36    5.72   0
   0 -16 -11    5.98    7.33   0
   0  16  11   11.47    6.25   0
   0  16 -11   10.40    5.65   0
   0 -16  11    9.87    7.98   0
   0 -16 -11    2.56    5.87   0
   0  16 -11    2.96    6.26   0
   0 -16 -11    4.84    7.60   0
  -2 -16 -11   58.39    6.30   0
  -2  16  11   66.17    6.36   0
   2 -16 -11   46.09    8.94   0
  -2  16 -11   60.90    6.13   0
   2 -16  11   66.04    6.97   0
   2  16 -11   63.55    7.89   0
   2 -16 -11   63.90    6.48   0
  -2 -16  11   48.27    7.00   0
   2  16  11   44.85    6.83   0
  -2 -16 -11   48.15    7.78   0
  -2  16 -11   64.89    6.09   0
  -2  16 -11   65.15    6.55   0
   2 -16 -11   66.03   10.12   0
   2  16 -11   49.84    7.61   0
   2  16 -11   45.62    6.61   0
  -2 -16 -11   54.42    7.46   0
  -1 -17 -11    1.33    6.23   0
   1 -17 -11    2.94    8.07   0
  -1  17  11   -0.14    6.27   0
  -1  17 -11   -0.80    7.09   0
  -1  17 -11    3.07    6.18   0
   1  17  11    4.88    6.67   0
   1 -17  11    9.45    8.30   0
   1  17 -11    4.08    5.99   0
  -1 -17  11   -4.88    6.92   0
   1 -17 -11    7.72    6.32   0
  -1 -17 -11    2.29    6.05   0
  -1  17 -11    0.07    6.48   0
   1 -17 -11   -0.85    8.23   0
   1  17 -11   -0.30    6.47   0
  -1 -17 -11   -0.36    6.55   0
   1  17 -11    0.99    6.06   0
   0   0  12  339.35    6.86   0
   0   0 -12  336.07    7.19   0
   0   0 -12  329.27    6.72   0
   0   0  12  331.05    6.66   0
   2   0 -12 2419.36   14.21   0
   2   0  12 2427.76   13.02   0
  -2   0  12 2342.48   13.36   0
  -2   0  12 2420.65   13.97   0
  -2   0 -12 2336.97   12.87   0
   2   0 -12 2427.64   15.10   0
  -2   0 -12 2319.05   12.19   0
   2   0  12 2393.61   12.42   0
   4   0  12  146.32    6.12   0
  -4   0  12  141.56    6.81   0
  -4   0 -12  144.40    6.09   0
  -4   0  12  137.00    6.08   0
   4   0  12  151.07    5.74   0
   4   0 -12  113.38    7.64   0
  -4   0 -12  139.35    5.60   0
   4   0 -12  138.85    7.31   0
   6   0  12  691.76    9.47   0
  -6   0 -12  728.56    9.03   0
  -6   0  12  688.52   11.70   0
  -6   0 -12  683.96    8.80   0
  -6   0  12  741.82   11.23   0
   6   0 -12  578.47   12.05   0
  -6   0 -12  607.52    8.17   0
   6   0 -12  620.32   11.26   0
  -8   0 -12    1.93    6.57   0
  -8   0 -12    7.05    6.37   0
  -8   0  12    3.29    7.87   0
  -8   0 -12    2.84    7.58   0
  -8   0  12    4.34   10.08   0
   8   0 -12    2.17   10.29   0
  -1   1  12  246.20    7.28   0
  -1   1 -12  262.93    7.53   0
   1   1  12  255.81    6.42   0
   1  -1 -12  244.99    6.70   0
   1  -1  12  247.93    6.38   0
  -1   1  12  244.42    6.55   0
  -1  -1  12  253.09    6.76   0
  -1  -1 -12  272.90    6.80   0
   1   1 -12  268.53    6.65   0
  -1  -1 -12  257.48    6.21   0
   1   1  12  259.49    7.07   0
   1  -1 -12  235.82    7.88   0
   1   1 -12  253.77    8.56   0
  -1  -1  12  266.20    6.39   0
  -1   1 -12  237.96    6.03   0
   1  -1  12  259.15    6.18   0
   3   1 -12  301.62    8.89   0
   3   1  12  298.62    6.36   0
   3  -1  12  310.45    6.63   0
  -3  -1 -12  293.94    6.34   0
  -3  -1  12  300.37    7.06   0
  -3   1 -12  282.41    7.20   0
  -3  -1  12  300.05    6.95   0
   3  -1  12  303.21    6.29   0
  -3   1  12  313.49    7.21   0
   3  -1 -12  283.79    7.93   0
  -3  -1 -12  304.82    6.33   0
   3   1 -12  271.94    7.51   0
  -3   1 -12  304.15    6.24   0
   3   1  12  311.10    7.33   0
   3  -1 -12  310.55    7.63   0
  -3   1  12  292.88    6.85   0
  -5  -1 -12   74.03    5.97   0
  -5  -1 -12   79.20    6.92   0
  -5   1  12   67.69    7.14   0
  -5   1 -12   81.15    5.91   0
  -5  -1  12   74.44    7.31   0
  -5  -1  12   72.59    7.05   0
  -5  -1 -12   81.93    5.67   0
   5   1  12   70.76    6.04   0
   5  -1 -12   64.71    8.10   0
   5  -1 -12   70.52    7.53   0
   5  -1  12   77.54    6.77   0
   5   1 -12   68.45    6.66   0
   5   1 -12   75.73    8.14   0
  -5   1 -12   71.64    6.96   0
  -5   1  12   81.53    6.71   0
  -7   1  12  142.52    9.57   0
  -7  -1 -12  158.21    6.68   0
  -7   1 -12  139.41    8.30   0
  -7  -1 -12  132.01    6.62   0
  -7   1 -12  150.18    8.18   0
  -7   1  12  152.88    9.75   0
  -7  -1  12  148.04    8.28   0
   7   1 -12  116.01   10.58   0
   7  -1 -12  126.76   10.07   0
  -7  -1 -12  126.48    7.76   0
  -7   1 -12  148.41    6.64   0
   7   1  12  138.33    7.15   0
   7   1 -12  131.85    8.82   0
  -7  -1  12  141.38    9.83   0
   7  -1 -12  142.89   10.57   0
   0   2  12   38.80    5.94   0
   0   2  12   38.18    6.20   0
   0  -2 -12   38.71    5.24   0
   0  -2  12   42.33    5.73   0
   0  -2 -12   37.86    5.59   0
   0   2 -12   45.61    6.83   0
   0   2 -12   42.46    6.48   0
   0  -2  12   36.81    5.10   0
   2  -2 -12   93.63    7.31   0
   2  -2  12   98.20    5.43   0
  -2   2  12   87.80    6.82   0
  -2  -2 -12  101.78    5.90   0
  -2  -2  12   84.81    5.76   0
   2   2 -12   92.30    7.04   0
  -2   2 -12  104.53    5.36   0
  -2  -2 -12   99.00    5.19   0
   2  -2  12   90.52    5.06   0
   2   2  12   95.01    5.38   0
   2   2  12   96.99    5.40   0
   2  -2 -12   90.04    6.39   0
   2   2 -12   87.80    6.47   0
  -2  -2  12   88.90    5.31   0
  -2   2 -12   95.23    5.10   0
  -2   2  12  101.30    5.67   0
   4  -2  12    8.24    5.49   0
  -4   2  12   19.79    6.60   0
  -4  -2 -12   21.96    4.96   0
   4  -2  12   13.14    5.15   0
  -4   2 -12   19.32    5.10   0
  -4  -2  12   21.11    6.69   0
  -4  -2 -12   18.80    5.11   0
   4  -2 -12   17.33    7.29   0
   4   2 -12   19.47    5.97   0
  -4  -2  12   19.63    6.00   0
   4  -2 -12   23.86    7.66   0
  -4   2  12   20.51    5.32   0
  -4   2 -12   20.19    5.09   0
  -4  -2 -12   24.50    4.95   0
   4   2  12   21.55    5.36   0
   4   2 -12   25.41    7.51   0
   6   2  12   21.06    7.00   0
  -6  -2  12   22.44    8.08   0
  -6  -2 -12   26.07    7.40   0
  -6   2 -12   30.07    5.89   0
  -6  -2 -12   28.22    5.79   0
  -6   2  12   25.20    7.33   0
  -6   2 -12   23.26    5.81   0
  -6  -2  12   25.54    6.06   0
  -6  -2 -12   31.26    6.75   0
   6  -2 -12   19.00    7.50   0
   6   2 -12   20.26    8.95   0
   6   2 -12   22.39    6.49   0
   6  -2 -12   29.50    8.92   0
  -6   2  12   23.57    6.75   0
  -6   2 -12   27.31    5.56   0
  -8   2  12    0.74    7.77   0
   8  -2 -12    1.16   11.19   0
  -8  -2 -12    0.55    6.02   0
  -8   2 -12   -4.34    6.59   0
  -8  -2 -12    4.90    6.46   0
  -8   2  12    6.32   10.61   0
  -8   2 -12    5.70    6.40   0
  -8  -2  12   -1.67    7.58   0
  -8  -2 -12    0.07    6.12   0
  -8   2 -12   -0.11    6.05   0
   8   2 -12    3.46    8.52   0
   1  -3 -12  176.26    6.47   0
   1   3  12  166.45    5.62   0
   1   3  12  170.70    5.94   0
  -1   3  12  154.79    6.80   0
  -1  -3  12  160.42    5.64   0
  -1  -3 -12  173.97    5.71   0
   1  -3  12  168.57    5.95   0
  -1  -3  12  168.88    6.26   0
  -1  -3 -12  172.98    6.34   0
   1  -3 -12  154.08    7.04   0
  -1   3 -12  170.09    6.02   0
   1   3 -12  184.47    6.83   0
   1   3 -12  163.74    5.97   0
   1  -3  12  170.47    5.65   0
  -1   3 -12  162.59    5.46   0
  -1   3  12  172.10    5.75   0
  -3  -3  12  296.58    7.81   0
   3  -3  12  297.05    6.75   0
  -3   3  12  289.61    7.94   0
   3   3 -12  313.92    7.67   0
  -3  -3 -12  271.30    6.25   0
   3  -3  12  295.31    6.19   0
  -3  -3  12  295.92    6.81   0
  -3  -3 -12  273.85    7.21   0
  -3   3 -12  300.18    6.39   0
   3   3  12  300.64    6.63   0
   3  -3 -12  265.07    9.27   0
   3   3 -12  297.66    8.34   0
  -3  -3 -12  308.04    7.23   0
  -3   3  12  295.11    6.65   0
   3  -3 -12  310.94    8.49   0
  -3   3 -12  297.34    6.82   0
   5  -3  12   36.04    6.02   0
   5   3  12   48.30    7.08   0
  -5   3  12   39.44    6.79   0
  -5  -3 -12   38.76    5.06   0
  -5  -3  12   41.57    6.67   0
  -5   3 -12   35.78    5.62   0
  -5  -3  12   39.90    7.04   0
  -5  -3 -12   42.41    6.69   0
   5  -3  12   44.74    5.39   0
   5  -3 -12   38.87    7.57   0
  -5   3  12   42.65    5.55   0
   5  -3 -12   31.89    7.63   0
   5   3 -12   36.32    6.12   0
  -5  -3 -12   49.54    5.27   0
   5   3 -12   39.53    9.44   0
  -5   3 -12   41.68    5.36   0
  -7  -3 -12  192.01    6.93   0
  -7   3 -12  171.44    7.13   0
  -7   3  12  196.56   11.56   0
  -7  -3 -12  170.26    7.96   0
  -7   3 -12  211.45    6.83   0
   7   3 -12  171.90   14.27   0
  -7  -3 -12  195.01    8.29   0
   7  -3 -12  155.12   10.04   0
  -7  -3  12  187.53    7.51   0
   7   3  12  173.91    7.54   0
  -7   3  12  163.43    8.35   0
   7   3 -12  165.80    8.95   0
  -7   3 -12  162.84    6.63   0
   7  -3 -12  208.08   12.46   0
   0  -4 -12  402.00    7.03   0
   0   4  12  402.09    7.05   0
   0  -4  12  415.79    7.19   0
   0  -4 -12  420.47    7.54   0
   0   4 -12  404.28    7.29   0
   0   4 -12  404.55    7.16   0
   0  -4  12  410.74    6.93   0
   0   4  12  389.87    6.90   0
   2   4  12 1142.39    9.62   0
  -2   4  12 1154.50   11.00   0
  -2  -4 -12 1176.39    9.51   0
   2  -4  12 1152.63    9.92   0
  -2  -4 -12 1134.50   10.28   0
  -2  -4 -12 1105.08   10.54   0
  -2  -4  12 1141.42   10.34   0
  -2   4 -12 1130.86    9.75   0
   2  -4 -12 1084.86   12.67   0
   2  -4  12 1154.42    9.17   0
   2   4 -12 1172.10   11.36   0
   2   4 -12 1122.40   10.73   0
  -2  -4  12 1143.19   10.98   0
  -2   4  12 1116.36    9.94   0
   2  -4 -12 1193.77   10.74   0
  -2   4 -12 1122.96    9.03   0
  -4   4 -12  175.68    5.86   0
   4   4 -12  183.46    8.83   0
   4  -4  12  194.59    6.85   0
  -4  -4 -12  177.88    5.70   0
  -4   4  12  177.16    7.83   0
  -4  -4 -12  178.45    6.02   0
  -4  -4 -12  183.13    6.32   0
  -4   4 -12  179.88    6.38   0
  -4  -4  12  178.25    7.57   0
  -4   4  12  165.50    7.45   0
   4  -4 -12  132.30    8.53   0
   4  -4  12  172.14    5.85   0
   4   4  12  176.03    7.60   0
   4   4 -12  167.60    6.96   0
   4  -4 -12  179.28    8.23   0
  -4  -4  12  177.80    7.49   0
  -6   4 -12  335.82    7.29   0
  -6  -4 -12  389.78    7.28   0
  -6   4  12  339.95   12.17   0
  -6  -4 -12  354.42    7.15   0
  -6  -4 -12  335.39    7.58   0
  -6  -4  12  358.61   11.84   0
   6   4  12  334.93    8.83   0
  -6  -4  12  359.69    9.10   0
  -6   4 -12  346.35    7.59   0
   6  -4 -12  301.81    9.47   0
  -6   4  12  314.45    8.79   0
   6   4 -12  257.95   12.36   0
   6   4 -12  292.80    9.25   0
   6  -4 -12  330.81   13.31   0
  -8  -4 -12    8.17    6.65   0
  -8   4 -12    9.99    8.63   0
  -8  -4 -12    9.71    6.52   0
  -8  -4 -12   10.15    6.26   0
   8  -4 -12    4.77    8.49   0
  -8   4 -12    3.94    6.73   0
   8   4  12    9.48    6.50   0
  -8  -4  12   11.65    7.96   0
  -8   4  12    4.43    7.99   0
   8   4 -12    6.85    6.97   0
  -8   4 -12   -0.01    6.19   0
  -1   5 -12    1.12    4.74   0
  -1  -5 -12    8.82    6.00   0
  -1   5  12    7.20    5.92   0
  -1  -5 -12    2.42    5.06   0
   1  -5  12    7.06    5.04   0
  -1  -5 -12    4.57    5.37   0
  -1  -5  12    6.33    6.43   0
  -1  -5  12    3.58    4.65   0
   1  -5 -12    4.30    5.38   0
  -1   5 -12    7.12    6.04   0
   1   5 -12   13.73    6.48   0
  -1   5  12    6.78    5.10   0
   1   5 -12    8.70    4.82   0
   1   5  12   12.48    4.84   0
   1  -5 -12    8.49    5.27   0
   1  -5  12    5.82    4.72   0
  -3   5  12    8.14    6.19   0
  -3  -5 -12    5.26    5.09   0
  -3  -5 -12    6.58    5.22   0
  -3  -5 -12   10.10    4.98   0
  -3   5 -12    5.06    4.46   0
   3   5  12    7.07    5.40   0
   3  -5  12   11.63    7.00   0
  -3  -5  12    7.34    5.31   0
  -3   5 -12    6.52    5.30   0
   3   5 -12    8.35    6.58   0
   3  -5 -12    4.15    7.51   0
  -3   5  12    3.17    5.15   0
  -3  -5  12    8.32    6.01   0
   3   5 -12    6.65    5.74   0
   3  -5 -12    6.13    5.65   0
   3  -5  12   12.65    4.48   0
  -5  -5 -12    7.21    5.00   0
  -5   5  12    2.05    8.54   0
   5  -5  12    3.20    5.79   0
  -5   5 -12   -3.33    5.20   0
  -5  -5 -12   -6.57    5.43   0
  -5  -5 -12    8.40    5.10   0
  -5   5 -12    3.33    5.25   0
  -5  -5  12    6.42    5.70   0
  -5   5  12    2.11    5.41   0
   5  -5 -12   -0.80    6.09   0
   5  -5 -12    6.82    9.61   0
   5   5 -12    0.17    6.10   0
   5   5  12    9.13    6.95   0
  -5  -5  12    2.06    6.50   0
   5   5 -12    2.97    9.44   0
  -7  -5 -12    1.55    6.08   0
  -7  -5 -12    2.01    5.96   0
  -7  -5 -12    4.73    6.08   0
  -7   5 -12    8.65    6.71   0
   7  -5 -12    7.79    7.75   0
  -7   5 -12   10.02    6.18   0
  -7  -5  12    1.49    7.62   0
  -7   5 -12    7.02    6.88   0
  -7   5  12    0.25    7.22   0
   7   5  12   11.23    7.39   0
   7   5 -12    5.04    8.12   0
   0   6 -12  163.41    5.86   0
   0  -6 -12  169.04    6.73   0
   0  -6 -12  169.88    6.49   0
   0  -6  12  174.51    6.91   0
   0   6 -12  154.32    6.86   0
   0   6  12  155.71    5.61   0
   0  -6 -12  157.43    6.65   0
   0  -6  12  168.79    5.81   0
  -2  -6  12  684.27    9.34   0
  -2  -6 -12  690.31    8.37   0
  -2  -6 -12  708.74    8.15   0
  -2  -6 -12  715.54    8.11   0
   2  -6  12  705.39    8.71   0
  -2   6 -12  714.71    8.55   0
  -2  -6  12  684.41    9.18   0
   2  -6 -12  670.09   10.96   0
  -2   6 -12  671.55    8.52   0
  -2   6  12  687.84    8.15   0
   2   6 -12  682.07    8.78   0
   2   6 -12  690.22   10.07   0
   2  -6 -12  678.58    8.50   0
   2   6  12  697.67    9.25   0
  -4  -6 -12   81.60    6.26   0
   4  -6  12   70.84    6.61   0
  -4  -6 -12   76.30    5.47   0
   4   6 -12   74.80    7.58   0
  -4   6 -12   74.96    5.33   0
  -4  -6  12   79.44    6.80   0
  -4   6 -12   75.32    7.10   0
  -4   6  12   76.17    6.60   0
   4  -6 -12   48.58    8.99   0
   4  -6 -12   76.86    6.15   0
   4   6 -12   67.50    6.06   0
   4   6  12   65.94    7.25   0
  -4  -6 -12   78.39    6.10   0
  -6  -6 -12  195.94    6.32   0
   6  -6  12  186.69    8.65   0
  -6  -6 -12  198.40    7.53   0
  -6  -6 -12  178.77    6.45   0
  -6   6 -12  199.49    7.64   0
  -6   6 -12  180.66    6.73   0
  -6   6  12  225.48    7.00   0
  -6  -6  12  203.79    8.40   0
   6  -6 -12  193.37    7.72   0
   6   6 -12  138.46   14.34   0
   6   6 -12  194.22    7.80   0
   6   6  12  185.84    8.93   0
   1  -7 -12  332.69    8.60   0
  -1  -7 -12  352.90    6.75   0
   1  -7 -12  363.20    7.99   0
  -1  -7 -12  332.16    7.91   0
  -1   7 -12  303.24    6.25   0
   1  -7  12  360.24    7.13   0
  -1  -7  12  326.00    6.80   0
  -1   7 -12  354.51    6.97   0
  -1   7  12  345.52    7.75   0
   1   7 -12  343.30    7.07   0
   1   7  12  336.57    6.86   0
   1  -7 -12  337.26    6.91   0
  -1  -7 -12  358.14    6.85   0
   1   7 -12  342.11    6.86   0
  -3  -7 -12  465.27    7.90   0
  -3  -7 -12  496.82    7.32   0
   3  -7 -12  497.55   10.29   0
  -3  -7 -12  454.28    7.27   0
   3  -7  12  488.91    8.27   0
  -3   7 -12  485.09    7.01   0
  -3  -7  12  478.65    7.57   0
  -3   7  12  434.77    8.91   0
   3  -7 -12  385.90   10.47   0
  -3   7 -12  453.26    7.62   0
   3   7 -12  450.35    9.23   0
   3   7 -12  488.05    8.19   0
   3  -7 -12  454.25    8.24   0
   3   7  12  470.45    8.05   0
  -5  -7 -12  117.00    5.87   0
  -5  -7 -12  109.97    7.41   0
   5  -7 -12  114.25   14.07   0
   5   7 -12   92.37   11.29   0
   5  -7  12  114.20    7.91   0
  -5  -7 -12   97.15    5.90   0
  -5   7  12  109.35    7.24   0
  -5   7 -12  117.63    5.80   0
  -5   7 -12  108.35    6.07   0
  -5  -7  12  100.39    6.12   0
   5   7  12   97.43    6.30   0
   5  -7 -12  109.81    6.85   0
   5   7 -12  116.60    7.77   0
   5  -7 -12  102.69   15.49   0
  -7  -7 -12  209.71    9.46   0
  -7  -7 -12  189.27    8.38   0
  -7   7 -12  242.48    7.53   0
   7   7  12  276.08    8.37   0
   7  -7 -12  190.78    9.68   0
  -7   7  12  205.32    9.08   0
  -7   7 -12  217.56    7.67   0
  -7  -7  12  200.28    8.70   0
   7   7 -12  255.55    7.91   0
  -7  -7 -12  211.01    7.59   0
   0  -8 -12  140.01    6.89   0
   0   8 -12  164.59    5.50   0
   0  -8 -12  147.07    7.84   0
   0  -8  12  138.58    5.89   0
   0   8  12  136.78    5.81   0
   0   8 -12  132.81    6.02   0
   0  -8 -12  149.88    5.83   0
  -2  -8 -12  170.16    5.82   0
   2  -8 -12  169.36    7.58   0
  -2  -8 -12  184.17    7.26   0
   2  -8  12  185.91    8.06   0
   2  -8 -12  159.28    8.54   0
  -2  -8  12  168.91    6.30   0
  -2   8  12  191.03    7.44   0
  -2   8 -12  183.90    6.87   0
  -2   8 -12  160.12    6.44   0
   2   8 -12  164.88    7.44   0
   2  -8 -12  165.90    6.57   0
   2   8  12  162.80    7.63   0
  -2  -8 -12  175.60    6.33   0
   2   8 -12  164.89    7.41   0
   4  -8 -12   77.01    9.54   0
  -4  -8 -12   77.25    5.58   0
   4   8  12   73.57    7.32   0
  -4  -8 -12   71.62    5.83   0
   4  -8  12   64.40    6.60   0
  -4   8  12   74.07    5.81   0
  -4  -8  12   71.93    6.01   0
   4   8 -12   62.00    8.87   0
  -4   8 -12   63.04    5.97   0
  -4   8 -12   62.28    5.24   0
   4  -8 -12   68.43    6.22   0
   4  -8 -12   37.54   10.26   0
   4   8 -12   65.51    6.34   0
  -4  -8 -12   64.40    7.10   0
   6  -8  12   39.88    7.10   0
  -6  -8 -12   49.42    5.87   0
  -6   8  12   46.79    7.35   0
   6  -8 -12   49.42    6.68   0
  -6   8 -12   44.00    6.00   0
  -6   8 -12   51.52    7.71   0
  -6  -8  12   52.60    6.19   0
   6   8  12   39.10    8.28   0
   6   8 -12   37.69    6.59   0
  -6  -8 -12   33.41    6.25   0
  -6  -8 -12   53.78    5.87   0
   1  -9 -12   39.82    5.10   0
  -1  -9 -12   39.05    6.17   0
   1   9 -12   41.68    5.40   0
  -1  -9 -12   43.13    5.26   0
   1  -9 -12   37.90    6.89   0
   1  -9  12   47.78    5.64   0
  -1  -9  12   32.85    5.25   0
  -1   9  12   35.23    5.32   0
  -1   9 -12   43.39    5.22   0
  -1   9 -12   36.90    5.50   0
   1   9  12   35.29    5.58   0
   1   9 -12   35.25    6.42   0
   1  -9 -12   36.82    6.74   0
  -1  -9 -12   36.61    5.40   0
   3  -9 -12   53.63    8.07   0
  -3  -9 -12   50.07    5.43   0
  -3  -9 -12   48.93    6.63   0
   3  -9  12   42.93    6.20   0
  -3   9  12   49.38    5.59   0
  -3  -9  12   49.30    7.09   0
   3  -9 -12   39.23    9.24   0
  -3   9 -12   43.58    5.95   0
  -3   9 -12   53.74    5.37   0
   3  -9 -12   43.96    5.91   0
   3   9 -12   48.26    6.00   0
   3   9 -12   47.24    5.73   0
   3   9  12   54.88    7.44   0
  -3  -9 -12   47.87    5.89   0
   5  -9  12   16.34    6.45   0
  -5  -9 -12    7.05    5.47   0
   5   9 -12   11.17    9.62   0
   5   9  12   22.10    7.85   0
  -5   9  12   15.54    5.84   0
  -5  -9  12   16.85    5.93   0
   5  -9 -12   13.09    8.08   0
  -5   9 -12   10.00    5.60   0
  -5   9 -12    8.13    5.40   0
   5   9 -12   15.60    6.53   0
  -5  -9 -12   12.78    5.90   0
  -5  -9 -12   16.47    5.52   0
   7  -9  12   17.08    9.07   0
  -7  -9 -12   12.78    6.41   0
  -7   9  12   20.23    8.01   0
   7  -9 -12   17.88    8.57   0
  -7   9 -12   27.25    6.34   0
  -7  -9  12   17.91    7.81   0
  -7   9 -12   24.08    8.12   0
   7   9 -12   15.04    6.91   0
  -7  -9 -12   21.86    6.51   0
  -7  -9 -12   20.80    6.55   0
   7   9  12   13.70    8.55   0
   0 -10 -12  248.94    6.55   0
   0 -10 -12  229.94    6.96   0
   0 -10  12  235.50    6.73   0
   0  10  12  225.43    6.28   0
   0  10 -12  216.13    5.90   0
   0  10 -12  224.83    6.52   0
   0 -10 -12  232.59    6.17   0
  -2 -10 -12  846.09    8.70   0
   2  10 -12  778.42    9.43   0
  -2 -10 -12  767.03    8.63   0
   2 -10  12  766.96    9.28   0
  -2  10  12  760.19    8.40   0
   2 -10 -12  746.12   12.10   0
  -2 -10  12  810.51    8.67   0
  -2  10 -12  820.08    8.75   0
   2 -10 -12  773.56    8.64   0
   2  10 -12  817.36    9.58   0
  -2  10 -12  788.09    9.03   0
   2  10  12  749.96    9.74   0
  -2 -10 -12  779.55    9.46   0
   2 -10 -12  808.70   11.63   0
   4 -10  12   81.70    8.23   0
  -4  10  12   94.79    6.04   0
  -4 -10  12  117.73    6.65   0
   4 -10 -12   92.70    6.31   0
  -4  10 -12  100.37    6.31   0
   4 -10 -12   58.99   14.25   0
   4  10 -12  111.08    8.98   0
  -4  10 -12  107.41    5.79   0
   4  10 -12  108.94    6.80   0
   4 -10 -12  109.15   13.89   0
  -4 -10 -12   92.94    7.54   0
  -4 -10 -12   87.20    5.97   0
   4  10  12  101.92    7.98   0
  -4 -10 -12  100.36    5.77   0
   6 -10  12  199.98    8.28   0
  -6 -10 -12  196.55    6.92   0
  -6  10  12  193.73    8.71   0
   6 -10 -12  172.70    9.58   0
  -6 -10  12  183.03    7.38   0
  -6  10 -12  180.94    8.88   0
   6  10  12  186.60    9.84   0
  -6  10 -12  222.89    7.21   0
   6  10 -12  181.00    7.87   0
  -6 -10 -12  205.37    9.17   0
  -6 -10 -12  201.22    6.82   0
  -1 -11 -12  176.10    7.39   0
   1 -11 -12  164.51    6.83   0
   1 -11  12  165.20    6.58   0
[truncated: 122,149 more chars]
