# Supplementary material for: Synthesis, crystal structure and thermal properties of poly[di-μ-bromido-(μ-2,5-di­methyl­pyrazine)cadmium(II)]
Source: Acta Crystallogr E Crystallogr Commun. 2025 Jan 1;81(Pt 1):29–33. doi: 10.1107/S2056989024011824 (PMC11701770; doi:10.1107/S2056989024011824)
Supplement: Supplementary file 2 [file e-81-00029-Isup2.hkl]

data_I                                                                          
_shelx_title ' CdBr2(2,5-dimethylpyrazine) at 200 K in Cmca'                    
_shelx_refln_list_code          4                                               
_shelx_F_calc_maximum      695.69                                               
_exptl_crystal_F_000      1408.00                                               
_reflns_d_resolution_high  0.7569                                               
                                                                                
loop_                                                                           
 _space_group_symop_operation_xyz                                               
 'x, y, z'                                                                      
 '-x, -y+1/2, z+1/2'                                                            
 '-x, y+1/2, -z+1/2'                                                            
 'x, -y, -z'                                                                    
 'x+1/2, y+1/2, z'                                                              
 '-x+1/2, -y+1, z+1/2'                                                          
 '-x+1/2, y+1, -z+1/2'                                                          
 'x+1/2, -y+1/2, -z'                                                            
 '-x, -y, -z'                                                                   
 'x, y-1/2, -z-1/2'                                                             
 'x, -y-1/2, z-1/2'                                                             
 '-x, y, z'                                                                     
 '-x+1/2, -y+1/2, -z'                                                           
 'x+1/2, y, -z-1/2'                                                             
 'x+1/2, -y, z-1/2'                                                             
 '-x+1/2, y+1/2, z'                                                             
                                                                                
_cell_length_a     7.9334                                                       
_cell_length_b    15.4735                                                       
_cell_length_c    15.4898                                                       
_cell_angle_alpha  90.000                                                       
_cell_angle_beta   90.000                                                       
_cell_angle_gamma  90.000                                                       
                                                                                
_shelx_F_squared_multiplier     1.000                                           
                                                                                
loop_                                                                           
 _refln_index_h                                                                 
 _refln_index_k                                                                 
 _refln_index_l                                                                 
 _refln_F_squared_calc                                                          
 _refln_F_squared_meas                                                          
 _refln_F_squared_sigma                                                         
 _refln_observed_status                                                         
   2   0   0      40960.12      40911.66       509.66 o                         
   6   0   0       7647.75       7866.08       199.60 o                         
   8   0   0      72344.83      76731.32       797.54 o                         
  10   0   0       7183.79       7377.10       250.73 o                         
   0   2   0      25586.50      20478.91       795.30 o                         
   2   2   0       7087.76       6401.31       230.27 o                         
   4   2   0      13178.80      11474.50       189.80 o                         
   6   2   0        247.29        306.18        97.02 o                         
   8   2   0       2067.21       2222.28       136.61 o                         
  10   2   0         78.97        181.62       169.30 o                         
   0   4   0     461185.66     457645.00      6317.52 o                         
   2   4   0      10845.52      11232.30       166.03 o                         
   4   4   0     204723.95     189982.50      1342.44 o                         
   6   4   0        148.45        324.90       117.83 o                         
   8   4   0      30650.42      32735.82       206.16 o                         
  10   4   0       1883.34       1749.23       174.67 o                         
   0   6   0     346455.38     329877.75      2902.05 o                         
   2   6   0        635.79        613.20       102.31 o                         
   4   6   0     143118.72     138161.56      2184.74 o                         
   6   6   0       1015.21       1058.78       129.69 o                         
   8   6   0      22806.84      23252.30       332.73 o                         
  10   6   0       2187.20       1729.79       193.72 o                         
   0   8   0      59743.95      53803.98       934.10 o                         
   2   8   0       7152.19       6645.40       128.67 o                         
   4   8   0      30842.36      28555.57       343.87 o                         
   6   8   0        570.37        717.84       133.91 o                         
   8   8   0       5363.27       5423.10       161.23 o                         
   0  10   0     239919.27     249814.22      2657.03 o                         
   2  10   0       1228.77       1093.08        94.99 o                         
   4  10   0     131444.78     133954.02      2977.98 o                         
   6  10   0        566.30        774.81       131.73 o                         
   8  10   0      24167.82      23776.13       584.97 o                         
   0  12   0         60.90        209.34       139.88 o                         
   2  12   0        195.70        171.18       106.91 o                         
   4  12   0         39.26        194.82       117.46 o                         
   6  12   0        105.07         18.71       137.60 o                         
   8  12   0         15.34          8.58       169.89 o                         
   0  14   0      97011.43     103541.42      2101.21 o                         
   2  14   0        957.99       1158.69       117.53 o                         
   4  14   0      55510.58      58836.70      2440.27 o                         
   6  14   0        235.14        297.64       143.55 o                         
   0  16   0      17274.21      18802.06       387.51 o                         
   2  16   0         28.77         55.65       113.96 o                         
   4  16   0      10229.91      10372.06       606.56 o                         
   6  16   0        195.12        320.45       158.54 o                         
   0  18   0      20249.77      20443.75       505.42 o                         
   2  18   0         83.51        198.94       123.45 o                         
   4  18   0      12388.74      10722.28       544.09 o                         
   0  20   0      20030.08      18087.54      1423.16 o                         
   2  20   0        187.75        193.96       136.54 o                         
   1   1   1        435.81        476.84       113.35 o                         
   3   1   1      14051.17      13251.12       113.57 o                         
   5   1   1       6727.03       6156.77        87.49 o                         
   7   1   1      11766.90      11850.10        96.31 o                         
   9   1   1       4153.98       4350.57       100.75 o                         
   0   2   1     258081.97     274080.19      2129.94 o                         
   2   2   1      27627.06      29350.93       264.19 o                         
   4   2   1     129912.02     121728.82       786.66 o                         
   6   2   1        165.06        289.34        70.77 o                         
   8   2   1      21741.37      24006.51       290.68 o                         
  10   2   1       1418.84       1553.22       113.72 o                         
   1   3   1       1295.55       1166.72       100.35 o                         
   3   3   1       1249.82       1009.77        89.25 o                         
   5   3   1       2131.24       2107.30        79.51 o                         
   7   3   1       2021.53       2044.08        86.57 o                         
   9   3   1       1133.19       1162.45       109.25 o                         
   0   4   1     107793.80      95727.37      1440.35 o                         
   2   4   1         65.29        143.20        75.51 o                         
   4   4   1      48123.42      43792.09       360.35 o                         
   6   4   1        566.79        596.97        81.18 o                         
   8   4   1       7937.03       8347.34       123.44 o                         
  10   4   1        905.02        712.92       121.36 o                         
   1   5   1       2049.52       2311.24        78.06 o                         
   3   5   1      23174.39      21530.46       173.51 o                         
   5   5   1       5629.38       5746.84        95.24 o                         
   7   5   1      16931.28      18209.27       182.53 o                         
   9   5   1       4765.32       5256.87       140.37 o                         
   0   6   1     226275.91     212644.50      1285.33 o                         
   2   6   1       3137.07       3189.72        75.72 o                         
   4   6   1      97704.78      94299.45       685.05 o                         
   6   6   1       2093.16       2229.30        91.21 o                         
   8   6   1      16460.09      17186.09       123.02 o                         
  10   6   1       1951.56       1559.72       129.57 o                         
   1   7   1         10.62        107.39        65.95 o                         
   3   7   1        116.39        140.06        70.45 o                         
   5   7   1        165.10        204.05        84.36 o                         
   7   7   1        170.46        318.50        96.24 o                         
   9   7   1         84.27        208.26       108.38 o                         
   0   8   1     137263.14     132302.73      1150.98 o                         
   2   8   1       1415.56       1567.78        69.74 o                         
   4   8   1      72412.32      71425.66       427.05 o                         
   6   8   1        221.69        212.98        86.73 o                         
   8   8   1      13643.00      15163.87       179.19 o                         
   1   9   1         40.92        121.35        66.35 o                         
   3   9   1       6981.14       7190.68        94.04 o                         
   5   9   1       4310.21       4554.61        89.70 o                         
   7   9   1       8111.03       8956.28       118.57 o                         
   9   9   1       2930.29       2646.92       116.25 o                         
   0  10   1      10072.68      10099.21       176.89 o                         
   2  10   1         55.35        171.83        67.30 o                         
   4  10   1       5550.35       5490.27        99.39 o                         
   6  10   1         17.86        132.33        95.83 o                         
   8  10   1       1097.50       1154.00       111.71 o                         
   1  11   1          2.32        131.09        68.80 o                         
   3  11   1       2349.03       2333.25        75.24 o                         
   5  11   1       1241.14       1301.24        92.38 o                         
   7  11   1       2486.64       2698.40       115.40 o                         
   0  12   1     115881.70     120149.24      1034.02 o                         
   2  12   1        454.10        512.26        69.14 o                         
   4  12   1      64531.21      66384.22      1313.47 o                         
   6  12   1       1373.21       1690.97       104.12 o                         
   8  12   1      13638.85      12216.24       497.90 o                         
   1  13   1          2.48        116.99        68.54 o                         
   3  13   1       1306.68       1369.77        75.73 o                         
   5  13   1        927.19       1037.48        91.42 o                         
   7  13   1       1791.40       1886.20       121.99 o                         
   0  14   1       6419.74       6496.29       121.35 o                         
   2  14   1        329.85        337.50        75.52 o                         
   4  14   1       3754.32       3951.19       143.85 o                         
   6  14   1        333.85        427.08       104.69 o                         
   1  15   1         32.95        132.72        76.73 o                         
   3  15   1       1647.11       1998.83        83.61 o                         
   5  15   1       1536.50       1613.17       102.79 o                         
   7  15   1       2317.30       1910.59       168.53 o                         
   0  16   1      30069.70      34321.45       227.17 o                         
   2  16   1         45.36        159.25        84.78 o                         
   4  16   1      18034.05      19032.23       778.97 o                         
   6  16   1        300.09        301.37       110.12 o                         
   1  17   1          0.03        111.65        86.62 o                         
   3  17   1         24.59         46.01        85.91 o                         
   5  17   1         16.06         36.29       102.32 o                         
   0  18   1      17607.59      18384.37       214.16 o                         
   2  18   1        864.64        835.28        91.77 o                         
   4  18   1      11096.77       9624.37       489.89 o                         
   1  19   1          9.72         44.50        88.86 o                         
   3  19   1        679.05        824.90        96.24 o                         
   0  20   1       3911.96       3405.68       146.62 o                         
   2  20   1         32.83        153.78        96.52 o                         
   0   0   2     266942.25     274719.06      1516.97 o                         
   2   0   2     163004.53     159698.09       727.39 o                         
   4   0   2     113659.31     110733.06      1105.95 o                         
   6   0   2      42741.16      43585.25       319.23 o                         
   8   0   2      22854.65      24782.29       356.18 o                         
  10   0   2       9140.76       8185.48       427.33 o                         
   1   1   2        649.56        695.04        92.54 o                         
   3   1   2      19425.58      18048.83       121.51 o                         
   5   1   2       6659.43       6011.78        92.94 o                         
   7   1   2      15903.58      15545.55       112.95 o                         
   9   1   2       4452.77       4505.69       107.12 o                         
   0   2   2       6600.91       5902.71       179.11 o                         
   2   2   2       3588.98       3045.11        98.19 o                         
   4   2   2       3236.65       2761.98        83.32 o                         
   6   2   2       1310.53       1181.32        86.19 o                         
   8   2   2        809.29        894.98        85.12 o                         
  10   2   2        323.33        300.76       107.92 o                         
   1   3   2       3012.28       3294.05       104.57 o                         
   3   3   2      25461.39      22960.01       135.78 o                         
   5   3   2      19144.77      19345.09       125.50 o                         
   7   3   2      29242.23      30147.45       266.71 o                         
   9   3   2      11308.28      12557.82       214.31 o                         
   0   4   2      77817.34      75192.55       513.81 o                         
   2   4   2      42525.37      41196.73       354.76 o                         
   4   4   2      36404.23      35949.01       291.10 o                         
   6   4   2      15123.37      15698.91       150.84 o                         
   8   4   2       9647.49      10376.54       110.31 o                         
  10   4   2       3914.41       3852.00       157.09 o                         
   1   5   2         26.08        149.65        77.12 o                         
   3   5   2        691.94        627.35        76.52 o                         
   5   5   2        248.21        344.16        84.03 o                         
   7   5   2        593.01        628.21        86.32 o                         
   9   5   2        190.76        312.61        97.99 o                         
   0   6   2      64318.95      59979.09       610.34 o                         
   2   6   2      42363.95      38905.81       224.51 o                         
   4   6   2      34145.84      32101.80       250.47 o                         
   6   6   2      14270.44      13981.75       176.16 o                         
   8   6   2       8142.89       8445.48       123.62 o                         
   1   7   2        155.32        375.68        64.98 o                         
   3   7   2      19847.22      19374.17       148.08 o                         
   5   7   2      15480.91      15199.03       129.53 o                         
   7   7   2      24491.59      26376.04       208.05 o                         
   9   7   2       9199.30       9532.63       297.55 o                         
   0   8   2      12394.65      11390.57       154.76 o                         
   2   8   2       7364.48       6572.83        76.84 o                         
   4   8   2       7376.93       6860.47       123.49 o                         
   6   8   2       3040.53       2972.24        94.16 o                         
   8   8   2       1994.36       2013.92       104.24 o                         
   1   9   2         46.49         82.20        63.23 o                         
   3   9   2       3340.03       3242.47        74.64 o                         
   5   9   2       1051.41       1026.77        82.49 o                         
   7   9   2       3417.24       3525.13       126.26 o                         
   9   9   2        774.23        665.76       117.84 o                         
   0  10   2      41492.22      42424.32       550.60 o                         
   2  10   2      25979.22      26636.73       194.17 o                         
   4  10   2      24373.09      25644.52       245.52 o                         
   6  10   2      11557.40      12726.63       152.44 o                         
   8  10   2       7728.47       7992.75       126.61 o                         
   1  11   2         12.46        114.34        64.45 o                         
   3  11   2       7418.63       7314.19       126.50 o                         
   5  11   2       4821.14       5299.70       130.93 o                         
   7  11   2       8708.44       9398.43       200.80 o                         
   0  12   2        108.73        235.37        92.81 o                         
   2  12   2        128.24        222.42        65.94 o                         
   4  12   2         74.74        194.57        77.27 o                         
   6  12   2         60.18        304.33        98.58 o                         
   8  12   2         28.81         71.29       116.58 o                         
   1  13   2        254.54        304.88        69.61 o                         
   3  13   2       7193.70       7338.00       135.20 o                         
   5  13   2       1858.67       2019.95        89.16 o                         
   7  13   2       7875.01       7415.71       127.72 o                         
   0  14   2      24840.37      26510.51       324.91 o                         
   2  14   2      17196.06      18149.62       212.74 o                         
   4  14   2      16396.58      17051.91       432.23 o                         
   6  14   2       8270.09       8203.46       181.41 o                         
   1  15   2         10.61        144.90        75.34 o                         
   3  15   2        599.29        767.67        84.58 o                         
   5  15   2        554.15        581.90        94.56 o                         
   7  15   2        854.83        638.30       121.20 o                         
   0  16   2       3189.20       3458.08       132.58 o                         
   2  16   2       2262.60       2475.88        79.82 o                         
   4  16   2       2238.99       2237.20       104.23 o                         
   6  16   2       1275.51       1118.15       111.97 o                         
   1  17   2        163.64        221.98        82.62 o                         
   3  17   2       4339.65       4656.66       133.87 o                         
   5  17   2       1085.56       1134.99       109.22 o                         
   0  18   2       5460.55       5736.39       161.10 o                         
   2  18   2       3834.86       3861.85        94.88 o                         
   4  18   2       3764.20       3215.00       113.99 o                         
   1  19   2          5.18         60.76        86.01 o                         
   3  19   2         56.34        140.90        96.55 o                         
   0  20   2       6514.89       5247.66       336.63 o                         
   1   1   3       1207.39       1237.61        84.32 o                         
   3   1   3      24073.46      22535.12       128.43 o                         
   5   1   3       3867.12       3580.53        84.13 o                         
   7   1   3      18346.64      18779.70       117.28 o                         
   9   1   3       3358.08       3336.18       105.70 o                         
   0   2   3        419.47        397.62       114.38 o                         
   2   2   3     290690.19     278627.75      1463.43 o                         
   4   2   3        894.62        982.17        83.45 o                         
   6   2   3      67308.84      67840.95       431.43 o                         
   8   2   3       2467.05       2829.08        94.60 o                         
  10   2   3       7616.77       7275.58       242.80 o                         
   1   3   3        542.51        601.80        77.25 o                         
   3   3   3       5296.87       4705.00        84.28 o                         
   5   3   3        879.66        869.00        76.48 o                         
   7   3   3       3943.42       3801.52        94.64 o                         
   9   3   3        781.91        750.92        93.38 o                         
   0   4   3         53.57        157.40       105.96 o                         
   2   4   3      61321.14      54642.16       537.80 o                         
   4   4   3        117.92        237.21        72.83 o                         
   6   4   3      15821.63      15595.64       191.36 o                         
   8   4   3        686.26        743.53        92.59 o                         
  10   4   3       1937.04       1600.35       121.31 o                         
   1   5   3       1528.71       1467.91        83.46 o                         
   3   5   3      28040.49      27723.18       146.61 o                         
   5   5   3       4761.35       4544.27        96.32 o                         
   7   5   3      23828.10      25704.06       214.61 o                         
   9   5   3       4071.32       4258.98       108.50 o                         
   0   6   3        419.26        508.20       101.21 o                         
   2   6   3     112711.70     104360.30       552.23 o                         
   4   6   3       1271.75       1374.52        77.03 o                         
   6   6   3      31810.31      31724.91       320.00 o                         
   8   6   3       1650.35       1807.72       109.59 o                         
   1   7   3         60.79        141.67        68.58 o                         
   3   7   3        466.02        411.06        72.41 o                         
   5   7   3         40.82        100.17        76.30 o                         
   7   7   3        338.37        313.24        90.85 o                         
   9   7   3         50.26         68.17       121.40 o                         
   0   8   3       1041.04       1219.62        92.73 o                         
   2   8   3     126042.88     118675.30       529.81 o                         
   4   8   3       1579.63       1482.77        76.27 o                         
   6   8   3      37111.80      38726.76       388.74 o                         
   8   8   3       2116.76       2315.41       100.34 o                         
   1   9   3       2766.53       2831.89        71.35 o                         
   3   9   3      18702.49      18697.25       205.94 o                         
   5   9   3       1357.37       1385.97        82.81 o                         
   7   9   3      15346.98      16294.54       189.02 o                         
   9   9   3       1718.30       1553.42       124.84 o                         
   0  10   3        213.03        275.05        91.05 o                         
   2  10   3       5045.30       4901.53        72.32 o                         
   4  10   3         65.14        141.76        74.77 o                         
   6  10   3       1618.26       1576.29        92.52 o                         
   8  10   3         17.18        174.15       105.57 o                         
   1  11   3          5.98         56.27        63.09 o                         
   3  11   3       2800.48       2890.60        76.51 o                         
   5  11   3       1327.01       1370.75        83.34 o                         
   7  11   3       3222.44       3509.59       109.20 o                         
   0  12   3       1418.58       1624.28        96.89 o                         
   2  12   3      86320.49      90357.15       776.90 o                         
   4  12   3       1967.51       2141.09        83.61 o                         
   6  12   3      29906.75      31304.69       450.46 o                         
   8  12   3       2547.05       2254.77       123.22 o                         
   1  13   3       1078.07       1094.91        67.22 o                         
   3  13   3       5041.87       5143.95       119.74 o                         
   5  13   3         81.37        200.50        83.07 o                         
   7  13   3       4109.67       3784.53       115.90 o                         
   0  14   3        468.10        459.53       101.50 o                         
   2  14   3       5115.26       5171.28        78.15 o                         
   4  14   3        440.27        455.46        82.43 o                         
   6  14   3       1858.88       1773.61       103.29 o                         
   1  15   3         20.55        140.33        69.89 o                         
   3  15   3       2911.85       3265.98        83.19 o                         
   5  15   3       1146.57       1293.64        91.50 o                         
   0  16   3         75.62        186.81       104.92 o                         
   2  16   3      18259.60      19856.09       208.93 o                         
   4  16   3         39.20        167.37        86.18 o                         
   6  16   3       7073.22       5745.06       378.60 o                         
   1  17   3          5.59         34.93        75.68 o                         
   3  17   3         13.41         86.07        88.13 o                         
   5  17   3         35.09         75.21       103.25 o                         
   0  18   3       1247.67       1276.01       127.52 o                         
   2  18   3      14050.41      13374.22       199.19 o                         
   4  18   3       1231.92       1033.22       107.51 o                         
   1  19   3       1023.59       1054.04        95.01 o                         
   3  19   3       3602.80       3240.52       165.72 o                         
   0  20   3         86.22        260.15       130.54 o                         
   0   0   4      27367.80      28819.60       273.73 o                         
   2   0   4     483989.53     444215.59      3485.63 o                         
   4   0   4       4532.50       4824.65       108.66 o                         
   6   0   4     111453.03     113417.79      1559.34 o                         
   8   0   4        662.13        681.35       126.61 o                         
  10   0   4      10683.63      10480.46       442.87 o                         
   1   1   4       2767.61       2566.74        77.89 o                         
   3   1   4       4577.67       3931.61        76.65 o                         
   5   1   4       1133.64       1000.10        73.95 o                         
   7   1   4       1954.15       1906.08        91.84 o                         
   9   1   4        189.33        318.71        96.01 o                         
   0   2   4       1705.41       1723.70       110.28 o                         
   2   2   4      29817.62      26983.92       165.79 o                         
   4   2   4        285.68        274.29        76.82 o                         
   6   2   4       7053.02       6678.99        99.39 o                         
   8   2   4         50.65        129.68        91.83 o                         
  10   2   4        674.85        571.53       111.03 o                         
   1   3   4      26605.12      25739.80       128.19 o                         
   3   3   4      17788.93      17131.86       112.43 o                         
   5   3   4       4018.99       4070.76        84.76 o                         
   7   3   4       5516.02       5785.54       102.58 o                         
   9   3   4        641.41        741.90       102.55 o                         
   0   4   4      30426.08      30493.60       188.29 o                         
   2   4   4     244062.95     231550.05       958.16 o                         
   4   4   4       7840.61       7714.14        97.94 o                         
   6   4   4      61389.55      61779.07       476.15 o                         
   8   4   4         67.51        144.08        95.16 o                         
  10   4   4       5753.75       4780.06       158.45 o                         
   1   5   4         10.05         36.69        65.58 o                         
   3   5   4         42.10        145.83        68.69 o                         
   5   5   4          1.90         54.36        76.83 o                         
   7   5   4         34.93        168.81        92.51 o                         
   9   5   4          0.23        135.95       104.09 o                         
   0   6   4       3316.91       3007.79       109.36 o                         
   2   6   4     170183.98     158019.02       667.77 o                         
   4   6   4        539.66        542.20        72.91 o                         
   6   6   4      45410.97      45220.88       565.19 o                         
   8   6   4        727.84        777.51        94.50 o                         
   1   7   4       9342.61       9532.24        93.31 o                         
   3   7   4      11399.72      10726.73        91.82 o                         
   5   7   4       3179.89       2963.97        86.53 o                         
   7   7   4       4287.77       4509.16        95.97 o                         
   9   7   4        475.84        611.91       108.30 o                         
   0   8   4       3149.40       2957.51       110.30 o                         
   2   8   4      56224.43      51528.20       436.98 o                         
   4   8   4        961.59        954.25        80.37 o                         
   6   8   4      15885.33      15762.88       228.49 o                         
   8   8   4         66.46        188.78       108.63 o                         
   1   9   4       1747.77       1709.41        67.66 o                         
   3   9   4       1637.13       1624.55        70.43 o                         
   5   9   4        570.84        630.41        76.66 o                         
   7   9   4        704.32        647.00        89.40 o                         
   9   9   4        140.60        236.95       118.07 o                         
   0  10   4      12038.29      11692.28       123.17 o                         
   2  10   4     128430.18     128827.55       818.48 o                         
   4  10   4       3643.47       3680.83        77.02 o                         
   6  10   4      39011.98      42201.56       590.06 o                         
   8  10   4        163.15        310.25       103.10 o                         
   1  11   4        113.67        187.11        65.73 o                         
   3  11   4        401.87        528.59        70.03 o                         
   5  11   4          6.30        186.90        81.04 o                         
   7  11   4        449.77        456.31        92.63 o                         
   0  12   4         95.55         35.90        94.31 o                         
   2  12   4         10.77        244.72        67.30 o                         
   4  12   4         67.10         79.64        76.98 o                         
   6  12   4          4.14         70.85        85.53 o                         
   8  12   4         29.43         70.16       102.78 o                         
   1  13   4       6882.90       7097.76        77.00 o                         
   3  13   4       6807.34       6874.71       132.68 o                         
   5  13   4       2978.17       2859.91        91.53 o                         
   7  13   4       2805.68       2573.82       101.61 o                         
   0  14   4       2425.01       2751.13       102.08 o                         
   2  14   4      67081.13      71283.46       628.97 o                         
   4  14   4        537.18        650.81        81.27 o                         
   6  14   4      22438.47      21531.72       554.38 o                         
   1  15   4         57.84        149.73        71.57 o                         
   3  15   4        109.21        176.53        81.96 o                         
   5  15   4         11.22        100.47        88.30 o                         
   0  16   4        159.46        306.99       102.22 o                         
   2  16   4      11476.68      11990.87       100.99 o                         
   4  16   4         16.80         42.87        83.45 o                         
   6  16   4       4110.23       3037.45       217.61 o                         
   1  17   4        988.87       1127.09        77.63 o                         
   3  17   4       1212.77       1208.31        87.49 o                         
   5  17   4        421.42        344.11        98.27 o                         
   0  18   4        158.98        153.05       111.44 o                         
   2  18   4      15450.73      15252.34       335.58 o                         
   4  18   4         33.78         80.85        95.70 o                         
   1  19   4         98.10        197.18        91.03 o                         
   3  19   4         88.63        142.37        98.00 o                         
   0  20   4        111.61        135.22       126.31 o                         
   1   1   5      16898.30      16078.56       103.48 o                         
   3   1   5        767.11        721.75        65.28 o                         
   5   1   5      23095.01      22200.49       113.47 o                         
   7   1   5        662.90        706.65        90.32 o                         
   9   1   5       8841.27       9120.05       142.34 o                         
   0   2   5       7029.89       7744.34       119.05 o                         
   2   2   5     280779.00     270750.22      1043.65 o                         
   4   2   5        701.46        581.67        72.10 o                         
   6   2   5      72404.69      74862.89       549.62 o                         
   8   2   5       1247.61       1430.71        98.15 o                         
  10   2   5       8017.46       7422.45       262.69 o                         
   1   3   5       6107.27       5679.66        77.66 o                         
   3   3   5        431.76        525.33        70.18 o                         
   5   3   5       5451.89       5221.43        88.99 o                         
   7   3   5         90.99        160.84        91.33 o                         
   9   3   5       2052.92       1883.66       102.11 o                         
   0   4   5       3991.29       4047.55       113.82 o                         
   2   4   5      53644.93      47058.70       251.32 o                         
   4   4   5        565.97        689.56        75.41 o                         
   6   4   5      14659.41      13848.87       118.84 o                         
   8   4   5        124.50        200.89       100.56 o                         
   1   5   5      13859.30      13128.80        97.65 o                         
   3   5   5        114.23        195.50        74.86 o                         
   5   5   5      24576.01      24619.54       181.67 o                         
   7   5   5       1237.10       1499.28        92.84 o                         
   9   5   5      10832.43      11318.78       292.94 o                         
   0   6   5        203.04        347.86        98.72 o                         
   2   6   5     128847.06     121961.85       656.09 o                         
   4   6   5        142.57        273.07        71.14 o                         
   6   6   5      34471.66      34836.13       517.14 o                         
   8   6   5        933.09       1019.73       100.86 o                         
   1   7   5        492.11        491.12        64.47 o                         
   3   7   5         66.95        145.00        67.72 o                         
   5   7   5        564.02        623.59        76.99 o                         
   7   7   5          2.33         90.25        89.69 o                         
   9   7   5        200.03        341.77       109.50 o                         
   0   8   5       2158.05       2409.94        92.93 o                         
   2   8   5     114309.16     111205.23       717.42 o                         
   4   8   5        335.54        323.63        73.12 o                         
   6   8   5      34441.93      36275.29       412.34 o                         
   8   8   5        781.11        905.61       101.95 o                         
   1   9   5      14101.79      13727.01       100.69 o                         
   3   9   5       1214.65       1299.85        68.33 o                         
   5   9   5      17511.16      18064.98       145.81 o                         
   7   9   5        202.68        295.98        85.31 o                         
   9   9   5       7283.17       6602.50       271.43 o                         
   0  10   5       1089.13       1029.57        91.95 o                         
   2  10   5       5263.24       5070.15        77.69 o                         
   4  10   5        389.91        376.10        69.29 o                         
   6  10   5       1614.04       1584.31        88.40 o                         
   8  10   5          6.61         49.31       104.78 o                         
   1  11   5       1935.47       1972.22        68.48 o                         
   3  11   5          5.38         65.83        66.09 o                         
   5  11   5       3860.98       3990.29        82.64 o                         
   7  11   5        223.52        329.06        94.19 o                         
   0  12   5        518.88        631.53        92.56 o                         
   2  12   5     103441.27     107781.57       651.23 o                         
   4  12   5        946.68       1047.07        71.84 o                         
   6  12   5      34883.11      37711.32       754.88 o                         
   8  12   5       2105.43       1727.94       114.32 o                         
   1  13   5       5472.10       5629.80        88.40 o                         
   3  13   5       1305.48       1422.65        73.76 o                         
   5  13   5       5868.79       5904.15       152.75 o                         
   7  13   5         50.26        104.28       100.07 o                         
   0  14   5         30.87        120.57       100.30 o                         
   2  14   5       3921.19       3894.83        76.42 o                         
   4  14   5         69.53        157.90        77.89 o                         
   6  14   5       1411.80       1359.89        92.80 o                         
   1  15   5       2100.12       2433.24        74.13 o                         
   3  15   5         31.22        115.72        74.60 o                         
   5  15   5       4137.27       4238.41       120.88 o                         
   0  16   5        125.85        180.66       100.72 o                         
   2  16   5      26097.35      27457.10       265.94 o                         
   4  16   5         62.71        178.86        84.93 o                         
   6  16   5       9448.47       7869.16       486.69 o                         
   1  17   5          2.67         41.17        77.67 o                         
   3  17   5          4.60        202.65        84.91 o                         
   5  17   5         19.77        108.41        91.30 o                         
   0  18   5        135.76        212.84       120.72 o                         
   2  18   5      12084.52      11589.59       257.77 o                         
   4  18   5        283.07        309.29        92.51 o                         
   1  19   5       4282.88       4414.71       143.70 o                         
   0   0   6      35012.59      35004.61       317.47 o                         
   2   0   6      84580.53      83479.46       395.18 o                         
   4   0   6      15552.42      16940.71       327.63 o                         
   6   0   6      23197.68      24656.78       205.24 o                         
   8   0   6       5117.77       5803.25       140.13 o                         
  10   0   6       3873.66       3518.26       293.43 o                         
   1   1   6      19850.21      18592.74       101.58 o                         
   3   1   6        121.73        177.29        61.76 o                         
   5   1   6      26531.95      25007.17       160.55 o                         
   7   1   6       2084.91       2104.94        93.76 o                         
   9   1   6      11028.10      10652.39       176.09 o                         
   0   2   6       2734.13       2566.97        93.60 o                         
   2   2   6       6247.79       5689.33        79.52 o                         
   4   2   6       1500.75       1545.99        70.64 o                         
   6   2   6       1890.15       1977.62        81.22 o                         
   8   2   6        491.81        522.89        95.70 o                         
   1   3   6      24870.53      23031.34       134.25 o                         
   3   3   6        122.43        152.31        67.35 o                         
   5   3   6      51847.81      51318.38       280.08 o                         
   7   3   6       5335.07       5707.11       105.80 o                         
   9   3   6      22722.00      23284.47       433.14 o                         
   0   4   6       3619.09       3047.98        94.17 o                         
   2   4   6      27999.71      25378.98       110.28 o                         
   4   4   6       4352.22       4014.26        80.08 o                         
   6   4   6      10484.22      10539.14        99.69 o                         
   8   4   6       1995.74       2272.56       103.54 o                         
   1   5   6        185.52        149.59        65.77 o                         
   3   5   6         46.83        103.83        69.06 o                         
   5   5   6        651.48        706.37        77.54 o                         
   7   5   6        176.55        328.33        92.64 o                         
   9   5   6        317.38        343.81       109.00 o                         
   0   6   6      22821.57      21370.96       306.11 o                         
   2   6   6      42943.36      41128.32       270.77 o                         
   4   6   6      11463.77      11359.91        97.31 o                         
   6   6   6      13146.88      13523.01       109.70 o                         
   8   6   6       3655.23       3927.09       101.51 o                         
   1   7   6      36318.36      36172.93       156.85 o                         
   3   7   6        825.88       1004.13        74.33 o                         
   5   7   6      51259.12      53933.92       432.58 o                         
   7   7   6       2585.75       2853.30        94.87 o                         
   9   7   6      22185.04      19762.81       767.79 o                         
   0   8   6       1891.67       1801.36       101.68 o                         
   2   8   6       8107.71       7724.84        79.53 o                         
   4   8   6       1436.13       1446.58        77.30 o                         
   6   8   6       3169.02       3214.43       105.47 o                         
   8   8   6        757.60        763.74        93.89 o                         
   1   9   6       2528.06       2366.22        67.14 o                         
   3   9   6          6.64         74.41        65.88 o                         
   5   9   6       5076.08       4870.72       108.65 o                         
   7   9   6        395.81        480.02       100.26 o                         
   0  10   6       4304.18       4778.96       103.07 o                         
   2  10   6      19140.94      19527.96       173.89 o                         
   4  10   6       3706.08       3749.97        79.72 o                         
   6  10   6       7544.42       8194.84       192.00 o                         
   8  10   6       1731.79       1680.83       105.21 o                         
   1  11   6       7321.68       7094.24        77.30 o                         
   3  11   6         19.22        134.17        62.99 o                         
   5  11   6      15114.16      15168.33       214.23 o                         
   7  11   6       1416.15       1470.38       104.34 o                         
   0  12   6         80.73        204.56        84.98 o                         
   2  12   6         23.80        157.17        63.12 o                         
   4  12   6         51.54         57.50        73.25 o                         
   6  12   6         10.65        226.24        90.68 o                         
   1  13   6       9648.69       9823.90        88.64 o                         
   3  13   6        625.93        748.14        67.48 o                         
   5  13   6      14504.29      14941.06       279.64 o                         
   7  13   6        258.47        277.52        96.73 o                         
   0  14   6       1915.16       2089.63        98.18 o                         
   2  14   6       8500.84       9332.07       135.53 o                         
   4  14   6       1617.32       1870.90        79.33 o                         
   6  14   6       3862.63       3550.43       108.52 o                         
   1  15   6        402.49        444.81        69.28 o                         
   3  15   6         35.59        161.65        72.88 o                         
   5  15   6       1184.86       1180.23        87.27 o                         
   0  16   6       1747.93       1846.08       100.74 o                         
   2  16   6       3283.34       3432.47        77.05 o                         
   4  16   6       1293.09       1167.73        86.61 o                         
   1  17   6       5145.90       5598.56        94.21 o                         
   3  17   6        324.18        400.45        76.23 o                         
   0  18   6       1224.05       1393.46       106.19 o                         
   2  18   6       3258.70       3125.94        83.73 o                         
   1  19   6        149.16        172.20        78.73 o                         
   1   1   7      39338.23      37863.49       159.65 o                         
   3   1   7       2737.03       2830.02        71.11 o                         
   5   1   7      40556.69      39722.89       248.91 o                         
   7   1   7        763.39        875.96        87.41 o                         
   9   1   7      15757.75      15944.14       372.36 o                         
   0   2   7     185940.11     182656.53       920.97 o                         
   2   2   7       1326.96       1458.53        62.73 o                         
   4   2   7      89143.45      89015.88       411.68 o                         
   6   2   7       1882.63       2023.38        76.74 o                         
   8   2   7      16374.39      18163.57       153.00 o                         
   1   3   7       3269.23       3044.32        65.87 o                         
   3   3   7         21.43        126.92        60.01 o                         
   5   3   7       6911.90       6514.86        86.49 o                         
   7   3   7        387.20        382.48        87.16 o                         
   9   3   7       3052.86       2785.67       119.50 o                         
   0   4   7      23818.41      20911.39       149.90 o                         
   2   4   7        855.89       1076.19        63.95 o                         
   4   4   7      13125.99      12301.21        93.01 o                         
   6   4   7          8.73         65.93        79.75 o                         
   8   4   7       2525.34       2620.73       103.35 o                         
   1   5   7      40710.70      39621.03       240.48 o                         
   3   5   7       2717.74       2543.74        74.37 o                         
   5   5   7      49792.49      50297.83       280.49 o                         
   7   5   7       1150.85       1411.98        90.37 o                         
   9   5   7      19708.98      19538.11       556.36 o                         
   0   6   7      69610.16      66234.43       254.97 o                         
   2   6   7        545.88        731.55        67.66 o                         
   4   6   7      35765.22      35221.71       245.56 o                         
   6   6   7        762.86        888.52        83.76 o                         
   8   6   7       6796.80       6443.12       128.98 o                         
   1   7   7        874.40        749.44        62.41 o                         
   3   7   7        130.43        183.88        69.87 o                         
   5   7   7        903.41        963.52        79.91 o                         
   7   7   7          1.49         34.06        97.12 o                         
   9   7   7        352.82        330.38       106.52 o                         
   0   8   7      74285.99      72242.62       526.37 o                         
   2   8   7        392.34        454.53        64.84 o                         
   4   8   7      40853.57      41096.78       293.79 o                         
   6   8   7       1049.05       1119.56        82.50 o                         
   8   8   7       8540.11       8359.09       118.65 o                         
   1   9   7       8518.84       8994.53        78.12 o                         
   3   9   7         14.52        119.87        72.64 o                         
   5   9   7      19370.04      20555.02       174.53 o                         
   7   9   7       1548.79       1700.57        97.44 o                         
   0  10   7       2822.91       2692.38        98.58 o                         
   2  10   7        124.30        280.03        68.85 o                         
   4  10   7       1541.12       1529.54        79.79 o                         
   6  10   7          8.66         82.26        86.66 o                         
   8  10   7        287.27        295.91        95.74 o                         
   1  11   7       9343.18       9528.72       112.35 o                         
   3  11   7       1524.82       1560.65        69.73 o                         
   5  11   7      11305.83      11252.21       249.56 o                         
   7  11   7         24.77        104.65        92.11 o                         
   0  12   7      64809.64      69052.80       568.88 o                         
   2  12   7       2392.48       2652.87        66.20 o                         
   4  12   7      37989.91      41438.24       349.37 o                         
   6  12   7       2455.85       2566.54        97.31 o                         
   1  13   7       3828.93       3895.98        72.62 o                         
   3  13   7        255.86        344.15        68.27 o                         
   5  13   7       5925.66       5904.02       137.36 o                         
   7  13   7         81.76        186.18       102.31 o                         
   0  14   7       2375.02       2271.71       102.71 o                         
   2  14   7         48.63         80.59        69.63 o                         
   4  14   7       1446.00       1438.96        82.48 o                         
   6  14   7         98.56        145.82        97.24 o                         
   1  15   7       5154.43       5552.30        73.33 o                         
   3  15   7        346.17        424.55        74.39 o                         
   5  15   7       8425.49       7926.33       265.02 o                         
   0  16   7      13464.45      13948.40       254.06 o                         
   2  16   7         53.70        170.12        71.57 o                         
   4  16   7       8227.72       7535.31       200.75 o                         
   1  17   7         21.35        115.94        71.18 o                         
   3  17   7          2.01         77.24        75.92 o                         
   0  18   7       8553.74       7705.07       346.09 o                         
   2  18   7        567.05        573.92        79.56 o                         
   1  19   7       2723.74       2379.83        88.39 o                         
   0   0   8     205970.16     196249.19       462.72 o                         
   2   0   8      40459.60      40671.46       266.60 o                         
   4   0   8     109732.02     108388.23       496.55 o                         
   6   0   8       4646.24       5219.66       112.83 o                         
   8   0   8      15991.78      19123.15       348.47 o                         
   1   1   8      14141.02      13236.94        84.35 o                         
   3   1   8       6440.56       6153.25        72.41 o                         
   5   1   8       8962.50       8690.37        82.23 o                         
   7   1   8       1148.54       1237.98        93.16 o                         
   9   1   8       2783.19       2657.45       113.62 o                         
   0   2   8      22940.92      21176.85       196.79 o                         
   2   2   8        431.70        419.01        60.22 o                         
   4   2   8      10568.78       9972.00        83.76 o                         
   6   2   8         23.40         67.05        75.47 o                         
   8   2   8       1618.75       1631.43       103.98 o                         
   1   3   8      14596.40      13630.88        83.67 o                         
   3   3   8       6381.73       5942.10        70.90 o                         
   5   3   8      13362.27      13227.06       101.74 o                         
   7   3   8       1371.12       1489.22        88.30 o                         
   9   3   8       4947.70       4832.96       244.22 o                         
   0   4   8     142789.50     133039.06       482.86 o                         
   2   4   8      23918.66      23715.38       122.69 o                         
   4   4   8      69530.48      70251.71       324.78 o                         
   6   4   8       3189.35       3255.58        91.03 o                         
   8   4   8      10784.45      11520.70       127.91 o                         
   1   5   8        280.11        307.82        62.07 o                         
   3   5   8         82.32        166.41        65.96 o                         
   5   5   8        201.78        247.94        78.67 o                         
   7   5   8          8.24        184.30        96.63 o                         
   9   5   8         72.06        145.48       119.00 o                         
   0   6   8      92427.91      86975.47       326.94 o                         
   2   6   8       6956.17       6637.21        76.02 o                         
   4   6   8      49094.43      48495.68       366.10 o                         
   6   6   8        547.30        722.70        83.06 o                         
   8   6   8       7908.39       7588.85       112.54 o                         
   1   7   8      32372.85      32913.19       181.83 o                         
   3   7   8      16393.12      16940.50       171.44 o                         
   5   7   8      20924.35      22211.37       193.32 o                         
   7   7   8       3774.27       4051.82       100.95 o                         
   0   8   8      38528.04      36087.94       296.10 o                         
   2   8   8       2507.02       2539.45        72.55 o                         
   4   8   8      20610.65      19760.40       220.50 o                         
   6   8   8        229.39        365.24        86.53 o                         
   8   8   8       3490.31       3114.85       117.88 o                         
   1   9   8        937.13        930.35        67.82 o                         
   3   9   8        388.52        412.97        68.53 o                         
   5   9   8        959.36       1092.45        82.65 o                         
   7   9   8        102.60        177.82       102.49 o                         
   0  10   8      68625.38      69184.08       769.67 o                         
   2  10   8      17363.23      18244.72       108.75 o                         
   4  10   8      36371.43      38860.67       241.39 o                         
   6  10   8       2588.01       2879.40        91.55 o                         
   8  10   8       6160.69       5639.23       345.54 o                         
   1  11   8      10928.31      11032.69       115.09 o                         
   3  11   8       5838.94       6073.57        84.39 o                         
   5  11   8       7840.88       8043.15       148.27 o                         
   7  11   8       1464.01       1358.52        96.11 o                         
   0  12   8         64.52        177.21        90.56 o                         
   2  12   8        139.84        206.72        70.69 o                         
   4  12   8         34.44         73.26        82.57 o                         
   6  12   8         60.91        174.08        85.51 o                         
   1  13   8       5535.59       5716.49        72.75 o                         
   3  13   8       2998.22       3200.80        76.31 o                         
   5  13   8       4468.93       4314.53       100.38 o                         
   0  14   8      45758.19      50634.30       426.63 o                         
   2  14   8       2620.40       2989.82        74.23 o                         
   4  14   8      26202.21      27434.33       429.23 o                         
   6  14   8        162.08        185.33        91.58 o                         
   1  15   8        613.47        708.57        73.01 o                         
   3  15   8        284.13        335.30        75.34 o                         
   5  15   8        554.36        433.84        92.18 o                         
   0  16   8       6261.02       6041.96       159.72 o                         
   2  16   8        579.15        621.30        78.74 o                         
   4  16   8       3620.58       3177.35       132.64 o                         
   1  17   8       5531.94       5893.55       127.12 o                         
   3  17   8       3359.80       3136.11        90.39 o                         
   0  18   8      11065.48      10014.22       326.79 o                         
   2  18   8        189.40        216.56        82.07 o                         
   1   1   9      17461.17      16782.85       106.35 o                         
   3   1   9      30370.56      29012.79       189.23 o                         
   5   1   9       2368.60       2360.60        68.27 o                         
   7   1   9      16363.49      16923.03       116.18 o                         
   9   1   9        153.00        138.81       106.31 o                         
   0   2   9     182099.61     180082.61       869.09 o                         
   2   2   9      10011.99       9587.53        75.92 o                         
   4   2   9      90079.08      93353.35       580.44 o                         
   6   2   9        829.48        832.62        77.93 o                         
   8   2   9      14505.02      15683.46       195.91 o                         
   1   3   9       2927.57       2682.02        64.06 o                         
   3   3   9       5245.28       4748.77        73.28 o                         
   5   3   9        274.26        376.19        74.90 o                         
   7   3   9       3091.93       3003.71        88.88 o                         
   9   3   9         13.32         56.04       126.52 o                         
   0   4   9      34116.02      31134.14       203.18 o                         
   2   4   9       4406.99       4039.08        65.05 o                         
   4   4   9      17111.50      16101.83       140.72 o                         
   6   4   9        496.98        542.16        86.98 o                         
   8   4   9       2788.34       2603.53       113.16 o                         
   1   5   9      16095.25      16313.59       138.97 o                         
   3   5   9      31328.10      32147.64       232.01 o                         
   5   5   9       1805.93       2077.84        77.77 o                         
   7   5   9      18941.36      20101.01       359.45 o                         
   9   5   9        106.15        193.83       121.31 o                         
   0   6   9      59725.43      58625.41       261.83 o                         
   2   6   9       6858.61       6438.40        80.24 o                         
   4   6   9      32431.95      32402.51       245.83 o                         
   6   6   9        707.60        791.04        83.41 o                         
   8   6   9       5501.67       5595.27       150.94 o                         
   1   7   9        875.67        849.41        65.42 o                         
   3   7   9       1171.63       1043.31        72.27 o                         
   5   7   9        209.58        185.73        77.57 o                         
   7   7   9        572.66        609.07        98.12 o                         
   0   8   9      93026.50      92498.36       665.02 o                         
   2   8   9       2144.84       2239.40        71.33 o                         
   4   8   9      49961.75      52275.56       380.58 o                         
   6   8   9         80.55        168.87        83.75 o                         
   8   8   9       8735.19       7869.47       280.50 o                         
   1   9   9       5055.47       5256.30        74.94 o                         
   3   9   9      12139.58      12833.29       126.22 o                         
   5   9   9        312.41        435.78        81.37 o                         
   7   9   9       8572.90       8848.55       172.43 o                         
   0  10   9       3925.01       3856.30       101.90 o                         
   2  10   9       1031.25       1144.69        69.14 o                         
   4  10   9       2133.88       2026.56        76.38 o                         
   6  10   9        183.15        347.38        85.76 o                         
   1  11   9       5978.53       6117.81        77.60 o                         
   3  11   9       9213.46       9382.83        93.65 o                         
   5  11   9       1402.56       1512.41        83.22 o                         
   7  11   9       5496.09       4592.06       162.59 o                         
   0  12   9      58748.34      63788.25       853.91 o                         
   2  12   9       2004.28       2161.47        70.99 o                         
   4  12   9      33472.48      36708.36       551.90 o                         
   6  12   9         68.01        152.86        86.02 o                         
   1  13   9       2226.73       2277.37        68.95 o                         
   3  13   9       4096.19       4037.13        81.07 o                         
   5  13   9        415.28        510.65        82.38 o                         
   0  14   9       2891.95       3083.79       109.77 o                         
   2  14   9          6.43         69.14        70.90 o                         
   4  14   9       1688.70       1723.26        82.98 o                         
   6  14   9         31.04         86.55        91.40 o                         
   1  15   9       3893.01       4308.55        77.65 o                         
   3  15   9       6962.00       7004.65       100.13 o                         
   5  15   9        857.27        652.42        87.66 o                         
   0  16   9      11057.13      11132.07       362.99 o                         
   2  16   9       2705.77       2943.30        78.39 o                         
   4  16   9       6435.17       5601.63       185.91 o                         
   1  17   9          2.59        142.77        76.16 o                         
   3  17   9          0.95         94.48        81.14 o                         
   0  18   9       9614.98       7633.12       227.77 o                         
   0   0  10      45914.48      46948.44       233.38 o                         
   2   0  10       1459.40       1560.93        92.10 o                         
   4   0  10      23640.69      24384.03       286.18 o                         
   6   0  10       1135.67       1224.12        98.30 o                         
   8   0  10       5029.80       4997.79       204.62 o                         
   1   1  10       6942.20       6631.70        70.38 o                         
   3   1  10      23389.00      22299.65       168.15 o                         
   5   1  10         38.31         87.14        69.67 o                         
   7   1  10      16412.89      16155.43       210.89 o                         
   9   1  10        367.04        340.66       114.85 o                         
   0   2  10       2358.66       2270.51        89.16 o                         
   2   2  10         51.84        127.82        58.70 o                         
   4   2  10       1399.19       1280.84        66.96 o                         
   6   2  10         68.01        141.32        77.41 o                         
   8   2  10        294.33        273.77       100.96 o                         
   1   3  10      13873.97      14026.37       114.00 o                         
   3   3  10      45977.67      46476.95       282.77 o                         
   5   3  10        150.99        150.10        69.58 o                         
   7   3  10      33154.19      35752.52       321.81 o                         
   9   3  10       1057.63       1003.73       118.82 o                         
   0   4  10      21798.97      21408.34       161.43 o                         
   2   4  10        121.13        278.42        60.50 o                         
   4   4  10      12669.00      12692.70       120.44 o                         
   6   4  10        348.56        382.55        83.11 o                         
   8   4  10       2703.02       2796.94       107.93 o                         
   1   5  10         76.59        142.95        62.50 o                         
   3   5  10        542.91        494.46        67.54 o                         
   5   5  10         20.70        126.48        76.50 o                         
   7   5  10        479.99        595.78        98.35 o                         
   0   6  10      14541.29      13822.56       125.24 o                         
   2   6  10        396.63        445.88        69.88 o                         
   4   6  10       7997.33       8024.30       104.02 o                         
   6   6  10        415.28        343.60        84.25 o                         
   8   6  10       1829.84       1592.66       104.17 o                         
   1   7  10      18145.40      18417.48       139.10 o                         
   3   7  10      50491.13      52312.43       505.61 o                         
   5   7  10        487.47        587.15        76.78 o                         
   7   7  10      34779.69      35844.41       655.18 o                         
   0   8  10       5445.21       5480.11        99.63 o                         
   2   8  10         37.12         90.21        66.15 o                         
   4   8  10       3048.89       3135.09        80.66 o                         
   6   8  10         78.00        172.70        84.45 o                         
   8   8  10        681.02        538.56       106.28 o                         
   1   9  10       1008.20       1040.72        65.97 o                         
   3   9  10       3982.97       3720.15        79.11 o                         
   5   9  10         18.18        143.52        78.81 o                         
   7   9  10       3144.42       2699.11       102.77 o                         
   0  10  10      10881.60      11175.18       159.04 o                         
   2  10  10         14.54        136.61        69.21 o                         
   4  10  10       6695.90       6939.09        87.56 o                         
   6  10  10        162.87        165.70        94.97 o                         
   1  11  10       4686.09       4716.35        78.14 o                         
   3  11  10      15123.01      15890.31       184.96 o                         
   5  11  10         74.35         58.74        83.50 o                         
   7  11  10      12187.22       9660.13       396.96 o                         
   0  12  10          9.92        -52.63        99.56 o                         
   2  12  10         60.08        187.78        71.50 o                         
   4  12  10          7.42         29.41        80.85 o                         
   6  12  10         28.33        114.43        93.17 o                         
   1  13  10       4720.27       4829.34        76.05 o                         
   3  13  10      12673.15      12852.02       173.25 o                         
   5  13  10        213.24        261.75        82.77 o                         
   0  14  10       9356.19      10250.39       149.01 o                         
   2  14  10        614.28        727.46        73.02 o                         
   4  14  10       5796.21       5773.58        92.98 o                         
   1  15  10        440.39        475.43        74.45 o                         
   3  15  10       1474.96       1421.50        79.00 o                         
   0  16  10        843.04        868.89       108.70 o                         
   2  16  10         20.45         97.03        74.81 o                         
   4  16  10        548.21        461.00        86.91 o                         
   1  17  10       2476.02       2511.41        91.57 o                         
   1   1  11      12145.44      11665.65        76.76 o                         
   3   1  11      34710.01      33497.59       207.14 o                         
   5   1  11        213.68        241.93        74.16 o                         
   7   1  11      24302.80      23978.11       422.64 o                         
   0   2  11       6057.13       5964.44       131.85 o                         
   2   2  11      21736.79      22928.05       111.50 o                         
   4   2  11       2079.37       2118.93        69.15 o                         
   6   2  11       6667.17       7360.16       127.41 o                         
   8   2  11         12.35        112.82       101.92 o                         
   1   3  11       1268.64       1182.82        62.42 o                         
   3   3  11       5347.94       5194.61        72.86 o                         
   5   3  11         36.23        170.91        71.23 o                         
   7   3  11       4238.41       4120.04       115.25 o                         
   0   4  11        600.14        704.05        84.97 o                         
   2   4  11       7435.47       7173.41        88.87 o                         
   4   4  11        128.03        230.60        70.77 o                         
   6   4  11       2372.51       2478.12        88.80 o                         
   8   4  11         21.40         24.99       101.45 o                         
   1   5  11      16106.36      16952.69       133.84 o                         
   3   5  11      45116.07      46675.45       403.76 o                         
   5   5  11        371.47        468.19        75.95 o                         
   7   5  11      32242.63      34115.74       786.75 o                         
   0   6  11        142.56        214.37        84.47 o                         
   2   6  11      15955.29      16214.83        89.48 o                         
   4   6  11         41.60         99.06        74.01 o                         
   6   6  11       4840.37       5013.49       113.60 o                         
   8   6  11         96.15        293.39        99.83 o                         
   1   7  11        310.76        310.12        63.89 o                         
   3   7  11        763.57        770.06        72.53 o                         
   5   7  11         29.60        142.61        80.87 o                         
   7   7  11        550.30        424.61       100.26 o                         
   0   8  11       1336.05       1356.71        94.55 o                         
   2   8  11      13664.65      14774.91        89.84 o                         
   4   8  11        395.45        442.88        73.09 o                         
   6   8  11       4564.97       4967.93       117.74 o                         
   1   9  11       5065.65       5662.80        75.94 o                         
   3   9  11      18872.80      20518.84       260.30 o                         
   5   9  11         38.62        131.29        83.42 o                         
   7   9  11      15214.49      12845.88       264.73 o                         
   0  10  11         16.89        189.26        95.97 o                         
   2  10  11       1150.14       1181.02        73.71 o                         
   4  10  11          2.69        148.74        82.85 o                         
   6  10  11        404.14        368.27        92.49 o                         
   1  11  11       4116.61       4021.94        78.32 o                         
   3  11  11       9771.88       9551.33       141.35 o                         
   5  11  11        384.16        430.76        86.28 o                         
   0  12  11        267.28        276.30       102.54 o                         
   2  12  11      11958.13      13662.39       146.30 o                         
   4  12  11         49.55         95.02        79.40 o                         
   6  12  11       4105.22       3712.71       107.92 o                         
   1  13  11       1865.65       1855.55        77.75 o                         
   3  13  11       5337.08       5178.05        83.94 o                         
   5  13  11         60.68        167.81        88.81 o                         
   0  14  11          2.39         73.32        98.42 o                         
   2  14  11        773.79        886.18        79.24 o                         
   4  14  11          7.56         32.71        81.24 o                         
   1  15  11       4197.14       4176.68        80.17 o                         
   3  15  11       9990.58       9046.92       225.81 o                         
   0  16  11        205.77        327.04       107.23 o                         
   2  16  11       2980.19       2766.83        92.14 o                         
   1  17  11          0.02         85.62        78.24 o                         
   0   0  12      14950.75      15752.92       161.58 o                         
   2   0  12     107174.37     112447.61       723.29 o                         
   4   0  12       6338.19       6654.17       122.10 o                         
   6   0  12      30001.65      31748.34       853.09 o                         
   8   0  12         82.61        174.95       148.74 o                         
   1   1  12      12014.46      12018.10       105.32 o                         
   3   1  12      14269.40      14144.03       104.51 o                         
   5   1  12       3385.68       3540.55        82.18 o                         
   7   1  12       6956.32       6682.17       111.41 o                         
   0   2  12       2126.81       1882.06        96.94 o                         
   2   2  12       4682.19       4481.73        67.66 o                         
   4   2  12        983.07        938.95        67.23 o                         
   6   2  12       1249.45       1213.44        82.03 o                         
   8   2  12         48.48         63.84       101.15 o                         
   1   3  12       7322.28       7949.19        71.25 o                         
   3   3  12      13267.60      13913.16       114.24 o                         
   5   3  12       1740.25       1948.81        73.23 o                         
   7   3  12       8303.12       8582.06       205.37 o                         
   0   4  12      18766.61      19161.84       125.70 o                         
   2   4  12      53086.73      53879.32       252.01 o                         
   4   4  12       8074.71       8329.39        87.23 o                         
   6   4  12      15091.55      16053.18       304.52 o                         
   8   4  12        316.14        336.80        99.96 o                         
   1   5  12        264.77        313.76        62.22 o                         
   3   5  12        398.99        345.68        64.48 o                         
   5   5  12         66.70        129.74        73.30 o                         
   7   5  12        226.00        254.27        96.66 o                         
   0   6  12       7799.72       7747.10       114.48 o                         
   2   6  12      33453.08      32693.98       162.82 o                         
   4   6  12       3415.17       3518.45        84.64 o                         
   6   6  12       9367.72       9180.66       182.83 o                         
   1   7  12      15172.20      16137.13       157.07 o                         
   3   7  12      19909.85      22115.48       287.40 o                         
   5   7  12       4371.37       5124.09        90.03 o                         
   7   7  12      11102.85      10625.64       394.66 o                         
   0   8  12       7161.73       6867.87       162.11 o                         
   2   8  12       8234.10       8130.16       115.45 o                         
   4   8  12       3365.75       3243.43        89.11 o                         
   6   8  12       2359.66       2195.84        93.87 o                         
   1   9  12       1793.83       1851.59        71.00 o                         
   3   9  12       2349.54       2289.59        78.83 o                         
   5   9  12        607.08        639.41        84.92 o                         
   7   9  12       1272.33        919.86       104.56 o                         
   0  10  12       9850.82      10870.38       140.54 o                         
   2  10  12      34342.33      37219.02       325.23 o                         
   4  10  12       4229.57       4735.90       138.28 o                         
   6  10  12      10187.49       9226.99       167.60 o                         
   1  11  12       7912.44       8082.89       111.69 o                         
   3  11  12      10041.29      10542.50       162.29 o                         
   5  11  12       2763.16       2486.99        89.76 o                         
   0  12  12         71.94         67.39       102.44 o                         
   2  12  12         32.17        114.71        77.74 o                         
   4  12  12         53.48        104.43        82.85 o                         
   1  13  12       4298.84       4383.66        84.15 o                         
   3  13  12       5622.36       5460.68       112.55 o                         
   5  13  12       1609.02       1286.52        92.13 o                         
   0  14  12       4879.52       5269.62       123.15 o                         
   2  14  12      15367.24      15255.33       328.68 o                         
   4  14  12       2068.27       1945.16        90.36 o                         
   1  15  12        510.37        520.33        76.37 o                         
   3  15  12        764.02        667.37        86.31 o                         
   0  16  12        743.46        713.90       114.17 o                         
   2  16  12       2449.30       2048.78        84.54 o                         
   1   1  13      20629.71      20242.00       200.93 o                         
   3   1  13       8823.76       8755.16        80.16 o                         
   5   1  13      16479.46      16292.16       267.84 o                         
   7   1  13       1750.13       1634.25        87.76 o                         
   0   2  13      39698.75      41730.76       282.91 o                         
   2   2  13      35990.69      37694.27       243.75 o                         
   4   2  13      19414.35      21363.59       181.83 o                         
   6   2  13       9077.77       9981.85       210.97 o                         
   8   2  13       1856.07       1615.85       112.62 o                         
   1   3  13        875.05        875.17        63.74 o                         
   3   3  13        173.26        143.60        64.39 o                         
   5   3  13       1324.92       1330.15        77.27 o                         
   7   3  13         12.10          7.10        89.81 o                         
   0   4  13       7581.23       7234.44       102.68 o                         
   2   4  13      10143.76       9695.62        90.70 o                         
   4   4  13       3593.99       3508.61        73.70 o                         
   6   4  13       2716.86       2552.96        90.40 o                         
   1   5  13      34812.33      36396.47       153.31 o                         
   3   5  13      16711.95      17599.09       167.93 o                         
   5   5  13      26945.10      28967.97       368.97 o                         
   7   5  13       3718.31       3387.26       107.06 o                         
   0   6  13      11932.61      12392.99       208.49 o                         
   2   6  13      19771.43      20031.94       132.12 o                         
   4   6  13       5561.09       5523.96       102.40 o                         
   6   6  13       5513.25       5464.84       172.31 o                         
   1   7  13        397.94        371.97        67.94 o                         
   3   7  13        164.04        287.35        74.33 o                         
   5   7  13        358.98        420.62        81.09 o                         
   7   7  13         38.84         90.78       105.53 o                         
   0   8  13      14870.02      15394.68       193.63 o                         
   2   8  13      20911.71      22483.52       167.64 o                         
   4   8  13       7084.75       7550.30       154.38 o                         
   6   8  13       5713.97       5478.08       197.70 o                         
   1   9  13       8053.15       8645.73       100.69 o                         
   3   9  13       3104.54       3559.86        86.18 o                         
   5   9  13       8467.15       8685.57       189.61 o                         
   0  10  13        636.36        643.94        99.32 o                         
   2  10  13       2325.46       2253.01        78.23 o                         
   4  10  13        302.52        383.68        82.30 o                         
   6  10  13        708.96        633.30        97.28 o                         
   1  11  13       6248.99       6156.57       107.19 o                         
   3  11  13       3125.57       2965.10        83.98 o                         
   5  11  13       5239.38       4311.19       104.55 o                         
   0  12  13      10189.00      10831.88       206.00 o                         
   2  12  13      14981.55      15780.34       159.21 o                         
   4  12  13       4928.27       4892.86        95.32 o                         
   1  13  13       2099.71       2072.44        80.38 o                         
   3  13  13        915.08        909.34        82.47 o                         
   0  14  13        202.45        171.91       113.46 o                         
   2  14  13        781.04        633.83        79.27 o                         
   1  15  13       5583.85       5090.94       118.74 o                         
   0   0  14       2378.80       2602.74       133.01 o                         
   2   0  14      12575.79      14029.02       120.68 o                         
   4   0  14        777.07        955.72       103.21 o                         
   6   0  14       4146.52       4540.62       186.04 o                         
   1   1  14      12229.45      12538.25       108.76 o                         
   3   1  14       2160.43       2335.46        66.87 o                         
   5   1  14      15206.89      14488.02       250.41 o                         
   7   1  14         45.02        136.91        91.06 o                         
   0   2  14        104.25        158.41        91.04 o                         
   2   2  14        826.46        966.67        68.26 o                         
   4   2  14         43.14        141.11        67.55 o                         
   6   2  14        239.48        283.78        82.98 o                         
   1   3  14      10497.97      11770.34        79.91 o                         
   3   3  14        229.57        358.22        66.10 o                         
   5   3  14      19555.65      20013.68       364.43 o                         
   7   3  14        642.63        543.52        94.29 o                         
   0   4  14       1484.16       1412.81        91.92 o                         
   2   4  14       8274.78       9299.61        91.04 o                         
   4   4  14        671.21        716.03        71.51 o                         
   6   4  14       2470.67       2583.82        95.47 o                         
   1   5  14        523.71        466.41        64.89 o                         
   3   5  14         98.82        121.32        67.02 o                         
   5   5  14        580.44        590.75        80.50 o                         
   7   5  14          2.09        132.23        97.08 o                         
   0   6  14       1272.10       1435.10        90.75 o                         
   2   6  14       3534.44       3610.91        72.09 o                         
   4   6  14        489.38        534.13        78.49 o                         
   6   6  14       1148.97       1113.35        91.79 o                         
   1   7  14      16057.45      17569.21       151.92 o                         
   3   7  14       1958.46       2144.36        78.36 o                         
   5   7  14      23041.85      24068.60       315.35 o                         
   0   8  14        733.26        754.39       103.25 o                         
   2   8  14       1442.04       1415.41        75.20 o                         
   4   8  14        362.10        376.66        81.05 o                         
   6   8  14        397.44        426.54        93.99 o                         
   1   9  14       2265.13       2296.87        76.47 o                         
   3   9  14        367.06        409.76        79.94 o                         
   5   9  14       3121.25       2532.87        94.23 o                         
   0  10  14       1212.64       1370.97       111.35 o                         
   2  10  14       4288.55       4973.68        85.24 o                         
   4  10  14        523.43        580.99        83.50 o                         
   1  11  14       7690.59       8204.07        97.10 o                         
   3  11  14       1401.68       1348.29        85.06 o                         
   5  11  14       9971.53       8355.63       316.17 o                         
   0  12  14         26.58        163.89       107.96 o                         
   2  12  14          0.11         75.55        81.21 o                         
   4  12  14         17.04         91.07        87.80 o                         
   1  13  14       6746.12       6201.54       158.45 o                         
   3  13  14       1635.98       1417.05        89.84 o                         
   0  14  14        218.13        289.60       120.11 o                         
   2  14  14       3084.67       2894.90       163.81 o                         
   1   1  15      15106.75      15292.53       141.29 o                         
   3   1  15       2223.41       2262.73        67.98 o                         
   5   1  15      20340.26      20132.29       396.74 o                         
   7   1  15         49.84        147.27        92.24 o                         
   0   2  15       3554.07       3780.09        98.17 o                         
   2   2  15       3531.63       4146.90        71.47 o                         
   4   2  15       1691.80       1811.12        72.62 o                         
   6   2  15        956.85        855.37        84.46 o                         
   1   3  15       1797.61       1830.33        66.51 o                         
   3   3  15         62.19        156.94        64.77 o                         
   5   3  15       3048.58       3053.07       114.24 o                         
   0   4  15       1037.71       1094.22        95.72 o                         
   2   4  15        777.83        722.73        65.43 o                         
   4   4  15        496.39        594.81        74.33 o                         
   6   4  15        203.74        152.39        89.79 o                         
   1   5  15      21447.36      23569.38       197.55 o                         
   3   5  15       3632.57       4075.90        75.39 o                         
   5   5  15      28314.27      30050.05       841.69 o                         
   0   6  15       1551.13       1690.61        96.11 o                         
   2   6  15       1247.13       1346.67        72.89 o                         
   4   6  15        828.42        962.68        78.56 o                         
   6   6  15        281.99        252.18        93.12 o                         
   1   7  15        414.24        465.39        72.65 o                         
   3   7  15        100.56        119.44        76.75 o                         
   5   7  15        469.85        388.39        88.99 o                         
   0   8  15       2280.71       2550.02       102.04 o                         
   2   8  15       1374.81       1683.70        77.68 o                         
   4   8  15       1125.98       1046.50        87.60 o                         
   1   9  15      10508.53      11566.53       203.88 o                         
   3   9  15       1529.25       1688.18        79.95 o                         
   5   9  15      14647.02      13811.93       500.05 o                         
   0  10  15         99.42        165.60       104.98 o                         
   2  10  15         82.56        177.44        78.46 o                         
   4  10  15         57.34         92.93        87.95 o                         
   1  11  15       3164.24       2889.21        85.20 o                         
   3  11  15        468.40        429.10        84.57 o                         
   0  12  15       1097.50       1121.61       118.87 o                         
   2  12  15       1320.43       1343.95        85.44 o                         
   1  13  15       3342.74       2857.32       105.41 o                         
   0   0  16      25748.66      29743.50       310.64 o                         
   2   0  16      18705.71      20809.69       237.60 o                         
   4   0  16      12899.04      14605.79       239.15 o                         
   6   0  16       4657.97       4624.37       289.13 o                         
   1   1  16       6082.28       5964.94        98.44 o                         
   3   1  16       2468.20       2560.87        73.06 o                         
   5   1  16       5828.83       5552.05       209.76 o                         
   0   2  16       1373.12       1331.51        98.61 o                         
   2   2  16       1425.58       1419.86        70.64 o                         
   4   2  16        713.03        786.76        72.84 o                         
   6   2  16        340.17        354.21        82.21 o                         
   1   3  16      10392.06      11289.12       106.23 o                         
   3   3  16       3722.11       4093.62        76.36 o                         
   5   3  16      10185.12      10297.45       318.89 o                         
   0   4  16      13995.47      15110.17       129.45 o                         
   2   4  16      14720.66      15358.06       174.43 o                         
   4   4  16       7175.17       7557.50       171.16 o                         
   6   4  16       3770.75       2908.52       107.58 o                         
   1   5  16        116.42        180.40        67.74 o                         
   3   5  16         29.77         96.73        71.01 o                         
   5   5  16        153.53        115.71        83.59 o                         
   0   6  16       9287.29       9519.95       116.33 o                         
   2   6  16       7075.80       7093.30       105.58 o                         
   4   6  16       4717.68       4247.07       106.98 o                         
   1   7  16      11419.77      12789.75       202.45 o                         
   3   7  16       4775.12       5196.65       110.54 o                         
   5   7  16      10932.42       9754.59       406.51 o                         
   0   8  16       2634.01       2525.80       109.43 o                         
   2   8  16       3983.79       3743.82        86.42 o                         
   4   8  16       1300.87       1176.55        88.21 o                         
   1   9  16       1968.59       1879.52        80.46 o                         
   3   9  16       1000.15        814.21        86.48 o                         
   0  10  16      10380.16      10780.70       218.15 o                         
   2  10  16       7839.64       7787.52       198.88 o                         
   4  10  16       5405.02       4828.58       230.30 o                         
   1  11  16       2630.59       2314.29        89.33 o                         
   3  11  16        909.08        682.45        89.64 o                         
   0  12  16         41.71        203.50       113.42 o                         
   2  12  16         26.29         72.37        88.01 o                         
   1   1  17       5517.00       5784.75        77.56 o                         
   3   1  17       7114.29       7346.41       110.29 o                         
   5   1  17       2044.90       1955.73        82.74 o                         
   0   2  17      14104.34      15693.04       153.55 o                         
   2   2  17      22933.16      25615.91       234.51 o                         
   4   2  17       6967.20       7402.13       152.06 o                         
   1   3  17        841.34        898.38        70.72 o                         
   3   3  17       1153.69       1103.88        73.92 o                         
   5   3  17        290.74        294.75        84.03 o                         
   0   4  17       3225.43       3264.28       104.20 o                         
   2   4  17       5567.10       5460.48       119.45 o                         
   4   4  17       1548.01       1361.90        77.87 o                         
   1   5  17       7137.54       8046.88       143.13 o                         
   3   5  17       9272.16       9739.41       152.08 o                         
   5   5  17       2731.31       2588.09       147.85 o                         
   0   6  17       8963.14       9107.33       312.36 o                         
   2   6  17       6781.42       6613.56       128.92 o                         
   4   6  17       4475.04       4014.40       136.94 o                         
   1   7  17         82.54        153.85        77.47 o                         
   3   7  17        130.56        130.83        83.02 o                         
   0   8  17       5348.13       5299.71       125.29 o                         
   2   8  17      13220.17      12867.55       333.89 o                         
   4   8  17       2535.11       2071.13        95.86 o                         
   1   9  17       3891.03       3965.64       134.88 o                         
   3   9  17       5053.15       4577.02       214.06 o                         
   0  10  17        657.31        427.62       115.48 o                         
   2  10  17        734.97        611.47        87.50 o                         
   1  11  17       1215.65        897.60        85.15 o                         
   0   0  18       2502.28       2830.86       144.12 o                         
   2   0  18       6894.49       7485.13       118.27 o                         
   4   0  18       1045.38       1011.61       124.55 o                         
   1   1  18       2220.20       2321.84        73.33 o                         
   3   1  18       5839.16       5604.84       210.17 o                         
   0   2  18        207.19        288.69        95.41 o                         
   2   2  18        341.02        362.12        72.07 o                         
   4   2  18         95.02        146.59        78.34 o                         
   1   3  18       2774.42       2957.37        74.99 o                         
   3   3  18       9746.75       9415.38       221.37 o                         
   0   4  18       1118.06       1289.55       105.22 o                         
   2   4  18       5669.56       5659.45       138.09 o                         
   4   4  18        445.87        474.98        81.48 o                         
   1   5  18         22.88         69.63        77.11 o                         
   3   5  18        114.53        132.25        78.66 o                         
   0   6  18       1210.42       1120.99       106.02 o                         
   2   6  18       1992.08       1935.02        80.11 o                         
   1   7  18       5320.26       5113.39       115.58 o                         
   3   7  18      12541.88      11406.45       499.61 o                         
   0   8  18        117.65         83.15       117.69 o                         
   2   8  18       1883.36       1623.35        86.45 o                         
   1   9  18        572.59        425.06        85.93 o                         
   1   1  19       3013.16       2986.46        87.77 o                         
   3   1  19       8777.65       7912.78       267.58 o                         
   0   2  19       1963.56       1868.41       103.26 o                         
   2   2  19         61.66        181.00        75.57 o                         
   1   3  19        369.68        357.04        74.65 o                         
   3   3  19       1480.64       1189.20        77.84 o                         
   0   4  19       1032.66        663.80       113.30 o                         
   2   4  19         25.25        146.57        75.26 o                         
   1   5  19       3051.28       2864.49        81.49 o                         
   0   6  19       1043.38        955.20       112.73 o                         
   2   6  19          2.39         73.18        78.85 o                         
   1   7  19        159.72        226.64        83.40 o                         
   0   0  20      20991.11      20984.03      1364.88 o                         
   2   0  20       1149.59        941.76       110.77 o                         
   1   1  20        809.05        621.91        76.68 o                         
   0   2  20        786.88        745.82       111.46 o                         
   1   3  20       2341.01       2133.75        82.17 o                         
   0   4  20      10837.95       8070.92       360.54 o                         
                                                                                
